# Supplementary material for: Mustn1 ablation in skeletal muscle results in increased glucose tolerance concomitant with upregulated GLUT expression in male mice
Source: Physiol Rep. 2023 May 11;11(9):e15674. doi: 10.14814/phy2.15674 (PMC10175242; doi:10.14814/phy2.15674)
Supplement: Supplementary file 2 — Table S1. Genes with a < or >2‐fold level as differentially expressed between KO and WT mice. [file PHY2-11-e15674-s002.xlsx]

## Sheet: KO v Ctrl Filtered
Supplementary Table 1. Genes with a < or > 2 fold level as differentially expressed between KO and WT mice.
ID	KO Avg (log2)	WT Avg (log2)	KO Expressed	WT Expressed	Fold Change	P-val	Expressed in Both Conditions	Public Gene IDs	Gene Symbol	Description
TC0400000401.mm.2	11.26	5.21	T	F	65.99	1.59e-09	F	ENSMUST00000117202	Gm10600	predicted gene 10600 [Source:MGI Symbol;Acc:MGI:3710628]
TC0400000386.mm.2	12	5.99	T	F	64.52	1.53e-11	F	NR_033506; BC059060; uc008slh.1; uc012dcn.1; uc029uri.1	Gm3893; 4933409K07Rik	predicted gene 3893; RIKEN cDNA 4933409K07 gene
TC4_GL456350_random00000010.mm.2	7.39	3.92	T	F	11.08	7.08e-09	F	NM_001085530; uc029vci.1	Fam205a2; Gm10600	family with sequence similarity 205, member A2; predicted gene 10600
TC0400002769.mm.2	11.83	8.89	T	T	7.71	0.0001	T	NM_001134674; NM_001199333; NM_001199936; NM_001199999; NM_001200006; NM_001286096; ENSMUST00000071005; ENSMUST00000075206; ENSMUST00000095049; ENSMUST00000095051; ENSMUST00000107483; ENSMUST00000125461; ENSMUST00000136039; OTTMUST00000017273; OTTMUST00000017279; OTTMUST00000029683; OTTMUST00000029684; OTTMUST00000058477; OTTMUST00000058478; OTTMUST00000071588; OTTMUST00000071592; OTTMUST00000086…	Mup13; Mup18; Mup16; Mup14; Mup17; Mup2; Mup15	major urinary protein 13; major urinary protein 18; major urinary protein 16; major urinary protein 14; major urinary protein 17; major urinary protein 2; major urinary protein 15
TC0800001902.mm.2	12.29	9.39	T	T	7.44	2.89e-06	T	NM_001081187; ENSMUST00000084031; ENSMUST00000176814; BC132380; BC145842; OTTMUST00000110582; OTTMUST00000110586; uc009lfp.2	Htra4	HtrA serine peptidase 4
TC0400004209.mm.2	10.01	7.27	T	T	6.68	0.0006	T	ENSMUST00000074700; ENSMUST00000107490; ENSMUST00000148940; BC012221; BC013649; BC106092; OTTMUST00000017165; OTTMUST00000058481	Mup2; Mup1	major urinary protein 2; major urinary protein 1
TC0400004213.mm.2	12.59	9.97	T	T	6.18	0.0005	T	NM_001134644; BC012259_3; BC037152_2; BC059097_3; BC099597_2; uc029uus.1; uc029uut.1; XM_003688783.1; XM_003688784.1; XM_003688785.1; XM_003688786.1	Gm2083; Mup2; Mup1; LOC100861909	major urinary protein LOC100048885; major urinary protein 2, mRNA (cDNA clone MGC:18535 IMAGE:4196403), complete cds.; major urinary protein 1, mRNA (cDNA clone MGC:46757 IMAGE:4161709), complete cds.; major urinary protein 2, mRNA (cDNA clone MGC:70247 IMAGE:4159984), complete cds.; major urinary protein 1, mRNA (cDNA clone MGC:118604 IMAGE:947916), complete cds.; PREDICTED: major urinary protei…
TC0400004211.mm.2	12.54	9.95	T	T	5.99	0.0054	T	NM_001045550; NM_001122647; NM_001164526; NM_008647; ENSMUST00000084544; ENSMUST00000098046; ENSMUST00000098047; ENSMUST00000148206; ENSMUST00000148302; ENSMUST00000154733; BC037152; BC099597; OTTMUST00000017162; OTTMUST00000017169; OTTMUST00000017311; OTTMUST00000017315; OTTMUST00000017317; OTTMUST00000017405; uc008taw.3	Mup2; Mup10; Mup11; Mup1	major urinary protein 2; major urinary protein 10; major urinary protein 11; major urinary protein 1
TC0400002770.mm.2	12.8	10.23	T	T	5.94	0.0009	T	NM_001135127; ENSMUST00000080606; ENSMUST00000107477; OTTMUST00000017265; OTTMUST00000058476	Mup19	major urinary protein 19
TC0400004210.mm.2	11.43	9.1	T	T	5.05	0.0197	T	NM_001134676; NM_001281979; ENSMUST00000095058; ENSMUST00000163931; BC059097; BC091775; OTTMUST00000019325; OTTMUST00000037038; OTTMUST00000058479; OTTMUST00000058480; OTTMUST00000070670; OTTMUST00000070671; OTTMUST00000070672; OTTMUST00000070673; OTTMUST00000070674; uc008tam.2; uc012dfa.1; uc029uun.1	Mup8; Mup9; Mup2; Mup1	major urinary protein 8; major urinary protein 9; major urinary protein 2; major urinary protein 1
TC1900001562.mm.2	15.66	13.34	T	T	4.96	0.001	T	NM_009127; ENSMUST00000041331; BC007474; BC055453; uc008hpr.2	Scd1	stearoyl-Coenzyme A desaturase 1
TC0400004212.mm.2	11.21	8.95	T	T	4.79	0.0002	T	NM_001199995; ENSMUST00000117932; OTTMUST00000071591; uc008tay.3	Mup12	major urinary protein 12
TC0100001223.mm.2	14.72	12.53	T	T	4.57	0.0025	T	NM_016749; ENSMUST00000038445; BC116684; BC118050; uc007crh.1; uc007cri.1	Mybph	myosin binding protein H
TC0700000236.mm.2	9.37	7.22	T	T	4.43	6.23e-06	T	NM_009201; ENSMUST00000108496; ENSMUST00000127401; ENSMUST00000131664; ENSMUST00000134407; ENSMUST00000135817; ENSMUST00000141349; ENSMUST00000147814; BC029873; BC037462; OTTMUST00000052916; OTTMUST00000052917; OTTMUST00000052918; OTTMUST00000052919; OTTMUST00000052920; OTTMUST00000052921; OTTMUST00000052922; uc009fib.1	Slc1a5	solute carrier family 1 (neutral amino acid transporter), member 5
TC1100004233.mm.2	8.97	6.83	T	T	4.39	0.0002	T	NM_007988; ENSMUST00000055655; ENSMUST00000146541; ENSMUST00000155276; BC046513; OTTMUST00000009377; OTTMUST00000009378; OTTMUST00000009379; uc007mut.1	Fasn	fatty acid synthase
TC0100001578.mm.2	9.37	7.28	T	T	4.26	0.0036	T	NM_008623; ENSMUST00000070758; ENSMUST00000111334; ENSMUST00000125565; ENSMUST00000149352; BC139139; BC141226; OTTMUST00000051092; OTTMUST00000051093; OTTMUST00000051094; OTTMUST00000051095; uc007dnc.1; uc007dnd.1	Mpz	myelin protein zero
TC0200001158.mm.2	12.64	10.58	T	T	4.19	4.89e-07	T	NM_010576; ENSMUST00000099972; ENSMUST00000126312; ENSMUST00000135919; ENSMUST00000141094; ENSMUST00000155105; BC068313; OTTMUST00000032190; OTTMUST00000032191; OTTMUST00000032192; OTTMUST00000032193; OTTMUST00000032194; uc008kgp.1; uc008kgq.1; uc008kgr.1	Itga4	integrin alpha 4
TC1600001317.mm.2	8.77	6.77	T	T	4	5.34e-05	T	NM_001285472; NM_001285476; NM_011532; ENSMUST00000009241; BC139474	Tbx1	T-box 1
TC0400002768.mm.2	9.36	7.39	T	T	3.92	0.0001	T	NM_001163010; NM_001163011; NM_031188; OTTMUST00000017164; OTTMUST00000017309; OTTMUST00000029679; uc008taq.2; uc012dfd.1; uc012dfe.1	Mup1	major urinary protein 1
TC0400004208.mm.2	10.2	8.29	T	T	3.76	0.0002	T	NM_001134675; BC091744; BC092254; BC100586; OTTMUST00000017166; OTTMUST00000058875; uc008tai.2; uc012dey.1	Mup7; Mup1	major urinary protein 7; major urinary protein 1
TC0700004553.mm.2	10.56	8.75	T	T	3.5	0.0007	T	NM_008748; ENSMUST00000039926; ENSMUST00000143661; BC052705; OTTMUST00000067362; OTTMUST00000067363; uc009kmo.2	Dusp8	dual specificity phosphatase 8
TC0700000284.mm.2	9.55	7.77	T	T	3.44	0.0001	T	NM_010058; ENSMUST00000032570; ENSMUST00000108479; ENSMUST00000138997; ENSMUST00000146429; BC031193; BC089027; OTTMUST00000055187; OTTMUST00000055188; OTTMUST00000055189; OTTMUST00000055190; uc009fkl.2; uc009fkm.2; uc012fax.1	Dmwd	dystrophia myotonica-containing WD repeat motif
TC0600001278.mm.2	8.54	6.77	T	F	3.41	0.0089	F	ENSMUST00000166681	Gm17482	predicted gene, 17482 [Source:MGI Symbol;Acc:MGI:4937116]
TC0Y00000223.mm.2	12.92	11.15	T	T	3.4	0.0006	T	NM_133362; ENSMUST00000177591; ENSMUST00000177671; ENSMUST00000179077; ENSMUST00000179483; BC018296; BC058113; BC080795; uc029yhc.1; uc029yhd.1; uc029yhe.1; uc029yhf.1	Erdr1	erythroid differentiation regulator 1
TC1100002030.mm.2	7.15	5.42	T	T	3.32	0.0125	T	NM_013770; ENSMUST00000026899; ENSMUST00000123373; ENSMUST00000127349; ENSMUST00000138874; ENSMUST00000144706; ENSMUST00000152187; BC003222; OTTMUST00000009677; OTTMUST00000009678; OTTMUST00000009679; OTTMUST00000009680; OTTMUST00000009681; OTTMUST00000009682; uc007mtb.2	Slc25a10	solute carrier family 25 (mitochondrial carrier, dicarboxylate transporter), member 10
TC0300002709.mm.2	10.48	8.79	T	T	3.23	0.0028	T	NM_145922; ENSMUST00000009617; BC024837; uc008qxa.1	Kcnc4	potassium voltage gated channel, Shaw-related subfamily, member 4
TC1600001303.mm.2	9.07	7.38	T	T	3.21	0.0049	T	NM_153150; ENSMUST00000003622; ENSMUST00000129270; ENSMUST00000131507; ENSMUST00000142022; ENSMUST00000147384; ENSMUST00000150925; BC037087; OTTMUST00000066236; OTTMUST00000066237; OTTMUST00000066238; OTTMUST00000066239; OTTMUST00000066240; OTTMUST00000066241; uc007ymp.2	Slc25a1	solute carrier family 25 (mitochondrial carrier, citrate transporter), member 1
TC1300000147.mm.2	6.57	4.93	T	T	3.13	0.0017	T	NM_016687; ENSMUST00000002883; BC034853; uc007ppg.2	Sfrp4	secreted frizzled-related protein 4
TC0100003099.mm.2	12.75	11.11	T	T	3.11	0.0037	T	NM_054077; ENSMUST00000048432; ENSMUST00000127583; BC019775; OTTMUST00000066465; OTTMUST00000066608; uc007crc.3	Prelp	proline arginine-rich end leucine-rich repeat
TC0900001408.mm.2	10.78	9.16	T	T	3.07	0.0003	T	NM_008483; ENSMUST00000065014; BC026051; uc009rpr.2	Lamb2	laminin, beta 2
TC1000000852.mm.2	9.72	8.13	T	T	3.02	1.48e-05	T	NM_001204931; NM_139292; ENSMUST00000040081; ENSMUST00000105354; ENSMUST00000105355; ENSMUST00000105357; ENSMUST00000105358; ENSMUST00000153167; BC029741; OTTMUST00000045836; OTTMUST00000045837; OTTMUST00000045838; OTTMUST00000045839; OTTMUST00000047779; OTTMUST00000047780; uc007gct.2; uc007gcu.2	Reep6	receptor accessory protein 6
TC1400000363.mm.2	8.39	6.83	T	T	2.93	2.09e-05	T	NM_145741; ENSMUST00000168727; BC058358; uc007tab.1	Gdf10	growth differentiation factor 10
TC0200005472.mm.2	9.82	8.27	T	T	2.93	0.0004	T	NM_001146348; NM_001146350; NM_007932; ENSMUST00000009705; ENSMUST00000113272; ENSMUST00000139770; ENSMUST00000156306; ENSMUST00000167841; BC029080; OTTMUST00000028346; OTTMUST00000028347; OTTMUST00000028348; OTTMUST00000028349; OTTMUST00000028350; uc008jgk.2; uc008jgl.2; uc012btx.1	Eng	endoglin
TC0100002544.mm.2	12.09	10.54	T	T	2.92	0.0001	T	NM_001276408; NM_001276409; NM_001276410; NM_001276411; NM_001276412; NM_001276413; NM_010233; ENSMUST00000055226; BC138421; BC145271	Fn1	fibronectin 1
TC0700000058.mm.2	11.63	10.16	T	T	2.78	0.0006	T	NM_001252454; NM_010147; ENSMUST00000045277; ENSMUST00000098845; ENSMUST00000146317; ENSMUST00000152083; ENSMUST00000153169; ENSMUST00000155436; BC046962; BC067206; BC099682; OTTMUST00000064528; OTTMUST00000064529; OTTMUST00000064530; OTTMUST00000064531; OTTMUST00000064532; OTTMUST00000064533; uc009ezx.2; uc009ezy.2; uc009ezz.2	Epn1	epsin 1
TC0700002644.mm.2	10.45	8.98	T	T	2.78	0.0019	T	NM_001190974; NM_001190975; NM_009465; ENSMUST00000002677; ENSMUST00000085948; ENSMUST00000124442; ENSMUST00000132038; ENSMUST00000132989; ENSMUST00000137211; ENSMUST00000137383; ENSMUST00000147680; BC046618; BC050914; BC058230; OTTMUST00000053091; OTTMUST00000053093; OTTMUST00000053094; OTTMUST00000053095; OTTMUST00000053096; OTTMUST00000053097; OTTMUST00000053098; OTTMUST00000074576; uc009ftx.2…	Axl	AXL receptor tyrosine kinase
TC1100003775.mm.2	9.17	7.7	T	T	2.77	0.0021	T	NM_001199296; NM_134037; ENSMUST00000007131; ENSMUST00000107385; ENSMUST00000107389; ENSMUST00000152969; ENSMUST00000154151; ENSMUST00000154888; ENSMUST00000165111; BC056378; OTTMUST00000014210; OTTMUST00000014211; OTTMUST00000014212; OTTMUST00000014213; OTTMUST00000048853; OTTMUST00000048854; uc007llk.2; uc007lll.2; uc007llm.2	Acly	ATP citrate lyase
TC1900000646.mm.2	12.03	10.57	T	T	2.76	0.0001	T	NM_009128; NR_039574; ENSMUST00000026221; BC040384; uc008hpp.2; uc029tsk.1	Scd2; Mir5114	stearoyl-Coenzyme A desaturase 2; microRNA 5114
TC1100003043.mm.2	10	8.54	T	T	2.76	0.0005	T	NM_001017426; ENSMUST00000094077; ENSMUST00000156562; BC075632; OTTMUST00000013375; OTTMUST00000013376; uc007jqd.1; uc007jqe.1; uc007jqf.1	Kdm6b	KDM1 lysine (K)-specific demethylase 6B
TC0400004216.mm.2	9.29	7.85	T	T	2.7	0.0003	T	NM_001285956; NM_001285958; NM_172874; ENSMUST00000106708; ENSMUST00000106709; ENSMUST00000124265; ENSMUST00000130026; ENSMUST00000145491; ENSMUST00000146851; ENSMUST00000147597; BC094340; OTTMUST00000021370; OTTMUST00000021371; OTTMUST00000021372; OTTMUST00000021373; OTTMUST00000021374; OTTMUST00000021375; OTTMUST00000021469; uc008uaq.1; uc008uar.1	Podn	podocan
TC0100001260.mm.2	14.6	13.17	T	T	2.69	0.0005	T	NM_001081023; NM_014193; ENSMUST00000112064; ENSMUST00000112068; ENSMUST00000159106; ENSMUST00000160641; ENSMUST00000161700; ENSMUST00000161865; OTTMUST00000085065; OTTMUST00000085066; OTTMUST00000085067; OTTMUST00000085068; OTTMUST00000085069; uc007cuf.1; uc007cug.1	Cacna1s	calcium channel, voltage-dependent, L type, alpha 1S subunit
TC1100003769.mm.2	12.64	11.21	T	T	2.69	0.0089	T	NM_010593; ENSMUST00000001592; ENSMUST00000107403; ENSMUST00000123903; ENSMUST00000124659; ENSMUST00000128268; ENSMUST00000149798; ENSMUST00000151476; ENSMUST00000152774; ENSMUST00000155746; BC040757; BC094461; OTTMUST00000014199; OTTMUST00000014200; OTTMUST00000014201; OTTMUST00000014202; OTTMUST00000014203; OTTMUST00000014204; OTTMUST00000014205; OTTMUST00000014206; OTTMUST00000014207; uc007lkz…	Jup	junction plakoglobin
TC1700001757.mm.2	13.96	12.54	T	T	2.68	6.3e-05	T	NM_010220; ENSMUST00000079413; ENSMUST00000114792; ENSMUST00000143685; ENSMUST00000147716; ENSMUST00000153744; ENSMUST00000177939; BC015260; OTTMUST00000059380; OTTMUST00000059381; OTTMUST00000059382; OTTMUST00000059383; OTTMUST00000059384	Fkbp5	FK506 binding protein 5
TC1600000331.mm.2	8.8	7.38	T	T	2.68	0.0093	T	NM_009605; ENSMUST00000023593; ENSMUST00000171309; BC028770; OTTMUST00000091562; OTTMUST00000091563; uc007ytk.1	Adipoq	adiponectin, C1Q and collagen domain containing
TC0200004369.mm.2	16.17	14.76	T	T	2.66	0.0008	T	NM_009608; ENSMUST00000090269; ENSMUST00000149125; BC062138; BC100600; OTTMUST00000035992; OTTMUST00000035993; uc008lpz.1	Actc1	actin, alpha, cardiac muscle 1
TC0300000787.mm.2	12.48	11.07	T	T	2.66	0.0102	T	NM_201407; ENSMUST00000098914; ENSMUST00000129564; ENSMUST00000138376; ENSMUST00000141139; ENSMUST00000143803; ENSMUST00000151648; ENSMUST00000156358; BC066102; BC151194; OTTMUST00000083706; OTTMUST00000083707; OTTMUST00000083710; OTTMUST00000083727; OTTMUST00000083728; OTTMUST00000083729; OTTMUST00000083730; uc008qby.1; uc008qbz.1	Dennd4b	DENN/MADD domain containing 4B
TC0800000027.mm.2	7.57	6.16	T	T	2.65	0.0375	T	NM_027343; ENSMUST00000130372; OTTMUST00000085701; uc029wqi.1	Cd209g	CD209g antigen
TC0600002663.mm.2	5.86	4.47	T	F	2.62	0.0019	F	NM_001039394; NM_133717; NR_104477; NR_104478; ENSMUST00000032134; ENSMUST00000032135; ENSMUST00000078647; ENSMUST00000123216; ENSMUST00000125377; BC010248; OTTMUST00000052630; OTTMUST00000052631; OTTMUST00000052632; OTTMUST00000053342; OTTMUST00000053343; uc009ctx.1; uc009cua.1	Rab43	RAB43, member RAS oncogene family
TC1100003049.mm.2	13.93	12.54	T	T	2.62	0.0031	T	NM_013415; ENSMUST00000047889; ENSMUST00000130394; ENSMUST00000138694; ENSMUST00000144425; ENSMUST00000153198; BC042467; BC058763; OTTMUST00000013391; OTTMUST00000013392; OTTMUST00000013393; OTTMUST00000013394; OTTMUST00000013395; uc007jqo.1	Atp1b2	ATPase, Na+/K+ transporting, beta 2 polypeptide
TC0400004136.mm.2	9.58	8.21	T	T	2.58	0.001	T	NM_011385; ENSMUST00000030917; ENSMUST00000084103; ENSMUST00000129314; BC068305; OTTMUST00000024745; OTTMUST00000024746; OTTMUST00000024747; uc008wcz.1	Ski	ski sarcoma viral oncogene homolog (avian)
TC0400000394.mm.2	9.09	7.72	T	T	2.57	0.0067	T	uc008sll.1	Gm13304	predicted gene 13304
TC1600001611.mm.2	11	9.64	T	T	2.57	0.0433	T	NM_020260; ENSMUST00000023487; ENSMUST00000124866; ENSMUST00000132697; BC138870; OTTMUST00000056400; OTTMUST00000056401; OTTMUST00000056402; uc007zfg.1; uc007zfh.1	Arhgap31	Rho GTPase activating protein 31
TC0500000260.mm.2	11.03	9.67	T	T	2.56	0.0001	T	NM_153526; ENSMUST00000059155; BC132167; BC132499; OTTMUST00000111854; uc012dtq.1	Insig1	insulin induced gene 1
TC0300003243.mm.2	6.31	4.96	T	T	2.55	0.0036	T	NM_029933; ENSMUST00000046521; ENSMUST00000127319; ENSMUST00000132266; ENSMUST00000134695; ENSMUST00000135247; ENSMUST00000141861; ENSMUST00000166341; BC137850; OTTMUST00000053628; OTTMUST00000053629; OTTMUST00000053630; OTTMUST00000053631; OTTMUST00000053632; OTTMUST00000053633	Bcl9	B cell CLL/lymphoma 9
TC1300000928.mm.2	6.51	5.17	T	F	2.54	0.002	F	NM_030174; ENSMUST00000109583; ENSMUST00000109589; ENSMUST00000122843; ENSMUST00000125209; ENSMUST00000126960; ENSMUST00000137052; ENSMUST00000149028; ENSMUST00000155275; OTTMUST00000063420; OTTMUST00000063667; OTTMUST00000063668; OTTMUST00000063669; OTTMUST00000063670; OTTMUST00000063729; OTTMUST00000063730; uc007rgn.1; uc007rgo.1; uc007rgp.1; uc007rgq.1; uc007rgr.1	Mctp1	multiple C2 domains, transmembrane 1
TC0400002507.mm.2	6.19	4.85	T	F	2.53	7.55e-05	F	ENSMUST00000107981	Gm12394	predicted gene 12394 [Source:MGI Symbol;Acc:MGI:3649790]
TC1500001088.mm.2	8.84	7.5	T	T	2.53	0.0018	T	NM_153533; ENSMUST00000046144; ENSMUST00000169627; BC042190; uc007xum.1; uc007xun.1; uc007xuo.1; uc007xup.1; uc011zzx.1	Tns2	tensin 2
TC1100001651.mm.2	8.43	7.09	T	T	2.53	0.0112	T	NM_009675; ENSMUST00000017316; ENSMUST00000103105; BC080857; OTTMUST00000005631; OTTMUST00000005632; uc007lop.2; uc007loq.1	Aoc3	amine oxidase, copper containing 3
TC0400003522.mm.2	6.47	5.14	T	T	2.51	0.0017	T	NM_153159; ENSMUST00000036188; ENSMUST00000131685; BC036563; OTTMUST00000020934; OTTMUST00000020935; uc008urw.2; uc008urx.2; uc008ury.2	Zc3h12a	zinc finger CCCH type containing 12A
TC0X00000919.mm.2	6.14	4.81	T	F	2.51	0.002	F	NM_001159627; NM_001159628; NM_010417; NM_181273; ENSMUST00000033553; ENSMUST00000079322; ENSMUST00000113838; ENSMUST00000135212; ENSMUST00000154413; BC048237; BC054442; OTTMUST00000044663; OTTMUST00000044664; OTTMUST00000044665; OTTMUST00000044666; OTTMUST00000044717; uc009tuk.2; uc009tul.2; uc009tum.2; uc009tun.2; uc009tuo.2; uc009tup.2	Heph	hephaestin
TC1000002320.mm.2	12.65	11.32	T	T	2.51	0.018	T	NM_023598; ENSMUST00000020106; uc007fmf.1; uc007fmg.1; uc007fmh.1; uc007fmi.1; uc007fmj.1; uc011xfr.1; uc029qyp.1	Arid5b	AT rich interactive domain 5B (MRF1-like)
TC1500002317.mm.2	8.25	6.93	T	T	2.5	0.0062	T	NM_013866; ENSMUST00000168828; BC017644; uc007xxz.1; uc007xya.1	Zfp385a	zinc finger protein 385A
TC1500002109.mm.2	10.02	8.71	T	T	2.48	0.0357	T	NM_001164785; NM_001164786; NM_177431; ENSMUST00000035342; ENSMUST00000128797; ENSMUST00000129195; ENSMUST00000155907; BC121792; OTTMUST00000062776; OTTMUST00000062777; OTTMUST00000062778; OTTMUST00000062944; uc007xje.2; uc007xjf.2; uc007xjg.2	Adamts20	a disintegrin-like and metallopeptidase (reprolysin type) with thrombospondin type 1 motif, 20
TC0500002709.mm.2	6.53	5.23	T	F	2.47	0.0485	F	ENSMUST00000113255	Gm11115	predicted gene 11115 [Source:MGI Symbol;Acc:MGI:3779367]
TC1800001307.mm.2	9.2	7.91	T	T	2.46	0.0032	T	NM_033037; ENSMUST00000035804; BC013638; uc008evt.1	Cdo1	cysteine dioxygenase 1, cytosolic
TC0500001405.mm.2	9.29	8	T	T	2.46	0.0077	T	NM_175423; ENSMUST00000051016; ENSMUST00000121652; ENSMUST00000152213; BC023149; OTTMUST00000066147; OTTMUST00000066151; uc008zmy.1	Orai1	ORAI calcium release-activated calcium modulator 1
TC0100000039.mm.2	13.03	11.74	T	T	2.45	0.0008	T	NM_175236; NR_027664; ENSMUST00000027044; ENSMUST00000130927; ENSMUST00000144177; BC026584; OTTMUST00000053148; OTTMUST00000053149; OTTMUST00000053150; uc007agl.2; uc007agm.2	Adhfe1	alcohol dehydrogenase, iron containing, 1
TC1100001875.mm.2	11.16	9.87	T	T	2.44	0.0008	T	NM_053273; ENSMUST00000045779; ENSMUST00000141111; BC060740; OTTMUST00000007222; OTTMUST00000007223; uc007mfm.1; uc011yhf.1	Ttyh2	tweety homolog 2 (Drosophila)
TC1900000700.mm.2	8.2	6.91	T	T	2.44	0.0061	T	NM_001025391; NM_015752; ENSMUST00000039922; ENSMUST00000111867; ENSMUST00000118440; ENSMUST00000120778; ENSMUST00000123252; ENSMUST00000144341; BC048168; BC056997; OTTMUST00000075541; OTTMUST00000075542; OTTMUST00000075543; OTTMUST00000075544; OTTMUST00000075545; OTTMUST00000075546	Sufu	suppressor of fused homolog (Drosophila)
TC0700001886.mm.2	12.29	11.01	T	T	2.43	0.013	T	NM_013863; ENSMUST00000033136; BC145765; uc009jzb.2	Bag3	BCL2-associated athanogene 3
TC1700002647.mm.2	9.8	8.52	T	T	2.42	0.0026	T	NM_001001806; ENSMUST00000060366; BC139416; OTTMUST00000047765; uc008dsq.2	Zfp36l2	zinc finger protein 36, C3H type-like 2
TC1000001044.mm.2	11.06	9.79	T	T	2.41	0.0006	T	NM_011595; ENSMUST00000020234; ENSMUST00000132307; ENSMUST00000136045; ENSMUST00000151134; BC014713; OTTMUST00000050178; OTTMUST00000050179; OTTMUST00000050180; OTTMUST00000050181; uc007gnr.1	Timp3	tissue inhibitor of metalloproteinase 3
TC1000001621.mm.2	7.36	6.09	T	T	2.41	0.0024	T	NM_001164197; NM_021412; ENSMUST00000026411; BC112966; uc007hof.1; uc007hog.2; uc007hoh.2	Mmp19	matrix metallopeptidase 19
TC0900001042.mm.2	11.4	10.13	T	T	2.41	0.0033	T	NM_134255; ENSMUST00000034904; ENSMUST00000133757; ENSMUST00000134072; ENSMUST00000148398; BC022911; OTTMUST00000055326; OTTMUST00000055327; OTTMUST00000055328; OTTMUST00000055329; uc009qtn.2	Elovl5	ELOVL family member 5, elongation of long chain fatty acids (yeast)
TC0X00001715.mm.2	10.28	9.02	T	T	2.4	0.0045	T	ENSMUST00000178789; ENSMUST00000179760; ENSMUST00000180251	Gm21887	predicted gene, 21887 [Source:MGI Symbol;Acc:MGI:5434051]
TC0400003381.mm.2	8.61	7.35	T	T	2.4	0.0269	T	NM_146152; ENSMUST00000036156; ENSMUST00000134752; ENSMUST00000136670; ENSMUST00000140661; ENSMUST00000153918; ENSMUST00000155524; BC031823; OTTMUST00000019617; OTTMUST00000019618; OTTMUST00000019619; OTTMUST00000019620; OTTMUST00000019621; OTTMUST00000019622; uc008ujf.1; uc008ujg.1	Ipo13	importin 13
TC0800002386.mm.2	8.68	7.41	T	T	2.4	0.046	T	NM_001007570; ENSMUST00000063788; ENSMUST00000110127; ENSMUST00000134596; ENSMUST00000139333; ENSMUST00000150706; BC025937; BC036140; OTTMUST00000052785; OTTMUST00000052786; OTTMUST00000052787; OTTMUST00000052788; uc009lzg.2; uc012gex.1	Slc25a42	solute carrier family 25, member 42
TC0200003880.mm.2	12.07	10.81	T	T	2.39	0.0009	T	NM_009776; ENSMUST00000023994; ENSMUST00000111641; ENSMUST00000131456; BC002026; OTTMUST00000032823; OTTMUST00000032824; OTTMUST00000032880; uc008kjd.2; uc008kje.2	Serping1	serine (or cysteine) peptidase inhibitor, clade G, member 1
TC1700002346.mm.2	8.94	7.68	T	T	2.39	0.0023	T	NM_025877; ENSMUST00000040280; ENSMUST00000163442; ENSMUST00000165187; ENSMUST00000170015; ENSMUST00000171128; ENSMUST00000171528; BC072660; OTTMUST00000091685; OTTMUST00000091686; OTTMUST00000091747; OTTMUST00000091748; OTTMUST00000091751; OTTMUST00000091752; uc008ddu.2; uc008ddv.1	Slc25a23	solute carrier family 25 (mitochondrial carrier; phosphate carrier), member 23
TC0100001765.mm.2	15.08	13.83	T	T	2.38	7.37e-05	T	NM_022019; ENSMUST00000048655; ENSMUST00000139839; BC025066; OTTMUST00000085760; OTTMUST00000085761; uc007dym.1	Dusp10	dual specificity phosphatase 10
TC1100001685.mm.2	10.63	9.38	T	T	2.38	0.0157	T	NM_148953; ENSMUST00000036467; BC152349; OTTMUST00000005263; uc007lra.1	Asb16	ankyrin repeat and SOCS box-containing 16
TC0X00000169.mm.2	7.81	6.56	T	T	2.37	0.0007	T	NM_011823; ENSMUST00000041708; ENSMUST00000096492; OTTMUST00000041027; uc009srs.1; uc009srt.1; uc009sru.1	Gpr34	G protein-coupled receptor 34
TC0700002696.mm.2	7.87	6.63	T	T	2.36	0.001	T	NM_011756; ENSMUST00000051241; BC021391; OTTMUST00000049971; uc009fys.1; uc029wef.1	Zfp36	zinc finger protein 36
TC1100001688.mm.2	10.25	9.01	T	T	2.36	0.0017	T	NM_008175; ENSMUST00000049460; ENSMUST00000123500; ENSMUST00000125819; ENSMUST00000127530; ENSMUST00000129997; ENSMUST00000135517; ENSMUST00000138451; ENSMUST00000148580; ENSMUST00000176953; ENSMUST00000177428; BC129849; BC129850; OTTMUST00000005699; OTTMUST00000005700; OTTMUST00000005701; OTTMUST00000005702; OTTMUST00000005784; OTTMUST00000005785; OTTMUST00000005786; OTTMUST00000104108; OTTMUST0…	Grn	granulin
TC1100002158.mm.2	15.49	14.26	T	T	2.36	0.0026	T	NM_001174053; NM_001174054; NM_007595; ENSMUST00000002817; ENSMUST00000019133; ENSMUST00000066431; ENSMUST00000090443; ENSMUST00000093355; ENSMUST00000101585; ENSMUST00000101586; ENSMUST00000109812; ENSMUST00000109813; ENSMUST00000109815; ENSMUST00000123391; ENSMUST00000129098; ENSMUST00000130427; ENSMUST00000154197; ENSMUST00000155755; BC080273; OTTMUST00000011417; OTTMUST00000011418; OTTMUST000…	Camk2b	calcium/calmodulin-dependent protein kinase II, beta
TC1100000081.mm.2	11.85	10.62	T	T	2.35	0.0009	T	NM_009636; ENSMUST00000102923; ENSMUST00000109829; ENSMUST00000138103; BC082577; OTTMUST00000011403; OTTMUST00000011404; OTTMUST00000011405	Aebp1	AE binding protein 1
TC1800000623.mm.2	10.6	9.37	T	T	2.35	0.0074	T	NM_001146268; NM_008809; ENSMUST00000025522; ENSMUST00000115274; BC055311; OTTMUST00000035438; OTTMUST00000035439; uc008fbk.2; uc008fbl.2; uc008fbm.2	Pdgfrb	platelet derived growth factor receptor, beta polypeptide
TC1000000605.mm.2	9.67	8.44	T	T	2.34	0.0032	T	NM_001164376; NM_001164519; NM_177612; ENSMUST00000075099; ENSMUST00000105440; ENSMUST00000105441; ENSMUST00000133190; ENSMUST00000135474; BC112409; OTTMUST00000058129; OTTMUST00000058130; OTTMUST00000058131; OTTMUST00000058148; uc007fkh.2; uc007fki.2; uc007fkj.2	Ctnna3	catenin (cadherin associated protein), alpha 3
TC1400000747.mm.2	8.84	7.62	T	T	2.33	0.0096	T	NM_022993; ENSMUST00000022782; BC052378; BC054447; uc007twd.1	Lrp10	low-density lipoprotein receptor-related protein 10
TC0100002038.mm.2	9.07	7.86	T	T	2.32	0.0018	T	NM_177409; ENSMUST00000037998; BC018212; OTTMUST00000065709	Tram2	translocating chain-associating membrane protein 2
TC0800002648.mm.2	8.62	7.41	T	T	2.32	0.002	T	NM_033327; ENSMUST00000052250; ENSMUST00000109655; ENSMUST00000165770; ENSMUST00000173092; ENSMUST00000173725; ENSMUST00000174249; ENSMUST00000174764; BC139028; BC139030; OTTMUST00000094958; OTTMUST00000094959; OTTMUST00000094960; OTTMUST00000094961; OTTMUST00000094962; OTTMUST00000094963; OTTMUST00000094964; uc009mqv.1	Zfp423	zinc finger protein 423
TC0X00000685.mm.2	13.34	12.13	T	T	2.32	0.003	T	NM_007542; ENSMUST00000033741; ENSMUST00000130873; ENSMUST00000133394; ENSMUST00000140803; ENSMUST00000141945; ENSMUST00000155231; ENSMUST00000169489; ENSMUST00000183174; BC005452; BC019502; BC052857; OTTMUST00000042857; OTTMUST00000043450; OTTMUST00000043451; OTTMUST00000043453; OTTMUST00000043454; OTTMUST00000114643; OTTMUST00000114644; uc009tlw.2; uc009tlx.2; uc012hkf.1	Bgn	biglycan
TC0400004049.mm.2	9.82	8.61	T	T	2.32	0.0199	T	NM_001284270; NM_001284273; NM_177672; ENSMUST00000054459; ENSMUST00000103208; ENSMUST00000105687; ENSMUST00000139923; ENSMUST00000140889; ENSMUST00000145405; BC072645; OTTMUST00000023912; OTTMUST00000023913; OTTMUST00000023914; OTTMUST00000023915; OTTMUST00000023916; OTTMUST00000072299	Tmem201	transmembrane protein 201
TC0300001306.mm.2	6.39	5.18	T	T	2.32	0.0263	T	NM_130450; ENSMUST00000071402; BC051041; BC098492; BC100576; uc008rid.1; uc008rie.1; uc008rif.1	Elovl6	ELOVL family member 6, elongation of long chain fatty acids (yeast)
TC1800000625.mm.2	9.52	8.31	T	T	2.31	0.0054	T	NM_001037859; ENSMUST00000025523; ENSMUST00000115268; BC036343; BC043054; BC066863; OTTMUST00000035435; uc008fbn.1; uc008fbo.1; uc008fbp.1; uc012bdo.1	Csf1r	colony stimulating factor 1 receptor
TC1100004217.mm.2	12.48	11.27	T	T	2.3	0.0098	T	NM_133796; ENSMUST00000067936; ENSMUST00000106197; BC004732; BC086755; OTTMUST00000009205; OTTMUST00000009206; uc007mtj.1; uc007mtk.2	Arhgdia	Rho GDP dissociation inhibitor (GDI) alpha
TC0900002823.mm.2	8.15	6.95	T	T	2.29	0.0115	T	NM_194334; ENSMUST00000041767; ENSMUST00000128874; ENSMUST00000144348; ENSMUST00000144646; OTTMUST00000078503; OTTMUST00000078504; OTTMUST00000078505; OTTMUST00000078506; uc009rac.1; uc009rad.2	Tbc1d2b	TBC1 domain family, member 2B
TC1100002457.mm.2	7.68	6.48	T	T	2.29	0.0361	T	NM_011491; ENSMUST00000020546; ENSMUST00000134199; ENSMUST00000139991; ENSMUST00000149467; ENSMUST00000152094; BC012206; OTTMUST00000011957; OTTMUST00000011958; OTTMUST00000011959; OTTMUST00000011960; OTTMUST00000011961; uc007iij.1; uc007iik.1	Stc2	stanniocalcin 2
TC0X00001285.mm.2	7.62	6.43	T	T	2.29	0.049	T	NM_001202500; ENSMUST00000124226; OTTMUST00000046393; uc029xmw.1	Armcx4	armadillo repeat containing, X-linked 4
TC1300000476.mm.2	10.06	8.87	T	T	2.28	0.0022	T	NM_007772; ENSMUST00000060148; uc007qfk.1	Hivep1	human immunodeficiency virus type I enhancer binding protein 1
TC0700000857.mm.2	7.99	6.81	T	T	2.28	0.0417	T	NM_172418; ENSMUST00000098455; ENSMUST00000122998; ENSMUST00000148532; ENSMUST00000150045; ENSMUST00000151039; ENSMUST00000153706; OTTMUST00000086037; OTTMUST00000086038; OTTMUST00000086039; OTTMUST00000086040; OTTMUST00000086041; OTTMUST00000086042; uc009gwk.2; uc009gwl.2; uc009gwm.1	Mamstr	MEF2 activating motif and SAP domain containing transcriptional regulator
TC0400002490.mm.2	7.15	5.97	T	T	2.27	0.001	T	ENSMUST00000177937	Gm21968	predicted gene, 21968
TC0400002502.mm.2	7.15	5.97	T	T	2.27	0.001	T	ENSMUST00000178742	Gm10592	predicted gene 10592
TC1800001177.mm.2	11.38	10.2	T	T	2.27	0.0369	T	NM_001270646; ENSMUST00000097619	Prob1	proline rich basic protein 1
TC0Y00000551.mm.2	9.34	8.16	T	T	2.26	0.0056	T	ENSMUST00000177893	Gm21860	predicted gene, 21860 [Source:MGI Symbol;Acc:MGI:5434024]
TC0Y00000552.mm.2	9.34	8.16	T	T	2.26	0.0056	T	ENSMUST00000179623	Gm21748	predicted gene, 21748 [Source:MGI Symbol;Acc:MGI:5433912]
TC0300002659.mm.2	5.93	4.75	T	F	2.26	0.0136	F	NM_001163440; NM_001163441; NM_008619; ENSMUST00000002297; ENSMUST00000106774; ENSMUST00000106775; ENSMUST00000136148; ENSMUST00000145414; ENSMUST00000166979; ENSMUST00000168015; BC053743; OTTMUST00000052811; OTTMUST00000052846; OTTMUST00000052847; OTTMUST00000052848; OTTMUST00000052869; uc008qum.3; uc008qun.3; uc008quo.3; uc008qup.1; uc012cvl.2	Mov10	Moloney leukemia virus 10
TC0500001223.mm.2	13.54	12.36	T	T	2.26	0.0141	T	NM_054093; ENSMUST00000074002; ENSMUST00000130169; ENSMUST00000150630; ENSMUST00000151809; BC023956; BC034059; BC096743; OTTMUST00000034306; OTTMUST00000034307; OTTMUST00000034308; OTTMUST00000040879; uc008yzn.1; uc012ebz.1	Ube3b	ubiquitin protein ligase E3B
TC0900002391.mm.2	7.99	6.81	T	T	2.25	0.0058	T	NM_010729; ENSMUST00000061799; BC037999; uc009pwv.2	Loxl1	lysyl oxidase-like 1
TC0400000388.mm.2	8.74	7.57	T	T	2.25	0.0071	T	NM_001193666; NM_001270360; OTTMUST00000026562; uc008skt.1	Gm13304; Gm21541; Ccl21b	predicted gene 13304; predicted gene, 21541; chemokine (C-C motif) ligand 21B (leucine)
TC1100001276.mm.2	9.52	8.36	T	T	2.25	0.0086	T	NM_133360; ENSMUST00000020843; ENSMUST00000103201; ENSMUST00000130012; ENSMUST00000133811; ENSMUST00000136463; ENSMUST00000137500; ENSMUST00000183548; ENSMUST00000183887; ENSMUST00000184534; OTTMUST00000001932; OTTMUST00000001933; OTTMUST00000001934; OTTMUST00000001935; OTTMUST00000027467; OTTMUST00000117426; OTTMUST00000117427; OTTMUST00000117428; uc007kqg.1; uc007kqk.1; uc007kql.1	Acaca	acetyl-Coenzyme A carboxylase alpha
TC1700002804.mm.2	6.91	5.74	T	T	2.25	0.0161	T	NM_011822; ENSMUST00000026823; ENSMUST00000097368; ENSMUST00000123929; ENSMUST00000124032; ENSMUST00000133650; ENSMUST00000135253; ENSMUST00000139078; ENSMUST00000139226; ENSMUST00000140304; ENSMUST00000148045; ENSMUST00000156924; BC014287; OTTMUST00000082547; OTTMUST00000082548; OTTMUST00000082549; OTTMUST00000082550; OTTMUST00000082551; OTTMUST00000082552; OTTMUST00000082556; OTTMUST00000082557…	Pigq	phosphatidylinositol glycan anchor biosynthesis, class Q
TC1900001095.mm.2	9.84	8.68	T	T	2.24	0.001	T	NM_019699; ENSMUST00000025567; BC057189; uc008gpb.1; uc008gpc.1	Fads2	fatty acid desaturase 2
TC0X00001892.mm.2	9.99	8.83	T	T	2.24	0.0015	T	NM_172778; ENSMUST00000040820; ENSMUST00000163344; ENSMUST00000168613; ENSMUST00000173143; BC113182; BC113788; OTTMUST00000041060; OTTMUST00000092869; OTTMUST00000092870; OTTMUST00000092871; uc009ssb.2	Maob	monoamine oxidase B
TC0600002325.mm.2	10.58	9.41	T	T	2.24	0.002	T	NM_001288618; NM_001288619; NM_001288620; NM_009953; ENSMUST00000003568; ENSMUST00000095898; ENSMUST00000114374; ENSMUST00000164012; ENSMUST00000166954; ENSMUST00000169777; BC137592; OTTMUST00000092261; OTTMUST00000092262; OTTMUST00000092263; OTTMUST00000092264; OTTMUST00000092265; OTTMUST00000092266	Crhr2	corticotropin releasing hormone receptor 2
TC1100001634.mm.2	12.91	11.75	T	T	2.24	0.003	T	NM_001243049; NM_001243050; NM_001243051; NM_016920; ENSMUST00000044721; ENSMUST00000092663; ENSMUST00000103110; ENSMUST00000127810; ENSMUST00000134919; ENSMUST00000139619; ENSMUST00000139857; ENSMUST00000151554; ENSMUST00000154896; ENSMUST00000168757; BC066839; BC071182; OTTMUST00000004306; OTTMUST00000004307; OTTMUST00000004308; OTTMUST00000004309; OTTMUST00000004354; OTTMUST00000004355; OTTMUS…	Atp6v0a1	ATPase, H+ transporting, lysosomal V0 subunit A1
TC4_GL456350_random00000012.mm.2	9.27	8.11	T	T	2.24	0.0068	T	NM_001193668; uc009sjb.1	Gm10591	predicted gene 10591
TC1300001606.mm.2	4.93	3.77	F	F	2.24	0.028	F	NM_134243; ENSMUST00000073728; BC138182; BC138183; OTTMUST00000001101; uc007ptb.1	Vmn1r211	vomeronasal 1 receptor 211
TC0500001724.mm.2	7.07	5.91	T	T	2.23	0.0071	T	NM_007984; ENSMUST00000031565; ENSMUST00000129306; ENSMUST00000135293; ENSMUST00000137552; ENSMUST00000139131; ENSMUST00000150622; BC052408; OTTMUST00000064440; OTTMUST00000064441; OTTMUST00000064442; OTTMUST00000064443; OTTMUST00000064444; OTTMUST00000064445; uc009ajl.1	Fscn1	fascin homolog 1, actin bundling protein (Strongylocentrotus purpuratus)
TC0900001208.mm.2	6.85	5.7	T	T	2.22	0.0002	T	NM_177352; ENSMUST00000085217; ENSMUST00000122383; ENSMUST00000129774; ENSMUST00000136496; BC116302; BC116303; OTTMUST00000078607; OTTMUST00000078608; OTTMUST00000078609; OTTMUST00000078610; uc009rbz.1; uc009rca.1; uc012gyo.1	Gk5	glycerol kinase 5 (putative)
TC0100001570.mm.2	7.66	6.52	T	T	2.22	0.0003	T	NM_177068; ENSMUST00000046792; BC025654; OTTMUST00000066476; uc007dmi.2	Olfml2b	olfactomedin-like 2B
TC1000002501.mm.2	8.42	7.27	T	T	2.22	0.0048	T	NM_001164147; NM_001164148; NM_001164149; NM_001164150; NM_001164151; NM_001164152; NM_001164153; NM_011548; ENSMUST00000020377; ENSMUST00000020379; ENSMUST00000105339; ENSMUST00000105340; ENSMUST00000105341; ENSMUST00000105342; ENSMUST00000105343; ENSMUST00000105344; ENSMUST00000105345; ENSMUST00000105346; ENSMUST00000127931; ENSMUST00000129027; ENSMUST00000156244; ENSMUST00000156990; BC006860; …	Tcf3	transcription factor 3
TC1400000306.mm.2	8.09	6.94	T	T	2.22	0.0101	T	NM_009388; NR_037237; ENSMUST00000022529; ENSMUST00000160189; ENSMUST00000160274; ENSMUST00000160406; ENSMUST00000162356; BC055336; OTTMUST00000089041; OTTMUST00000089042; OTTMUST00000089043; OTTMUST00000089044; OTTMUST00000089045; uc029sia.1	Tkt; Mir3076	transketolase; microRNA 3076
TC0400004193.mm.2	9.61	8.46	T	T	2.21	0.0084	T	NM_001039200; NM_146157; ENSMUST00000042096; ENSMUST00000082262; ENSMUST00000144335; ENSMUST00000155700; ENSMUST00000179784; BC129804; BC139366; OTTMUST00000023122; OTTMUST00000023123; OTTMUST00000023124	Emc1	ER membrane protein complex subunit 1
TC0800003052.mm.2	12.57	11.43	T	T	2.21	0.0085	T	NM_133765; ENSMUST00000059018; ENSMUST00000180539; ENSMUST00000180979; ENSMUST00000181663; BC026929; OTTMUST00000112944; OTTMUST00000112945; OTTMUST00000112946; OTTMUST00000112947; uc009nrv.3	Fbxo31	F-box protein 31
TC1800001741.mm.2	8.51	7.37	T	T	2.21	0.0385	T	NM_033574; NM_033575; NM_033576; NM_033577; NM_033578; NM_033579; NM_033580; NM_033581; NM_033582; NM_033583; NM_033584; NM_033585; NM_033586; NM_033587; NM_033588; NM_033589; NM_033590; NM_033591; NM_033592; NM_033593; NM_033594; NM_033595; ENSMUST00000003599; ENSMUST00000044851; ENSMUST00000055935; ENSMUST00000061279; ENSMUST00000066140; ENSMUST00000066149; ENSMUST00000073447; ENSMUST0000007680…	Pcdhgb1; Pcdhgb2; Pcdhgb4; Pcdhgb5; Pcdhgb6; Pcdhgb7; Pcdhgb8; Pcdhgc3; Pcdhgc4; Pcdhgc5; Pcdhga1; Pcdhga2; Pcdhga3; Pcdhga4; Pcdhga5; Pcdhga6; Pcdhga7; Pcdhga8; Pcdhga9; Pcdhga10; Pcdhga11; Pcdhga12	protocadherin gamma subfamily B, 1; protocadherin gamma subfamily B, 2; protocadherin gamma subfamily B, 4; protocadherin gamma subfamily B, 5; protocadherin gamma subfamily B, 6; protocadherin gamma subfamily B, 7; protocadherin gamma subfamily B, 8; protocadherin gamma subfamily C, 3; protocadherin gamma subfamily C, 4; protocadherin gamma subfamily C, 5; protocadherin gamma subfamily A, 1; pro…
TC0700003476.mm.2	12.71	11.58	T	T	2.2	0.0002	T	NM_009697; NM_183261; ENSMUST00000032768; ENSMUST00000089565; BC042484; OTTMUST00000055587; OTTMUST00000055588; uc009hni.1; uc009hnj.1	Nr2f2	nuclear receptor subfamily 2, group F, member 2
TC1200001742.mm.2	12.59	11.46	T	T	2.2	0.0062	T	NM_028133; ENSMUST00000039516; BC044926; BC058278; BC069893; OTTMUST00000088785; uc007nns.2	Egln3	egl-9 family hypoxia-inducible factor 3
TC1700002438.mm.2	9.65	8.52	T	T	2.2	0.0217	T	NM_008984; ENSMUST00000037974; BC058614; BC079621; uc008dka.2; uc008dkb.2; uc008dkc.1; uc008dke.1; uc012awj.1	Ptprm	protein tyrosine phosphatase, receptor type, M
TC1700002352.mm.2	10.46	9.32	T	T	2.19	0.0008	T	NM_009778; ENSMUST00000024988; ENSMUST00000176457; ENSMUST00000177046; ENSMUST00000177425; BC043338; OTTMUST00000110561; OTTMUST00000110721; OTTMUST00000110722; OTTMUST00000110723	C3	complement component 3
TC1200002242.mm.2	9.92	8.79	T	T	2.19	0.0024	T	NM_011812; ENSMUST00000021603; BC006636	Fbln5	fibulin 5
TC0300002053.mm.2	5.72	4.59	T	F	2.19	0.0075	F	NM_028808; ENSMUST00000040622; BC119043; uc008piq.3	P2ry13	purinergic receptor P2Y, G-protein coupled 13
TC0600000010.mm.2	13.6	12.47	T	T	2.19	0.0177	T	NM_007743; ENSMUST00000031668; ENSMUST00000124686; ENSMUST00000132029; ENSMUST00000138511; ENSMUST00000141483; ENSMUST00000148864; ENSMUST00000155687; BC007158; BC042503; OTTMUST00000050501; OTTMUST00000050502; OTTMUST00000050503; OTTMUST00000050504; OTTMUST00000050505; OTTMUST00000050506; OTTMUST00000050508; uc009avl.1; uc009avm.1; uc009avn.1	Col1a2	collagen, type I, alpha 2
TC0500002623.mm.2	11.67	10.54	T	T	2.19	0.0255	T	NM_010612; ENSMUST00000113516; ENSMUST00000149573; BC020530; OTTMUST00000050493; OTTMUST00000050512; uc008xul.2; uc008xum.1; uc012dxk.2	Kdr	kinase insert domain protein receptor
TC0500003738.mm.2	10.6	9.47	T	T	2.18	0.0003	T	NM_008788; ENSMUST00000031731; ENSMUST00000054564; ENSMUST00000128755; ENSMUST00000131703; ENSMUST00000136649; ENSMUST00000137210; ENSMUST00000142675; ENSMUST00000146589; ENSMUST00000148662; OTTMUST00000052096; OTTMUST00000052097; OTTMUST00000052098; OTTMUST00000052107; OTTMUST00000052108; OTTMUST00000052109; OTTMUST00000052123; OTTMUST00000052124; OTTMUST00000052125; uc009adb.1	Pcolce	procollagen C-endopeptidase enhancer protein
TC0800002558.mm.2	7.76	6.64	T	T	2.18	0.0011	T	NM_001163029; NM_001163030; NM_001163031; NM_011925; NR_106188; ENSMUST00000002964; ENSMUST00000075843; ENSMUST00000109802; ENSMUST00000139797; ENSMUST00000140606; ENSMUST00000149368; ENSMUST00000154075; ENSMUST00000166939; BC006676; uc009mlc.2; uc009mld.2; uc009mle.2; uc012ggt.1	Adgre5; Mir1668	adhesion G protein-coupled receptor E5; microRNA 1668
TC0500001264.mm.2	11.25	10.12	T	T	2.18	0.0061	T	NM_011223; NM_133915; ENSMUST00000067268; ENSMUST00000086523; ENSMUST00000125007; ENSMUST00000125054; ENSMUST00000129897; ENSMUST00000134198; ENSMUST00000137716; ENSMUST00000138139; ENSMUST00000139834; ENSMUST00000152156; ENSMUST00000153682; ENSMUST00000157050; OTTMUST00000034817; OTTMUST00000034818; OTTMUST00000034819; OTTMUST00000034820; OTTMUST00000034852; OTTMUST00000034853; OTTMUST0000003485…	Pxn	paxillin
TC0100000921.mm.2	10.11	8.99	T	T	2.17	0.0007	T	NM_181405; ENSMUST00000027487; ENSMUST00000178116; ENSMUST00000178361; ENSMUST00000178662; ENSMUST00000178778; ENSMUST00000178816; ENSMUST00000179127; ENSMUST00000179531; ENSMUST00000179837; ENSMUST00000179854; ENSMUST00000179993; ENSMUST00000180306; BC031789; OTTMUST00000111572; OTTMUST00000111573; OTTMUST00000111574; OTTMUST00000111575; OTTMUST00000111576; OTTMUST00000111577; OTTMUST00000111578…	Rnpepl1	arginyl aminopeptidase (aminopeptidase B)-like 1
TC0400002733.mm.2	8.81	7.69	T	T	2.17	0.0007	T	NM_022814; ENSMUST00000042850; ENSMUST00000128783; ENSMUST00000146329; ENSMUST00000149152; OTTMUST00000017198; OTTMUST00000017199; OTTMUST00000017200; OTTMUST00000017201; uc008syr.1; uc008sys.1; uc008syu.2	Svep1	sushi, von Willebrand factor type A, EGF and pentraxin domain containing 1
TC0400002460.mm.2	13.74	12.62	T	T	2.17	0.0048	T	NM_026872; ENSMUST00000030143; ENSMUST00000108068; ENSMUST00000132499; ENSMUST00000134782; ENSMUST00000135323; ENSMUST00000136057; ENSMUST00000140662; ENSMUST00000143552; BC007179; OTTMUST00000015155; OTTMUST00000015156; OTTMUST00000015157; OTTMUST00000015158; OTTMUST00000015159; OTTMUST00000015160; OTTMUST00000015161; uc008sik.1	Ubap2	ubiquitin-associated protein 2
TC1100001999.mm.2	15.41	14.29	T	T	2.17	0.0135	T	NM_001159324; NM_008064; ENSMUST00000026666; ENSMUST00000106258; ENSMUST00000106259; ENSMUST00000128753; ENSMUST00000132706; ENSMUST00000138510; ENSMUST00000143288; ENSMUST00000150562; BC010210; OTTMUST00000008875; OTTMUST00000008876; OTTMUST00000008877; OTTMUST00000008878; OTTMUST00000008879; OTTMUST00000008880; OTTMUST00000008881; OTTMUST00000008882; uc007mqg.2; uc007mqh.2; uc007mqi.2	Gaa	glucosidase, alpha, acid
TC0200005496.mm.2	8.51	7.4	T	T	2.16	0.0026	T	NM_175511; ENSMUST00000056406; ENSMUST00000130178; ENSMUST00000143795; BC137951; BC137952; OTTMUST00000031096; OTTMUST00000031097; OTTMUST00000031098; uc008jek.1	Fam78a	family with sequence similarity 78, member A
TC0800002441.mm.2	4.61	3.49	F	F	2.16	0.0082	F	NM_028715; NR_028267; ENSMUST00000093444; ENSMUST00000123425; ENSMUST00000125092; ENSMUST00000126455; ENSMUST00000127005; ENSMUST00000136640; ENSMUST00000141323; ENSMUST00000143699; ENSMUST00000146100; ENSMUST00000149363; ENSMUST00000152742; ENSMUST00000153800; BC032207; OTTMUST00000085956; OTTMUST00000085957; OTTMUST00000085958; OTTMUST00000085959; OTTMUST00000085960; OTTMUST00000085961; OTTMUST…	Fcho1	FCH domain only 1
TC1000001561.mm.2	13.32	12.22	T	T	2.15	0.003	T	NM_001168292; NM_001168293; NM_027900; ENSMUST00000064793; ENSMUST00000077046; ENSMUST00000105249; ENSMUST00000105250; ENSMUST00000105251; ENSMUST00000111628; ENSMUST00000163794; ENSMUST00000164161; ENSMUST00000164469; ENSMUST00000164831; ENSMUST00000165440; ENSMUST00000166820; ENSMUST00000168079; ENSMUST00000168268; ENSMUST00000168780; ENSMUST00000169888; ENSMUST00000170164; ENSMUST00000170336; …	R3hdm2	R3H domain containing 2
TC0300000647.mm.2	7.88	6.77	T	T	2.15	0.012	T	NM_009144; ENSMUST00000029625; ENSMUST00000140261; ENSMUST00000154794; BC014722; OTTMUST00000050381; OTTMUST00000050382; OTTMUST00000050383; uc008ppl.2	Sfrp2	secreted frizzled-related protein 2
TC0900001724.mm.2	9.46	8.35	T	T	2.15	0.0238	T	NM_001171147; NM_009534; ENSMUST00000065353; ENSMUST00000086580; ENSMUST00000172870; ENSMUST00000173085; ENSMUST00000173227; ENSMUST00000173264; ENSMUST00000174127; ENSMUST00000174300; ENSMUST00000174577; ENSMUST00000174604; BC014733; BC039125; BC094313; OTTMUST00000097972; OTTMUST00000097973; OTTMUST00000097974; OTTMUST00000097975; OTTMUST00000097976; OTTMUST00000097977; OTTMUST00000097978; OTTM…	Yap1	yes-associated protein 1
TC1400000281.mm.2	6.22	5.12	T	T	2.15	0.0372	T	NM_177814; ENSMUST00000090302; BC056760; uc007sty.1; uc007stz.1; uc007sua.1; uc007sub.1; uc007suc.1; uc007sud.1; uc007sue.1; uc007suf.1	Erc2	ELKS/RAB6-interacting/CAST family member 2
TC1700002267.mm.2	12.49	11.39	T	T	2.14	0.0019	T	NM_001163630; NM_001163631; NM_001163632; NM_009122; ENSMUST00000124222; ENSMUST00000129205; ENSMUST00000129667; ENSMUST00000133574; ENSMUST00000137697; ENSMUST00000140727; ENSMUST00000140979; ENSMUST00000144331; ENSMUST00000146414; ENSMUST00000148559; ENSMUST00000152830; ENSMUST00000156051; ENSMUST00000169480; ENSMUST00000176669; BC011132; OTTMUST00000085783; OTTMUST00000085784; OTTMUST000000857…	Satb1	special AT-rich sequence binding protein 1
TC1900001270.mm.2	9.23	8.14	T	T	2.14	0.0056	T	NM_001114174; ENSMUST00000096164; uc008hak.2	Fam189a2	family with sequence similarity 189, member A2
TC0600000667.mm.2	6.93	5.84	T	T	2.13	0.0021	T	NM_001025372; NM_007407; ENSMUST00000070736; ENSMUST00000070756; ENSMUST00000165786; ENSMUST00000165857; ENSMUST00000166962; ENSMUST00000167234; ENSMUST00000167484; ENSMUST00000172084; BC067039; OTTMUST00000092254; OTTMUST00000092255; OTTMUST00000092256; OTTMUST00000092257; OTTMUST00000092258; OTTMUST00000092259; OTTMUST00000092269; OTTMUST00000092270	Adcyap1r1	adenylate cyclase activating polypeptide 1 receptor 1
TC1100002374.mm.2	9.31	8.23	T	T	2.13	0.0048	T	NM_009044; ENSMUST00000102864; BC139447; BC139448; BC139770; OTTMUST00000011787; uc007ifo.1	Rel	reticuloendotheliosis oncogene
TC0400001975.mm.2	11.86	10.77	T	T	2.13	0.0124	T	NM_001085492; ENSMUST00000105680; ENSMUST00000105682; ENSMUST00000129188; ENSMUST00000131600; ENSMUST00000136646; ENSMUST00000137112; ENSMUST00000142379; OTTMUST00000024234; OTTMUST00000024235; OTTMUST00000024236; OTTMUST00000024237; OTTMUST00000024238; OTTMUST00000024239; OTTMUST00000024240; uc008vxr.1; uc008vxs.1; uc012dpv.1	Rere	arginine glutamic acid dipeptide (RE) repeats
TC0500003329.mm.2	11.27	10.18	T	T	2.13	0.016	T	NM_177047; OTTMUST00000088787; OTTMUST00000088788; OTTMUST00000088789; OTTMUST00000088790; OTTMUST00000088791; OTTMUST00000088792; OTTMUST00000088794; OTTMUST00000088795; OTTMUST00000088796; OTTMUST00000088797; OTTMUST00000088798; OTTMUST00000114451; OTTMUST00000114453; OTTMUST00000114454; uc008zut.1; uc008zuu.1; uc008zuv.1; uc008zuw.1; uc008zuy.1	Auts2	autism susceptibility candidate 2
TC1400000946.mm.2	5.8	4.71	T	F	2.13	0.0457	F	NM_019675; ENSMUST00000074523; ENSMUST00000118426; ENSMUST00000120229; ENSMUST00000121955; ENSMUST00000123435; ENSMUST00000134440; ENSMUST00000136192; ENSMUST00000147477; ENSMUST00000152093; BC014707; BC046752; OTTMUST00000068837; OTTMUST00000068838; OTTMUST00000068839; OTTMUST00000068840; OTTMUST00000068841; OTTMUST00000068842; OTTMUST00000068843; OTTMUST00000068844; OTTMUST00000068845; uc007ukf…	Stmn4	stathmin-like 4
TC0400003746.mm.2	7.92	6.84	T	T	2.12	0.0008	T	NM_145554; ENSMUST00000037828; ENSMUST00000140678; ENSMUST00000148479; BC021467; BC066808; BC067411; OTTMUST00000026035; OTTMUST00000026036; OTTMUST00000081375; uc008vfo.2; uc012dmx.1	Ldlrap1	low density lipoprotein receptor adaptor protein 1
TC0500001584.mm.2	9.3	8.21	T	T	2.12	0.0009	T	NM_008898; ENSMUST00000005651; ENSMUST00000122113; ENSMUST00000127096; ENSMUST00000132084; ENSMUST00000147515; ENSMUST00000149684; ENSMUST00000150058; ENSMUST00000153500; ENSMUST00000153515; BC003240; BC031463; OTTMUST00000073476; OTTMUST00000073477; OTTMUST00000073478; OTTMUST00000073479; OTTMUST00000073480; OTTMUST00000073481; OTTMUST00000073482; OTTMUST00000073483; OTTMUST00000073484; uc008zyt…	Por	P450 (cytochrome) oxidoreductase
TC1700000707.mm.2	5.83	4.74	T	T	2.12	0.0024	T	NM_001146710; NM_001146711; NM_175242; ENSMUST00000113814; ENSMUST00000122899; ENSMUST00000127442; ENSMUST00000144382; BC145183; BC150725; OTTMUST00000082096; OTTMUST00000082097; OTTMUST00000082098; OTTMUST00000096530; uc008cit.2; uc008ciu.2; uc008civ.2; uc012ars.1	Ppp1r18	protein phosphatase 1, regulatory subunit 18
TC0X00001558.mm.2	8.76	7.67	T	T	2.12	0.0131	T	NM_018798; ENSMUST00000060714; BC053022; OTTMUST00000046253; uc009uqw.1	Ubqln2	ubiquilin 2
TC0800000847.mm.2	9.1	8.02	T	T	2.11	0.0022	T	NM_029182; ENSMUST00000132133; ENSMUST00000139848; OTTMUST00000085986; OTTMUST00000085987; uc009mhg.2	Rasd2	RASD family, member 2
TC0700001064.mm.2	9.28	8.21	T	T	2.11	0.0051	T	NM_177740; ENSMUST00000094312; ENSMUST00000119206; ENSMUST00000128471; ENSMUST00000139780; BC023870; BC059072; OTTMUST00000077776; OTTMUST00000077777; OTTMUST00000077778; OTTMUST00000077779; uc009hqz.2; uc009hra.2; uc009hrb.2	Rgma	repulsive guidance molecule family member A
TC0200002012.mm.2	12.13	11.05	T	T	2.11	0.0081	T	NM_001206382; NM_001206383; NM_001206385; NM_144888; ENSMUST00000041362; ENSMUST00000110199; ENSMUST00000130597; ENSMUST00000132694; BC020006; BC025825; BC031352; BC037391; OTTMUST00000038266; OTTMUST00000038267; OTTMUST00000038268; OTTMUST00000038269; uc008mld.2; uc008mle.2; uc008mlf.2; uc029ues.1	Mavs	mitochondrial antiviral signaling protein
TC0900001409.mm.2	10.4	9.33	T	T	2.11	0.0102	T	NM_001168371; NM_001168372; NM_001168373; NM_027804; NM_145407; ENSMUST00000006854; ENSMUST00000085044; ENSMUST00000166103; ENSMUST00000178075; BC060613; uc009rpt.2; uc009rpu.2; uc009rpv.2; uc009rpw.2; uc009rpx.1; uc012har.1; uc012has.1	Usp19	ubiquitin specific peptidase 19
TC0700002978.mm.2	9.93	8.85	T	T	2.11	0.017	T	NM_001077264; NM_007458; ENSMUST00000085399; ENSMUST00000107857; ENSMUST00000164575; ENSMUST00000165890; ENSMUST00000166060; ENSMUST00000166972; ENSMUST00000167675; ENSMUST00000167930; ENSMUST00000168862; ENSMUST00000169527; ENSMUST00000170656; BC031433; OTTMUST00000090470; OTTMUST00000090471; OTTMUST00000090479; OTTMUST00000090481; OTTMUST00000090483; OTTMUST00000090484; OTTMUST00000090485; OTTM…	Ap2a1	adaptor-related protein complex 2, alpha 1 subunit
TC1900000685.mm.2	12.73	11.65	T	T	2.11	0.0211	T	NM_178930; ENSMUST00000026254; ENSMUST00000175706; ENSMUST00000175747; ENSMUST00000175868; ENSMUST00000175878; ENSMUST00000176046; ENSMUST00000176355; ENSMUST00000176422; ENSMUST00000176525; ENSMUST00000176574; ENSMUST00000176576; ENSMUST00000176853; ENSMUST00000176992; ENSMUST00000177406; ENSMUST00000177512; BC076569; OTTMUST00000104289; OTTMUST00000104290; OTTMUST00000104291; OTTMUST00000104292…	Gbf1	golgi-specific brefeldin A-resistance factor 1
TC1400001012.mm.2	7.04	5.96	T	T	2.11	0.0474	T	NM_008115; ENSMUST00000022699; BC138561; uc007upc.1	Gfra2	glial cell line derived neurotrophic factor family receptor alpha 2
TC0100001387.mm.2	14.73	13.66	T	T	2.1	0.0006	T	NM_008131; NR_106194; ENSMUST00000086199; ENSMUST00000139476; ENSMUST00000140685; ENSMUST00000153134; ENSMUST00000154576; BC015086; OTTMUST00000039662; OTTMUST00000039663; OTTMUST00000039664; OTTMUST00000039665; OTTMUST00000050906	Glul; Mir8114	glutamate-ammonia ligase (glutamine synthetase); microRNA 8114
TC0600002965.mm.2	8.49	7.42	T	T	2.1	0.0009	T	NM_026376; ENSMUST00000015511; ENSMUST00000123165; ENSMUST00000131590; OTTMUST00000050306; OTTMUST00000050307; OTTMUST00000050308; uc009djn.1	Plxnd1	plexin D1
TC1700000670.mm.2	12.38	11.31	T	T	2.1	0.0055	T	NM_001252468; NM_001252469; NM_057171; ENSMUST00000025250; ENSMUST00000166426; ENSMUST00000172571; ENSMUST00000172882; ENSMUST00000172889; ENSMUST00000172925; ENSMUST00000172993; ENSMUST00000173351; ENSMUST00000173491; ENSMUST00000173535; ENSMUST00000173550; ENSMUST00000173952; ENSMUST00000174281; ENSMUST00000174478; ENSMUST00000174613; ENSMUST00000174797; OTTMUST00000095814; OTTMUST00000095815; …	Bag6	BCL2-associated athanogene 6
TC1600001208.mm.2	6.43	5.36	T	F	2.1	0.0113	F	NM_029582; NM_134105; ENSMUST00000038424; ENSMUST00000118362; ENSMUST00000118679; ENSMUST00000131012; ENSMUST00000145225; ENSMUST00000146081; ENSMUST00000147884; ENSMUST00000148183; ENSMUST00000155221; BC029643; OTTMUST00000065287; OTTMUST00000065288; OTTMUST00000065289; OTTMUST00000065290; OTTMUST00000065291; OTTMUST00000065292; OTTMUST00000065293; OTTMUST00000065294; OTTMUST00000065586; uc007ye…	Txndc11	thioredoxin domain containing 11
TC0200003195.mm.2	8.52	7.45	T	T	2.1	0.0149	T	NM_026212; ENSMUST00000028286; ENSMUST00000131940; ENSMUST00000140386; ENSMUST00000140508; ENSMUST00000154753; BC125530; BC137840; OTTMUST00000027050; OTTMUST00000027051; OTTMUST00000027052; OTTMUST00000027053; OTTMUST00000027054	Agpat2	1-acylglycerol-3-phosphate O-acyltransferase 2 (lysophosphatidic acid acyltransferase, beta)
TC1400002621.mm.2	11.15	10.08	T	T	2.1	0.0231	T	NM_001081278; ENSMUST00000100340; ENSMUST00000159484; ENSMUST00000159664; ENSMUST00000159668; ENSMUST00000159951; ENSMUST00000160297; ENSMUST00000160473; ENSMUST00000161304; ENSMUST00000161991; ENSMUST00000162617; BC117869; BC117870; OTTMUST00000088048; OTTMUST00000088049; OTTMUST00000088050; OTTMUST00000088051; OTTMUST00000088052; OTTMUST00000088053; OTTMUST00000088054; OTTMUST00000088055; OTTMU…	Tbc1d4	TBC1 domain family, member 4
TC0X00001851.mm.2	8.06	6.99	T	T	2.09	0.0009	T	NM_001168321; NM_029510; NM_175044; NM_175045; NM_175046; NR_045434; ENSMUST00000043441; ENSMUST00000065143; ENSMUST00000115512; ENSMUST00000115513; ENSMUST00000123004; ENSMUST00000124033; ENSMUST00000145872; BC058656; OTTMUST00000041082; OTTMUST00000041108; OTTMUST00000041109; OTTMUST00000041110; OTTMUST00000085762; OTTMUST00000085780; OTTMUST00000085781; uc009sqq.2; uc009sqr.2; uc009sqs.2; uc00…	Bcor; 2900008C10Rik	BCL6 interacting corepressor; RIKEN cDNA 2900008C10 gene
TC1900000662.mm.2	7.43	6.36	T	T	2.09	0.0013	T	NM_001130525; NM_001130526; NM_145503; ENSMUST00000039016; ENSMUST00000178087; ENSMUST00000179108; BC014695; BC092263; uc008hql.2; uc008hqm.2; uc008hqn.2	Lzts2	leucine zipper, putative tumor suppressor 2
TC0900003324.mm.2	9.63	8.57	T	T	2.09	0.0287	T	NM_030256; ENSMUST00000074989; BC082304; uc009pdu.1; uc009pdv.1; uc009pdw.1	Bcl9l	B cell CLL/lymphoma 9-like
TC1000002277.mm.2	12.16	11.1	T	T	2.09	0.0399	T	NM_182992; ENSMUST00000095580; uc007fjx.2; uc007fjy.2	Mypn	myopalladin
TC1000001601.mm.2	9.66	8.6	T	T	2.08	0.003	T	NM_172790; NR_105879; ENSMUST00000014642; ENSMUST00000166577; ENSMUST00000167990; BC117907; BC117908; OTTMUST00000091837; OTTMUST00000091848; OTTMUST00000091849; uc007hml.1; uc007hmm.1	Ankrd52; Mir6914	ankyrin repeat domain 52; microRNA 6914
TC0300000732.mm.2	9.14	8.08	T	T	2.08	0.0231	T	NM_001198911; NM_001198912; NM_001198913; NM_008487; ENSMUST00000029694; ENSMUST00000107510; ENSMUST00000170653; ENSMUST00000175745; ENSMUST00000175749; ENSMUST00000175779; ENSMUST00000175903; ENSMUST00000175911; ENSMUST00000176079; ENSMUST00000176123; ENSMUST00000176226; ENSMUST00000176243; ENSMUST00000176272; ENSMUST00000176301; ENSMUST00000176307; ENSMUST00000176316; ENSMUST00000176400; ENSMUS…	Arhgef2	rho/rac guanine nucleotide exchange factor (GEF) 2
TC1700000899.mm.2	8.49	7.44	T	T	2.07	0.0122	T	NM_025611; ENSMUST00000043464; ENSMUST00000125949; ENSMUST00000132790; ENSMUST00000133393; ENSMUST00000144966; ENSMUST00000145567; ENSMUST00000151002; BC138998; BC139000; OTTMUST00000059424; OTTMUST00000059425; OTTMUST00000059426; OTTMUST00000059427; OTTMUST00000059428; OTTMUST00000059429; OTTMUST00000059430; uc008cto.1; uc008ctp.1; uc008ctq.1; uc008ctr.1; uc008cts.1; uc008ctt.1	Cul7	cullin 7
TC1200000083.mm.2	8.63	7.58	T	T	2.07	0.0157	T	NM_011859; ENSMUST00000057021; BC023922; uc007nao.2	Osr1	odd-skipped related 1 (Drosophila)
TC0500003533.mm.2	7.77	6.72	T	T	2.07	0.0313	T	NM_001122730; NM_178242; ENSMUST00000151477; ENSMUST00000152247; ENSMUST00000155461; BC049818; OTTMUST00000042401; OTTMUST00000042402; OTTMUST00000083126; uc009ajg.1; uc009ajh.1	Tnrc18	trinucleotide repeat containing 18
TC1900001485.mm.2	11.71	10.66	T	T	2.07	0.0361	T	NM_001034962; NM_001034963; NM_001034964; NM_009166; NM_178362; ENSMUST00000099466; ENSMUST00000099467; ENSMUST00000165212; ENSMUST00000165469; BC012703; uc008hkm.1; uc008hkn.1; uc008hko.1; uc008hkp.1; uc008hkq.1; uc008hkr.1; uc008hks.1; uc008hkt.1; uc008hku.1; uc008hkv.1	Sorbs1	sorbin and SH3 domain containing 1
TC1300001653.mm.2	5.05	3.99	T	F	2.07	0.0386	F	NM_145399; ENSMUST00000021770; ENSMUST00000142826; BC016093; OTTMUST00000001182; OTTMUST00000001183; uc007pvk.1	Scgn	secretagogin, EF-hand calcium binding protein
TC1100000880.mm.2	8.93	7.89	T	T	2.06	0.0007	T	NM_175260; ENSMUST00000018887; ENSMUST00000092984; ENSMUST00000102611; ENSMUST00000108673; ENSMUST00000124006; ENSMUST00000139059; ENSMUST00000141558; ENSMUST00000143032; ENSMUST00000145408; ENSMUST00000155765; BC089011; OTTMUST00000013276; OTTMUST00000013277; OTTMUST00000013278; OTTMUST00000013279; OTTMUST00000013280; OTTMUST00000013281; OTTMUST00000013282; OTTMUST00000039195; OTTMUST00000039196…	Myh10	myosin, heavy polypeptide 10, non-muscle
TC1100003462.mm.2	10.01	8.97	T	T	2.06	0.0478	T	NM_001005341; ENSMUST00000018571; BC121190; OTTMUST00000002443; uc007ktd.1	Ypel2	yippee-like 2 (Drosophila)
TC0500003000.mm.2	9.26	8.23	T	T	2.05	0.0012	T	NM_009469; ENSMUST00000031490; BC057121; BC059835; uc008yrq.1; uc008yrr.1; uc008yrs.1; uc008yrt.1	Ulk1	unc-51 like kinase 1
TC1100004121.mm.2	6.64	5.61	T	T	2.05	0.0026	T	NM_173755; ENSMUST00000082152; ENSMUST00000134102; ENSMUST00000147851; BC059193; OTTMUST00000008644; OTTMUST00000008645; OTTMUST00000008646; uc007mlm.1; uc007mln.1	Ube2o	ubiquitin-conjugating enzyme E2O
TC0100001853.mm.2	8.59	7.55	T	T	2.05	0.0302	T	NM_178632; ENSMUST00000045450; BC054120; uc007eco.1; uc007ecp.1; uc007ecq.1; uc007ecr.1	Ints7	integrator complex subunit 7
TC1200000253.mm.2	9.11	8.08	T	T	2.04	0.0029	T	NM_181395; ENSMUST00000118321; ENSMUST00000122328; ENSMUST00000126233; ENSMUST00000137316; ENSMUST00000155190; ENSMUST00000155318; BC150789; OTTMUST00000068127; OTTMUST00000068128; OTTMUST00000068129; OTTMUST00000068130; OTTMUST00000068131; OTTMUST00000068132; uc007ngj.1; uc007ngk.1; uc007ngl.2; uc007ngm.2	Pxdn	peroxidasin homolog (Drosophila)
TC1000002511.mm.2	11.76	10.73	T	T	2.04	0.0042	T	NM_007460; ENSMUST00000020420; BC048786; BC053066; uc007gek.1	Ap3d1	adaptor-related protein complex 3, delta 1 subunit
TC0700000847.mm.2	15.75	14.72	T	T	2.04	0.0045	T	NM_030678; ENSMUST00000003964; ENSMUST00000107766; ENSMUST00000124343; ENSMUST00000130561; ENSMUST00000140994; ENSMUST00000150689; BC019389; BC131687; BC131688; BC152550; OTTMUST00000058241; OTTMUST00000058242; OTTMUST00000058243; OTTMUST00000058244; OTTMUST00000058245; OTTMUST00000058246; uc009gve.1	Gys1	glycogen synthase 1, muscle
TC0Y00000558.mm.2	6.82	5.79	T	F	2.04	0.0152	F	NR_038299	Gm20871	Sycp3 like Y-linked pseudogene
TC0800001627.mm.2	7.44	6.42	T	T	2.04	0.029	T	NM_026956; ENSMUST00000128568; ENSMUST00000138439; ENSMUST00000145007; ENSMUST00000156276; OTTMUST00000085697; OTTMUST00000085698; OTTMUST00000085699; OTTMUST00000085700; uc009ksx.2; uc009ksy.2	Cd209f	CD209f antigen
TC0300002257.mm.2	9.27	8.25	T	T	2.03	0.0019	T	NM_172682; ENSMUST00000094148; ENSMUST00000118408; ENSMUST00000119077; ENSMUST00000126445; OTTMUST00000065994; OTTMUST00000065995; OTTMUST00000065996; uc008pqu.2; uc008pqw.2; uc012cqz.1	Fam160a1	family with sequence similarity 160, member A1
TC0600001424.mm.2	7.51	6.49	T	T	2.03	0.0045	T	NM_001113356; ENSMUST00000184647; OTTMUST00000118064; uc009drd.1	C1rb	complement component 1, r subcomponent B
TC0500001575.mm.2	10.4	9.38	T	T	2.03	0.005	T	NM_021455; ENSMUST00000005507; ENSMUST00000123370; ENSMUST00000128691; ENSMUST00000129008; ENSMUST00000141770; ENSMUST00000142385; ENSMUST00000153519; ENSMUST00000154840; OTTMUST00000064065; OTTMUST00000064066; OTTMUST00000064068; OTTMUST00000064069; OTTMUST00000064070; OTTMUST00000064071; OTTMUST00000064073; OTTMUST00000064074; uc008zxs.2; uc008zxt.2; uc012eek.2; uc012eel.2	Mlxipl	MLX interacting protein-like
TC1200001988.mm.2	9.59	8.57	T	T	2.03	0.0088	T	NM_007564; ENSMUST00000021552; ENSMUST00000165114; BC016621; uc007oal.1	Zfp36l1	zinc finger protein 36, C3H type-like 1
TC0900002213.mm.2	11.08	10.06	T	T	2.03	0.0107	T	NM_001289668; NM_172257; ENSMUST00000038488; ENSMUST00000114573; ENSMUST00000159033; ENSMUST00000160138; ENSMUST00000160598; ENSMUST00000160618; ENSMUST00000160670; ENSMUST00000160911; ENSMUST00000160927; ENSMUST00000161042; ENSMUST00000161606; ENSMUST00000162072; ENSMUST00000162379; ENSMUST00000162529; BC023957; BC051101; OTTMUST00000071626; OTTMUST00000071627; OTTMUST00000071628; OTTMUST0000007…	Sidt2	SID1 transmembrane family, member 2
TC1100004107.mm.2	12.14	11.12	T	T	2.03	0.0223	T	NM_001271898; NM_015729; ENSMUST00000066587; ENSMUST00000072948; ENSMUST00000124684; ENSMUST00000128793; ENSMUST00000130229; ENSMUST00000148601; ENSMUST00000150549; BC056448; OTTMUST00000008212; OTTMUST00000008213; OTTMUST00000008214; OTTMUST00000008215; OTTMUST00000008216; OTTMUST00000008217; OTTMUST00000008218	Acox1	acyl-Coenzyme A oxidase 1, palmitoyl
TC1300002038.mm.2	5.47	4.45	T	T	2.03	0.0247	T	NM_001146025; NM_001146026; NM_001146027; NM_134064; NR_027395; NR_027396; ENSMUST00000037422; ENSMUST00000122935; ENSMUST00000123333; ENSMUST00000125871; ENSMUST00000125927; ENSMUST00000126717; ENSMUST00000128038; ENSMUST00000128257; ENSMUST00000129881; ENSMUST00000134177; ENSMUST00000134862; ENSMUST00000144052; ENSMUST00000145215; ENSMUST00000145397; ENSMUST00000146931; ENSMUST00000150626; ENSM…	Rnf44	ring finger protein 44
TC0X00001987.mm.2	5.79	4.77	F	F	2.03	0.0307	F	NM_001114754; ENSMUST00000119231; ENSMUST00000167438; uc012hfn.1	Gm6121	predicted gene 6121
TC1900000188.mm.2	9.06	8.04	T	T	2.02	0.0003	T	NM_146094; ENSMUST00000010807; BC022139; BC026831; BC026848; BC063053; uc008gpd.2; uc008gpe.2	Fads1	fatty acid desaturase 1
TC0700003673.mm.2	5.57	4.55	T	F	2.02	0.002	F	NM_001105183; ENSMUST00000168230; OTTMUST00000097575; uc012fok.1	Vmn2r70	vomeronasal 2, receptor 70
TC0600001083.mm.2	10.11	9.1	T	T	2.02	0.0032	T	NM_001081437; NM_007992; ENSMUST00000041544; ENSMUST00000113498; ENSMUST00000132021; ENSMUST00000134286; ENSMUST00000134974; ENSMUST00000137029; ENSMUST00000147371; ENSMUST00000153364; BC005443; OTTMUST00000053703; OTTMUST00000053704; OTTMUST00000053705; OTTMUST00000053706; OTTMUST00000053707; OTTMUST00000053708; OTTMUST00000053709; OTTMUST00000053710; uc009cxw.1; uc009cxx.1; uc009cxy.1	Fbln2	fibulin 2
TC1600001358.mm.2	4.93	3.92	F	F	2.02	0.0072	F	NM_025634; BC115655; BC115656; uc007yrf.2	Teddm3	transmembrane epididymal family member 3
TC1300002426.mm.2	12.5	11.49	T	T	2.02	0.0338	T	NM_011582; ENSMUST00000022213; ENSMUST00000168299; BC139414; OTTMUST00000094148; OTTMUST00000094149; uc007rku.2	Thbs4	thrombospondin 4
TC0700003844.mm.2	13.11	12.1	T	T	2.02	0.0343	T	NM_001122739; NM_010567; ENSMUST00000035836; ENSMUST00000165052; BC063080; uc009ipf.2; uc009ipg.2; uc009iph.2; uc009ipi.1	Inppl1	inositol polyphosphate phosphatase-like 1
TC1600001400.mm.2	10.92	9.91	T	T	2.01	0.0018	T	NM_009744; ENSMUST00000023151; ENSMUST00000135352; BC052315; OTTMUST00000067152; OTTMUST00000067153; uc007ytz.1	Bcl6	B cell leukemia/lymphoma 6
TC0800001531.mm.2	12.18	11.17	T	T	2.01	0.0126	T	NM_133955; ENSMUST00000045487; ENSMUST00000136615; OTTMUST00000068345; OTTMUST00000068426; uc009nwm.1	Rhou	ras homolog gene family, member U
TC1800001404.mm.2	12.06	11.05	T	T	2.01	0.0161	T	NM_008306; ENSMUST00000169273; BC066098; BC079561; uc008fat.1; uc008fau.1; uc008fav.1; uc008faw.1	Ndst1	N-deacetylase/N-sulfotransferase (heparan glucosaminyl) 1
TC0800001740.mm.2	6.93	5.92	T	T	2.01	0.0453	T	NM_009025; ENSMUST00000117551; ENSMUST00000127418; ENSMUST00000132439; ENSMUST00000132637; ENSMUST00000137822; ENSMUST00000154454; BC057300; BC068297; OTTMUST00000074137; OTTMUST00000074138; OTTMUST00000074139; OTTMUST00000074140; OTTMUST00000074141; OTTMUST00000074142; uc009kyd.1; uc009kye.1	Rasa3	RAS p21 protein activator 3
TC1100003780.mm.2	8.01	7.01	T	T	2	0.0174	T	NM_001038010; NM_020004; ENSMUST00000006973; ENSMUST00000103118; ENSMUST00000126299; ENSMUST00000153526; BC063752; OTTMUST00000004165; OTTMUST00000004166; OTTMUST00000004167; OTTMUST00000004168; uc007llz.2; uc007lma.2; uc007lmb.2; uc007lmc.2; uc007lmd.2; uc011yfd.1	Kat2a	K(lysine) acetyltransferase 2A
TC1400001546.mm.2	13.3	12.3	T	T	2	0.0227	T	NM_175132; ENSMUST00000057090; ENSMUST00000117386; ENSMUST00000119483; BC137972; OTTMUST00000066903; OTTMUST00000066904; OTTMUST00000066905; uc007ske.1; uc007skf.1; uc011zgs.1	Synpo2l	synaptopodin 2-like
TC0900000824.mm.2	8.7	7.7	T	T	2	0.0262	T	NM_001162917; ENSMUST00000038890; BC172087; uc009qcf.2; uc009qcg.2; uc009qch.1; uc009qci.1; uc009qcj.2; uc009qck.2; uc012gvf.1	Dennd4a	DENN/MADD domain containing 4A
TC0700004155.mm.2	9.41	10.42	T	T	-2.01	0.0049	T	NM_026533; BC011192; BC090397; BC106137; BC125602; BC125604; uc009jje.2; uc009jjf.2	Rps13	ribosomal protein S13
TC0200003895.mm.2	3.93	4.94	F	F	-2.01	0.009	F	NM_146433; ENSMUST00000099925; OTTMUST00000032590; uc008kkh.1	Olfr994	olfactory receptor 994
TC0200003914.mm.2	5.55	6.56	T	T	-2.01	0.0157	T	NM_001011784; ENSMUST00000099910; OTTMUST00000032778; uc008klp.1	Olfr1039	olfactory receptor 1039
TC0500003087.mm.2	11.11	12.12	T	T	-2.02	0.006	T	NM_001271590; NM_001271591; OTTMUST00000034680; OTTMUST00000034681	Rpl37rt	ribosomal protein L37, retrotransposed
TC0900000351.mm.2	5.52	6.53	T	T	-2.02	0.0062	T	NM_183171; ENSMUST00000034630; ENSMUST00000159137; ENSMUST00000160041; ENSMUST00000161500; ENSMUST00000161978; ENSMUST00000162235; ENSMUST00000162633; ENSMUST00000163816; BC029629; OTTMUST00000086695; OTTMUST00000086696; OTTMUST00000086697; OTTMUST00000086698; OTTMUST00000086699; OTTMUST00000086700; OTTMUST00000086701; uc009ouc.1; uc009oud.1	Fez1	fasciculation and elongation protein zeta 1 (zygin I)
TC1600002059.mm.2	6.81	7.83	T	T	-2.03	0.0053	T	NM_026502; ENSMUST00000023694; ENSMUST00000125519; ENSMUST00000129345; ENSMUST00000131583; ENSMUST00000142340; ENSMUST00000149833; BC019533; uc007zwt.2; uc007zwu.2	1110004E09Rik	RIKEN cDNA 1110004E09 gene
TC1100000912.mm.2	8.22	9.24	T	T	-2.03	0.0117	T	NM_030083; ENSMUST00000082283; ENSMUST00000124932; ENSMUST00000142126; ENSMUST00000144531; BC048499; BC062267; OTTMUST00000013370; OTTMUST00000013371; OTTMUST00000013372; OTTMUST00000013373; uc007jqa.1; uc007jqb.1	Naa38	N(alpha)-acetyltransferase 38, NatC auxiliary subunit
TC1200002445.mm.2	4.63	5.65	T	T	-2.03	0.013	T	NM_025399; ENSMUST00000002881; BC025444; uc007pfm.1	Nudt14	nudix (nucleoside diphosphate linked moiety X)-type motif 14
TC0400000130.mm.2	4.06	5.08	F	F	-2.03	0.027	F	NM_001243100; uc029upr.1	Gm11837	predicted gene 11837
TC1300002459.mm.2	4.28	5.31	T	T	-2.04	0.0045	T	NM_001081159; ENSMUST00000022186; BC147382; BC147383; uc007rml.1	S100z	S100 calcium binding protein, zeta
TC1700001573.mm.2	8.35	9.38	T	T	-2.04	0.0311	T	NM_176962; ENSMUST00000115535; BC108345; uc008arp.2; uc008arq.2; uc012alp.1	Zfp944	zinc finger protein 944
TC0400000374.mm.2	6.42	7.46	T	T	-2.06	0.0012	T	NM_025539; ENSMUST00000030154; BC025153; OTTMUST00000015225; uc008sis.1	Nudt2	nudix (nucleoside diphosphate linked moiety X)-type motif 2
TC0500000925.mm.2	9.57	10.61	T	T	-2.06	0.0021	T	NM_001039084; NM_053158; ENSMUST00000036437; ENSMUST00000117766; ENSMUST00000121477; BC061042; OTTMUST00000065837; OTTMUST00000065838; uc008yfh.1	Mrpl1	mitochondrial ribosomal protein L1
TC0900000438.mm.2	3.92	4.96	F	F	-2.06	0.0024	F	NM_146611; ENSMUST00000071132; uc009oyp.1	Olfr970	olfactory receptor 970
TC1500000262.mm.2	11.08	12.12	T	T	-2.06	0.0103	T	NM_001039368; NM_023127; BC028543; OTTMUST00000111663; OTTMUST00000111664	Polr2k	polymerase (RNA) II (DNA directed) polypeptide K
TC0100000321.mm.2	11.49	12.54	T	T	-2.07	0.0243	T	BC002062; BC082292; BC094039; BC096575	Rpl29	ribosomal protein L29
TC0500003105.mm.2	11.49	12.54	T	T	-2.07	0.0243	T	ENSMUST00000118829; ENSMUST00000169170; BC002062_2; BC082292_2; BC094039_2; BC096575_2	Gm13841; Rpl29	predicted gene 13841 [Source:MGI Symbol;Acc:MGI:3650890]; predicted gene 13841; ribosomal protein L29, mRNA (cDNA clone MGC:6127 IMAGE:3590425), complete cds.; ribosomal protein L29, mRNA (cDNA clone MGC:103210 IMAGE:6487045), complete cds.; ribosomal protein L29, mRNA (cDNA clone MGC:102595 IMAGE:5006561), complete cds.; ribosomal protein L29, mRNA (cDNA clone MGC:106844 IMAGE:1430129), complete…
TC1100000812.mm.2	5.32	6.37	F	T	-2.07	0.0288	F	ENSMUST00000178750	Gm10428	predicted gene 10428 [Source:MGI Symbol;Acc:MGI:3704375]
TC0400001681.mm.2	13.39	14.45	T	T	-2.08	0.0012	T	NM_011542; ENSMUST00000102533; ENSMUST00000136812; ENSMUST00000143942; BC010807; OTTMUST00000022883; OTTMUST00000022884; OTTMUST00000022885; uc008vhv.2	Tcea3	transcription elongation factor A (SII), 3
TC0200005316.mm.2	12.26	13.32	T	T	-2.08	0.0023	T	NM_025983; ENSMUST00000016396; ENSMUST00000149191; ENSMUST00000153132; BC024339; OTTMUST00000039900; OTTMUST00000039901; OTTMUST00000039902; uc008off.1	Atp5e	ATP synthase, H+ transporting, mitochondrial F1 complex, epsilon subunit
TC1200001745.mm.2	4.77	5.82	F	T	-2.08	0.0242	F	XM_003084912.1	Gm10465	PREDICTED: predicted gene 10465 (Gm10465), mRNA.
TC1000003151.mm.2	14.89	15.96	T	T	-2.1	0.0181	T	NM_018860; ENSMUST00000176010; ENSMUST00000176184; ENSMUST00000176683; ENSMUST00000176906; ENSMUST00000176966; ENSMUST00000177163; ENSMUST00000177513; BC145727; BC145729; OTTMUST00000110513; OTTMUST00000110514; OTTMUST00000110515; OTTMUST00000110516; OTTMUST00000110517; OTTMUST00000110518; OTTMUST00000110519; uc007hnj.2; uc007hnk.2; uc029rju.1	Rpl41	ribosomal protein L41
TC0900002737.mm.2	12.14	13.22	T	T	-2.11	0.0035	T	NM_009945; ENSMUST00000034881; BC010979; uc009quv.1	Cox7a2	cytochrome c oxidase subunit VIIa 2
TC1700001642.mm.2	11.44	12.52	T	T	-2.11	0.0264	T	NM_026684; ENSMUST00000045602; ENSMUST00000129451; ENSMUST00000135708; ENSMUST00000141324; ENSMUST00000144285; ENSMUST00000147648; BC031664; BC043013; OTTMUST00000072446; OTTMUST00000072447; OTTMUST00000072448; OTTMUST00000072449; OTTMUST00000072450; OTTMUST00000072451; uc008ayd.1	Ndufb10	NADH dehydrogenase (ubiquinone) 1 beta subcomplex, 10
TC0X00002061.mm.2	13.14	14.23	T	T	-2.12	0.0016	T	NM_019443; ENSMUST00000016571; BC024364; OTTMUST00000041470; uc009syi.1	Ndufa1	NADH dehydrogenase (ubiquinone) 1 alpha subcomplex, 1
TC1400000292.mm.2	10.81	11.9	T	T	-2.12	0.0389	T	NM_176920; ENSMUST00000055662; BC099587; BC132594; BC145990; uc007suj.2; uc007suk.2	Lrtm1	leucine-rich repeats and transmembrane domains 1
TC0300002118.mm.2	9.52	10.62	T	T	-2.13	0.0032	T	XM_619909.5	Gm5848	PREDICTED: predicted pseudogene 5848 (Gm5848), mRNA.
TC1900000240.mm.2	4.55	5.64	F	F	-2.13	0.0306	F	NM_146686; ENSMUST00000073507; BC132238; BC132388; OTTMUST00000112394; uc008gtu.1	Olfr235	olfactory receptor 235
TC1100001032.mm.2	3.45	4.56	F	F	-2.15	0.0034	F	NM_146346; ENSMUST00000108465; BC120574; BC125526; OTTMUST00000013894; uc007kbh.1	Olfr397	olfactory receptor 397
TC0600001653.mm.2	8.93	10.03	T	T	-2.15	0.0156	T	NM_144920; ENSMUST00000087622; BC014853; BC021505; BC033481; uc009eob.1; uc009eoc.1; uc009eod.1; uc009eoe.1; uc009eof.1; uc009eog.1; uc009eoh.1; uc012evd.1	Plekha5	pleckstrin homology domain containing, family A member 5
TC1400000899.mm.2	5.8	6.92	T	T	-2.17	0.0088	T	NM_177628; ENSMUST00000121288; ENSMUST00000128313; BC065085; OTTMUST00000068927; OTTMUST00000068929; uc007uhr.2	Fam167a	family with sequence similarity 167, member A
TC0300001124.mm.2	10.52	11.64	T	T	-2.17	0.0148	T	NM_010360; ENSMUST00000004134; ENSMUST00000167387; ENSMUST00000167523; ENSMUST00000169365; ENSMUST00000170058; ENSMUST00000172247; BC008206; OTTMUST00000092142; OTTMUST00000092143; OTTMUST00000092144; OTTMUST00000092145; OTTMUST00000092146; OTTMUST00000092147; uc008qxs.1	Gstm5	glutathione S-transferase, mu 5
TC1700002297.mm.2	4.27	5.39	F	F	-2.18	0.0006	F	NM_001104582; ENSMUST00000168440; OTTMUST00000103817; uc009vbv.1	Vmn2r118	vomeronasal 2, receptor 118
TC0600001810.mm.2	12.55	13.69	T	T	-2.2	7.52e-05	T	NM_013743; ENSMUST00000019721; ENSMUST00000134068; BC026134; OTTMUST00000066404; OTTMUST00000066843; uc009awk.1	Pdk4	pyruvate dehydrogenase kinase, isoenzyme 4
TC1600000440.mm.2	4.03	5.17	F	T	-2.2	0.0064	F	NM_001160402; ENSMUST00000115149; BC147727; BC147729; uc012ael.1	Tm4sf19	transmembrane 4 L six family member 19
TC0X00001136.mm.2	4.51	5.65	T	T	-2.2	0.0374	T	NM_001142570; NM_001289732; NM_001289733; NM_001289734; NM_033605; ENSMUST00000067219; ENSMUST00000113378; ENSMUST00000113379; ENSMUST00000113380; ENSMUST00000113382; ENSMUST00000123974; ENSMUST00000141552; ENSMUST00000146539; BC059233; OTTMUST00000044936; OTTMUST00000044937; OTTMUST00000044938; OTTMUST00000044939; OTTMUST00000044940; OTTMUST00000044941; OTTMUST00000044942; OTTMUST00000045530; uc…	Dach2	dachshund 2 (Drosophila)
TC1100000839.mm.2	5.79	6.93	T	T	-2.21	0.0047	T	NM_026107; ENSMUST00000018491; ENSMUST00000071465; BC043075; OTTMUST00000013149; OTTMUST00000013150	Zkscan6	zinc finger with KRAB and SCAN domains 6
TC1300001618.mm.2	4.49	5.64	F	T	-2.22	0.0023	F	NM_134240; ENSMUST00000077116; BC120858; BC120860; OTTMUST00000001136; uc007ptl.1	Vmn1r222	vomeronasal 1 receptor 222
TC0600002374.mm.2	4.02	5.17	F	F	-2.22	0.015	F	NM_001166729; ENSMUST00000176023; ENSMUST00000176147; ENSMUST00000176177; ENSMUST00000177318; OTTMUST00000103859; OTTMUST00000103860; OTTMUST00000103861; OTTMUST00000103862; uc012emr.1	Vmn1r31	vomeronasal 1 receptor 31
TC1500000423.mm.2	13.72	14.88	T	T	-2.24	0.009	T	NM_023172; ENSMUST00000022980; BC031539; uc007vtw.1	Ndufb9	NADH dehydrogenase (ubiquinone) 1 beta subcomplex, 9
TC0600001634.mm.2	4.71	5.87	T	T	-2.24	0.0217	T	NM_001164401; NM_001164402; NM_001164403; NM_011216; ENSMUST00000077115; ENSMUST00000167002; ENSMUST00000167679; BC052743; uc009emu.2; uc009emv.2; uc009emw.2; uc009emx.2; uc009emy.2	Ptpro	protein tyrosine phosphatase, receptor type, O
TC0900000876.mm.2	11.03	12.2	T	T	-2.25	0.0066	T	NM_026467; ENSMUST00000040917; ENSMUST00000123931; ENSMUST00000127896; ENSMUST00000143044; ENSMUST00000146573; ENSMUST00000147394; BC058115; OTTMUST00000085077; OTTMUST00000085078; OTTMUST00000085079; OTTMUST00000085080; OTTMUST00000085081; OTTMUST00000085082; uc009qfm.1	Rps27l	ribosomal protein S27-like
TC0300000182.mm.2	11.93	13.11	T	T	-2.26	0.0071	T	NM_026517; ENSMUST00000043867; BC026533; BC120716; BC120718; uc008ouf.1; uc008oug.1	Rpl22l1	ribosomal protein L22 like 1
TC1400001608.mm.2	9.25	10.44	T	T	-2.28	0.0005	T	NM_001270503_2; NM_207229_2; ENSMUST00000100820; ENSMUST00000184272; ENSMUST00000184915; BC032982_2; OTTMUST00000117264; uc007ssd.1; XM_001472394.3	Plac9b; Plac9a; Gm9780; Plac9; RP24-235I1.4	placenta specific 9b (Plac9b), mRNA.; placenta specific 9a (Plac9a), mRNA.; predicted gene 9780; predicted gene 9780 [Source:MGI Symbol;Acc:MGI:3710532]; placenta specific 9, mRNA (cDNA clone MGC:41689 IMAGE:1348266), complete cds.; placenta specific 9 (Plac9 ) pseudogene; placenta specific 9 (Plac9), mRNA.
TC0600001734.mm.2	8.3	9.49	T	T	-2.28	0.0191	T	NM_025315; ENSMUST00000032429; ENSMUST00000075077; ENSMUST00000111650; ENSMUST00000125539; ENSMUST00000134387; BC012286; OTTMUST00000063306; OTTMUST00000063307; OTTMUST00000063308; OTTMUST00000063436; OTTMUST00000063437; uc009esg.1	Med21	mediator complex subunit 21
TC0300002488.mm.2	10.64	11.84	T	T	-2.29	0.0008	T	NM_078479; ENSMUST00000067298; ENSMUST00000072587; ENSMUST00000132515; ENSMUST00000142437; BC027546; BC125658; BC125660; OTTMUST00000052658; OTTMUST00000052659; OTTMUST00000052661; uc008qli.1; uc008qlj.1	Mrps21	mitochondrial ribosomal protein S21
TC0500002694.mm.2	3.07	4.27	F	F	-2.29	0.002	F	NM_053215; ENSMUST00000075858; BC019487; OTTMUST00000066251; uc008xyg.1	Ugt2b37	UDP glucuronosyltransferase 2 family, polypeptide B37
TC0400002437.mm.2	13.43	14.63	T	T	-2.29	0.004	T	NM_001033305; ENSMUST00000095128; ENSMUST00000108108; BC147062; BC147063; OTTMUST00000015024; OTTMUST00000015025; uc008shk.1	Ndufb6	NADH dehydrogenase (ubiquinone) 1 beta subcomplex, 6
TC1800001198.mm.2	12.29	13.49	T	T	-2.29	0.0072	T	NM_010885; ENSMUST00000014438; BC006815; OTTMUST00000111747	Ndufa2	NADH dehydrogenase (ubiquinone) 1 alpha subcomplex, 2
TC1100001395.mm.2	6.9	8.1	T	T	-2.29	0.011	T	NM_026433; ENSMUST00000092788; BC034841; OTTMUST00000002554; uc007kwm.1	Tmem100	transmembrane protein 100
TC0100002269.mm.2	11.23	12.43	T	T	-2.3	0.0003	T	NM_001013799; ENSMUST00000061421; ENSMUST00000159881; ENSMUST00000162750; BC147328; BC147329; OTTMUST00000065797; OTTMUST00000065798; OTTMUST00000065799; uc007avv.1; uc007avw.1	Mettl21c	methyltransferase like 21C
TC0400003362.mm.2	13.32	14.52	T	T	-2.3	0.0182	T	NM_009098; NR_028524; ENSMUST00000102696; ENSMUST00000127037; ENSMUST00000137423; ENSMUST00000140226; ENSMUST00000141219; ENSMUST00000144051; BC027217; BC051446; BC081465; BC086899; BC100594; OTTMUST00000023028; OTTMUST00000023029; OTTMUST00000023031; OTTMUST00000023032; OTTMUST00000071758; OTTMUST00000071759; uc008uic.1; uc012djr.1	Rps8; Snord38a	ribosomal protein S8; small nucleolar RNA, C/D box 38A
TC0400003171.mm.2	4.27	5.47	F	T	-2.31	0.0091	F	NM_146254; ENSMUST00000036451; ENSMUST00000036557; ENSMUST00000106868; ENSMUST00000116316; ENSMUST00000136355; ENSMUST00000138960; ENSMUST00000148673; ENSMUST00000152647; BC028975; BC034130; OTTMUST00000018305; OTTMUST00000018306; OTTMUST00000018307; OTTMUST00000018308; OTTMUST00000018309; OTTMUST00000018310; uc012dhp.2; uc029uyh.1; uc029uyi.1; uc029uyj.1	Wdr78	WD repeat domain 78
TC0400003092.mm.2	4.39	5.61	F	T	-2.32	0.0141	F	OTTMUST00000018011	Cyp2j7	cytochrome P450, family 2, subfamily j, polypeptide 7
TC0400003216.mm.2	7.19	8.41	T	T	-2.33	0.0027	T	NM_025617; ENSMUST00000030362; ENSMUST00000057043; ENSMUST00000058585; ENSMUST00000127720; ENSMUST00000129220; ENSMUST00000131474; ENSMUST00000132526; ENSMUST00000141165; ENSMUST00000147375; BC028321; OTTMUST00000019221; OTTMUST00000019385; OTTMUST00000019386; OTTMUST00000019387; OTTMUST00000019388; OTTMUST00000019389; OTTMUST00000019390; OTTMUST00000019391; OTTMUST00000090202; uc008tzh.1; uc008t…	Tceanc2	transcription elongation factor A (SII) N-terminal and central domain containing 2
TC0700001408.mm.2	10.21	11.44	T	T	-2.34	0.017	T	NM_009464; ENSMUST00000032958; ENSMUST00000107059; ENSMUST00000128044; ENSMUST00000133850; BC139430; BC139431; OTTMUST00000054783; OTTMUST00000054784; OTTMUST00000054785; OTTMUST00000054786; uc009ina.1; uc012fqd.1	Ucp3	uncoupling protein 3 (mitochondrial, proton carrier)
TC0900000794.mm.2	4.29	5.52	F	T	-2.35	0.0003	F	NM_001102468; NM_138304; ENSMUST00000034777; ENSMUST00000163820; BC013541; BC023475; uc009qao.1; uc009qap.1; uc009qaq.1	Calml4	calmodulin-like 4
TC0700000552.mm.2	11.83	13.07	T	T	-2.36	0.0018	T	NM_009944; ENSMUST00000098594; BC060974; uc009gdp.1	Cox7a1	cytochrome c oxidase subunit VIIa 1
TC1700001716.mm.2	11.96	13.2	T	T	-2.37	0.0064	T	NM_026063; ENSMUST00000025045; ENSMUST00000118613; ENSMUST00000119227; ENSMUST00000145148; BC030629; OTTMUST00000077688; OTTMUST00000077689; OTTMUST00000077690; OTTMUST00000077691; uc008bfk.1	Uqcc2	ubiquinol-cytochrome c reductase complex assembly factor 2
TC1300001640.mm.2	11.99	13.25	T	T	-2.38	0.0018	T	NM_178208; BC115450; BC139809; OTTMUST00000001146	Hist1h4c	histone cluster 1, H4c
TC1300001081.mm.2	5.69	6.95	T	T	-2.4	0.0346	T	NM_010170; ENSMUST00000022182; BC140985; OTTMUST00000093842; uc007rmq.1	F2rl2	coagulation factor II (thrombin) receptor-like 2
TC0700002771.mm.2	12.51	13.78	T	T	-2.41	0.0196	T	NM_025628; ENSMUST00000075738; BC024343; uc009gfl.1	Cox6b1	cytochrome c oxidase, subunit VIb polypeptide 1
TC0200003951.mm.2	3.4	4.68	F	T	-2.42	0.0011	F	NM_207135; ENSMUST00000099880; OTTMUST00000032814; uc008kmr.1	Olfr1084	olfactory receptor 1084
TC1100000717.mm.2	9.39	10.68	T	T	-2.44	0.0039	T	NM_026035; ENSMUST00000045697; ENSMUST00000108784; ENSMUST00000108785; ENSMUST00000108786; ENSMUST00000108787; BC028538; OTTMUST00000012808; OTTMUST00000012809; OTTMUST00000061772; OTTMUST00000061773; OTTMUST00000061774	Mrpl55	mitochondrial ribosomal protein L55
TC1600000460.mm.2	11.64	12.94	T	T	-2.47	0.0055	T	NM_001130484; NM_001130485; NM_021338; ENSMUST00000078804; ENSMUST00000115075; ENSMUST00000115076; ENSMUST00000115078; ENSMUST00000115079; ENSMUST00000133785; ENSMUST00000137720; BC027223; BC090255; BC100332; BC100599; OTTMUST00000061051; OTTMUST00000061052; OTTMUST00000061053; OTTMUST00000061054; OTTMUST00000061055; OTTMUST00000061056; OTTMUST00000061057; uc007yzu.2; uc007yzv.2; uc007yzw.2	Rpl35a	ribosomal protein L35A
TC0Y00000505.mm.2	5.75	7.05	T	T	-2.47	0.0241	T	ENSMUST00000178088; BC087891_4; XM_003689095.1	Gm21333; Ssty2	predicted gene, 21333; spermiogenesis specific transcript on the Y 2, mRNA (cDNA clone MGC:107175 IMAGE:6774426), complete cds.
TC0700002571.mm.2	4.53	5.84	F	T	-2.48	0.0034	F	NM_001166841; ENSMUST00000174643; OTTMUST00000097994; uc012fej.1	Vmn1r158	vomeronasal 1 receptor 158
TC0600002948.mm.2	8.74	10.06	T	T	-2.5	0.0007	T	NM_080639; ENSMUST00000032462; BC064046; uc009dip.1; uc009diq.1	Timp4	tissue inhibitor of metalloproteinase 4
TC0900000004.mm.2	11.92	13.25	T	T	-2.51	0.0041	T	ENSMUST00000099050	Gm10720	predicted gene 10720 [Source:MGI Symbol;Acc:MGI:3641687]
TC0700000861.mm.2	11.32	12.66	T	T	-2.52	0.0001	T	NM_016974; ENSMUST00000080885; ENSMUST00000107740; ENSMUST00000107741; ENSMUST00000123587; ENSMUST00000155439; BC018323; OTTMUST00000056095; OTTMUST00000056096; OTTMUST00000056097; OTTMUST00000056098; OTTMUST00000056099; uc009gws.2	Dbp	D site albumin promoter binding protein
TC0400002526.mm.2	16.53	17.87	T	T	-2.54	0.0012	T	NR_001460; uc008spx.1	Rmrp	RNA component of mitochondrial RNAase P
TC0400001678.mm.2	4.88	6.25	F	T	-2.58	0.0007	F	NM_177733; ENSMUST00000061721; ENSMUST00000149750; BC062101; OTTMUST00000022886; OTTMUST00000022887	E2f2	E2F transcription factor 2
TC0700000289.mm.2	11.23	12.61	T	T	-2.6	0.0023	T	NM_026943; ENSMUST00000049294; BC043014; BC051208; BC116858; BC116860; OTTMUST00000072392; uc009fkv.1	Snrpd2	small nuclear ribonucleoprotein D2
TC0900000003.mm.2	10.56	11.93	T	T	-2.6	0.0069	T	ENSMUST00000143083	Gm10721	predicted gene 10721 [Source:MGI Symbol;Acc:MGI:3641688]
TC0200001319.mm.2	3.28	4.68	F	F	-2.63	0.0004	F	NM_146529; ENSMUST00000102618; OTTMUST00000033228; uc008kpv.1	Olfr1183	olfactory receptor 1183
TC1400001514.mm.2	7.47	8.89	T	T	-2.67	0.0002	T	ENSMUST00000177817	Gm21738	predicted gene, 21738 [Source:MGI Symbol;Acc:MGI:5433902]
TC0600003345.mm.2	6.01	7.45	T	T	-2.7	0.0003	T	NM_177787; ENSMUST00000050132; ENSMUST00000111873; ENSMUST00000141280; ENSMUST00000150278; ENSMUST00000154461; ENSMUST00000171804; BC141332; BC141334; OTTMUST00000054875; OTTMUST00000054876; OTTMUST00000054877; OTTMUST00000054878; OTTMUST00000054879; uc009eni.2; uc009enj.1; uc012eva.1	Slc15a5	solute carrier family 15, member 5
TC0100002816.mm.2	9.14	10.63	T	T	-2.81	0.0009	T	NM_001163425; NR_028108; ENSMUST00000097642; ENSMUST00000112999; ENSMUST00000129730; ENSMUST00000148508; ENSMUST00000154129; BC147334; BC147335; BC147659; BC147669; OTTMUST00000052502; OTTMUST00000052503; OTTMUST00000052504; OTTMUST00000052505; OTTMUST00000052506; uc007cbq.2; uc011wpj.1	Myeov2	myeloma overexpressed 2
TC0900003322.mm.2	4.76	6.26	F	F	-2.82	0.0004	F	ENSMUST00000178787	Gm21836	predicted gene, 21836 [Source:MGI Symbol;Acc:MGI:5434000]
TC1700000318.mm.2	5.67	7.22	T	T	-2.93	0.0138	T	NM_023058; ENSMUST00000024701; BC025061; uc008asz.1; uc008ata.1; uc008atc.1	Pkmyt1	protein kinase, membrane associated tyrosine/threonine 1
TC0500002139.mm.2	7.6	9.15	T	T	-2.94	0.0033	T	NM_020295; ENSMUST00000055195; ENSMUST00000179191; BC016110; uc008wug.1; uc008wuh.1; uc008wui.1; uc012dtv.1	Lmbr1	limb region 1
TC0500002533.mm.2	8.12	9.69	T	T	-2.96	0.0011	T	ENSMUST00000177616	Gm21905	predicted gene, 21905 [Source:MGI Symbol;Acc:MGI:5434069]
TC0900000006.mm.2	12.75	14.41	T	T	-3.17	0.0023	T	ENSMUST00000075573; ENSMUST00000099042; ENSMUST00000099051; ENSMUST00000099056; ENSMUST00000177601; ENSMUST00000177875; ENSMUST00000179264; ENSMUST00000179839; ENSMUST00000179982	Gm10717	predicted gene 10717 [Source:MGI Symbol;Acc:MGI:3642031]
TC1000002530.mm.2	9.59	11.28	T	T	-3.22	0.0005	T	NM_027120; ENSMUST00000005069; BC119244; BC119246; uc007ggn.1	Nmrk2	nicotinamide riboside kinase 2
TC1400001612.mm.2	7.97	9.69	T	T	-3.29	1.18e-05	T	NM_001270503; ENSMUST00000100809; ENSMUST00000183811; ENSMUST00000184142; ENSMUST00000184675; OTTMUST00000117272; OTTMUST00000117273; OTTMUST00000117274; OTTMUST00000117275	Plac9b	placenta specific 9b
TC1800001277.mm.2	4.41	6.21	F	T	-3.48	0.0046	F	NM_001281470; ENSMUST00000091916; ENSMUST00000181652	Gm10267	predicted gene 10267
TC0900000007.mm.2	10.47	12.33	T	T	-3.63	0.0007	T	ENSMUST00000178641	Gm17535	predicted gene, 17535 [Source:MGI Symbol;Acc:MGI:4937169]
TC1400001604.mm.2	8.77	10.64	T	T	-3.65	3.41e-05	T	NM_207229; OTTMUST00000117254; OTTMUST00000117255; OTTMUST00000117256	Plac9a	placenta specific 9a
TC0900000002.mm.2	11.82	13.75	T	T	-3.82	0.002	T	ENSMUST00000177722; ENSMUST00000178077; ENSMUST00000178348; ENSMUST00000179881	Gm11168	predicted gene 11168 [Source:MGI Symbol;Acc:MGI:3779420]
TC0900000008.mm.2	10.05	12.02	T	T	-3.92	0.001	T	ENSMUST00000155807; ENSMUST00000177969	Gm10715	predicted gene 10715 [Source:MGI Symbol;Acc:MGI:3642376]
TC0200004196.mm.2	14.11	16.24	T	T	-4.39	0.0015	T	ENSMUST00000099683	Gm10800	predicted gene 10800 [Source:MGI Symbol;Acc:MGI:3641657]
TC1600000378.mm.2	8.39	10.78	T	T	-5.25	6.5e-06	T	NM_198112; ENSMUST00000066852; BC117063; BC117089; OTTMUST00000070399; uc007yvl.1	Ostn	osteocrin
TC0200001502.mm.2	11.14	13.7	T	T	-5.91	0.0152	T	ENSMUST00000099684	Gm10801	predicted gene 10801 [Source:MGI Symbol;Acc:MGI:3641656]
TC1400000316.mm.2	6.82	11.41	T	T	-24.08	5.38e-07	T	NM_181390; ENSMUST00000040715; BC116939; BC116941; uc007svu.2	Mustn1	musculoskeletal, embryonic nuclear protein 1
