# Supplementary material for: Mustn1 ablation in skeletal muscle results in increased glucose tolerance concomitant with upregulated GLUT expression in male mice
Source: Physiol Rep. 2023 May 11;11(9):e15674. doi: 10.14814/phy2.15674 (PMC10175242; doi:10.14814/phy2.15674)
Supplement: Supplementary file 3 — Table S2. Differentially expressed genes between KO and WT samples. [file PHY2-11-e15674-s001.xlsx]

## Sheet: KO vs WT Unfiltered
Supplementary Table 2. Differentially expressed genes between KO and WT samples.
ID	KO Avg (log2)	WT Avg (log2)	KO Standard Deviation	WT Standard Deviation	KO Expressed	WT Expressed	Fold Change	P-val	Expressed in Both Conditions	Public Gene IDs	Gene Symbol	Description
TC0100000014.mm.2	8.62	8.58	0.39	0.13	T	T	1.03	0.8699	T	NM_133826; ENSMUST00000044369; BC009154; uc007afm.1; uc007afn.1	Atp6v1h	ATPase, H+ transporting, lysosomal V1 subunit H
TC0100000018.mm.2	4.75	4.72	0.1	0.16	T	T	1.02	0.9851	T	NM_001204371; NM_011011; ENSMUST00000027038; ENSMUST00000159083; ENSMUST00000160339; ENSMUST00000160777; BC116795; BC119026; OTTMUST00000088255; OTTMUST00000088256; OTTMUST00000088257; OTTMUST00000088258; uc007afo.2; uc007afp.2; uc007afq.2	Oprk1	opioid receptor, kappa 1
TC0100000021.mm.2	10.51	10.4	0.37	0.12	T	T	1.08	0.6296	T	NM_009826; ENSMUST00000027040; ENSMUST00000159206; ENSMUST00000159349; ENSMUST00000159530; ENSMUST00000159656; ENSMUST00000159661; ENSMUST00000159802; ENSMUST00000159906; ENSMUST00000160062; ENSMUST00000160871; ENSMUST00000161183; ENSMUST00000161327; ENSMUST00000162210; ENSMUST00000162257; ENSMUST00000162418; ENSMUST00000162795; BC150774; OTTMUST00000084091; OTTMUST00000084094; OTTMUST00000084200…	Rb1cc1	RB1-inducible coiled-coil 1
TC0100000022.mm.2	4.33	4.06	0.09	0.35	F	F	1.2	0.3992	F	NM_001195732; ENSMUST00000133144; uc007afv.2	Fam150a	family with sequence similarity 150, member A
TC0100000023.mm.2	3.43	3.42	0.18	0.4	F	F	1.01	0.6863	F	NM_001244692; NM_001244693; NM_173868; NR_045188; NR_045189; ENSMUST00000043578; ENSMUST00000130338; ENSMUST00000131467; ENSMUST00000131494; ENSMUST00000132207; ENSMUST00000139756; ENSMUST00000139838; ENSMUST00000140079; ENSMUST00000142304; ENSMUST00000150761; ENSMUST00000151015; ENSMUST00000151281; ENSMUST00000163727; BC118528; OTTMUST00000061164; OTTMUST00000061165; OTTMUST00000061166; OTTMUST0…	St18	suppression of tumorigenicity 18
TC0100000027.mm.2	12.98	13.07	0.31	0.07	T	T	-1.07	0.542	T	NM_183028; ENSMUST00000061280; ENSMUST00000182114; ENSMUST00000182306; ENSMUST00000182388; ENSMUST00000182675; ENSMUST00000182823; ENSMUST00000182892; ENSMUST00000183204; BC052741; BC064801; BC110360; BC117941; BC117942; OTTMUST00000113805; OTTMUST00000113808; OTTMUST00000113809; OTTMUST00000113810; OTTMUST00000113811; OTTMUST00000113813; OTTMUST00000113814; OTTMUST00000113815; uc007agb.1; uc007a…	Pcmtd1	protein-L-isoaspartate (D-aspartate) O-methyltransferase domain containing 1
TC0100000038.mm.2	8.36	8.52	0.29	0.31	T	T	-1.12	0.763	T	NM_021511; ENSMUST00000072079; BC003481; BC055925; uc007agk.2	Rrs1	RRS1 ribosome biogenesis regulator homolog (S. cerevisiae)
TC0100000039.mm.2	13.03	11.74	0.44	0.42	T	T	2.45	0.0008	T	NM_175236; NR_027664; ENSMUST00000027044; ENSMUST00000130927; ENSMUST00000144177; BC026584; OTTMUST00000053148; OTTMUST00000053149; OTTMUST00000053150; uc007agl.2; uc007agm.2	Adhfe1	alcohol dehydrogenase, iron containing, 1
TC0100000041.mm.2	5.03	4.84	0.24	0.16	T	F	1.14	0.2291	F	NM_178399; ENSMUST00000088666; BC066997; uc007agp.1	3110035E14Rik	RIKEN cDNA 3110035E14 gene
TC0100000044.mm.2	8.11	8.61	0.35	0.64	T	T	-1.41	0.5789	T	NM_001037759; NM_133220; NM_177547; ENSMUST00000097826; ENSMUST00000166384; ENSMUST00000168907; ENSMUST00000171265; BC018363; uc007agu.1; uc007agv.1; uc007agw.1; uc007agx.1; uc007agy.1; uc011wid.1	Sgk3	serum/glucocorticoid regulated kinase 3
TC0100000045.mm.2	6.53	6.64	0.09	0.03	T	T	-1.08	0.429	T	NM_177722; ENSMUST00000052843; ENSMUST00000118098; ENSMUST00000125294; ENSMUST00000140948; ENSMUST00000171802; ENSMUST00000183059; OTTMUST00000051859; OTTMUST00000078009; OTTMUST00000078010; OTTMUST00000078011; OTTMUST00000113822; uc007agz.1; uc011wie.1	Mcmdc2	minichromosome maintenance domain containing 2
TC0100000048.mm.2	8.55	8.22	0.73	0.3	T	T	1.26	0.5218	T	NM_026493; ENSMUST00000071087; ENSMUST00000117415; ENSMUST00000118263; ENSMUST00000119714; ENSMUST00000122156; ENSMUST00000123261; ENSMUST00000128164; ENSMUST00000134716; ENSMUST00000136283; ENSMUST00000136898; ENSMUST00000143606; ENSMUST00000148663; ENSMUST00000149214; ENSMUST00000153804; ENSMUST00000155974; BC151042; OTTMUST00000067775; OTTMUST00000067776; OTTMUST00000067777; OTTMUST00000067846…	Cspp1	centrosome and spindle pole associated protein 1
TC0100000055.mm.2	9.31	9.27	0.42	0.38	T	T	1.03	0.8973	T	NM_001033636; NM_029525; ENSMUST00000027056; uc007ahs.2; uc007aht.1; uc007ahu.1; uc007ahv.2	Prex2	phosphatidylinositol-3,4,5-trisphosphate-dependent Rac exchange factor 2
TC0100000056.mm.2	6.03	5.5	0.12	0.28	T	T	1.45	0.0273	T	NM_001160369; NM_001160370; NM_001160371; NM_177173; ENSMUST00000048613; ENSMUST00000135014; ENSMUST00000137824; ENSMUST00000141339; ENSMUST00000141512; ENSMUST00000142117; ENSMUST00000150870; ENSMUST00000171690; ENSMUST00000179089; BC137903; BC145022; BC145023; uc007ahw.2; uc007ahx.2; uc007ahy.2; uc007ahz.1; uc011wii.1; uc011wij.1; uc011wik.1	A830018L16Rik	RIKEN cDNA A830018L16 gene
TC0100000064.mm.2	10.41	10.05	0.1	0.13	T	T	1.28	0.047	T	NM_001198565; NM_001198566; NM_172294; ENSMUST00000088585; ENSMUST00000177608; ENSMUST00000180062; BC034547; BC049276; uc007aia.2; uc007aib.2; uc007aic.1; uc007aid.1; uc007aie.1	Sulf1	sulfatase 1
TC0100000071.mm.2	4.49	4.63	0.35	0.14	F	F	-1.1	0.2874	F	NM_001011873; ENSMUST00000088542; BC147699; BC158121; OTTMUST00000052552; uc007aiv.1	Xkr9	X Kell blood group precursor related family member 9 homolog
TC0100000082.mm.2	4.67	4.51	0.29	0.39	F	F	1.12	0.3849	F	NM_001098528; ENSMUST00000170146; ENSMUST00000175681; BC146609; OTTMUST00000110860; uc007aje.1	Kcnb2	potassium voltage gated channel, Shab-related subfamily, member 2
TC0100000092.mm.2	8.43	8.2	0.17	0.37	T	T	1.17	0.9013	T	NM_001286628; NM_009352; ENSMUST00000027057; BC034866	Terf1	telomeric repeat binding factor 1
TC0100000097.mm.2	5.68	5.35	0.35	0.22	T	T	1.26	0.364	T	NM_133832; ENSMUST00000027053; ENSMUST00000152626; BC019796; OTTMUST00000062152; OTTMUST00000062153; uc007ajm.1	Rdh10	retinol dehydrogenase 10 (all-trans)
TC0100000101.mm.2	6.81	6.8	0.19	0.27	T	T	1	0.7192	T	NM_026392; NM_027415; ENSMUST00000065373; ENSMUST00000176451; ENSMUST00000177501; ENSMUST00000177532; BC011320; OTTMUST00000110681; OTTMUST00000110682; OTTMUST00000110683; OTTMUST00000110684; uc007ajx.1; uc007ajy.1	Tmem70	transmembrane protein 70
TC0100000103.mm.2	6.68	5.79	0.57	0.45	T	T	1.86	0.3378	T	NM_001159711; NM_016923; ENSMUST00000026881; BC116785; uc007ajz.2; uc011wim.1	Ly96	lymphocyte antigen 96
TC0100000109.mm.2	8.63	8.65	0.07	0.56	T	T	-1.01	0.8666	T	NM_010267; ENSMUST00000026879; ENSMUST00000150457; BC048177; BC051135; OTTMUST00000053130; OTTMUST00000053131; uc007akb.2; uc007akc.2	Gdap1	ganglioside-induced differentiation-associated-protein 1
TC0100000112.mm.2	6.65	6.46	0.39	0.37	T	T	1.14	0.4497	T	NM_053191; ENSMUST00000088476; BC116705; uc007ake.2	Pi15	peptidase inhibitor 15
TC0100000113.mm.2	5.97	5.43	0.29	0.5	T	F	1.46	0.0952	F	NM_031402; ENSMUST00000095075; ENSMUST00000159958; ENSMUST00000160305; BC040768; OTTMUST00000073808; OTTMUST00000073809; OTTMUST00000073849; uc007akg.1; uc007akh.1	Crispld1	cysteine-rich secretory protein LCCL domain containing 1
TC0100000115.mm.2	3.3	3.6	0.25	0.05	F	F	-1.23	0.1999	F	NM_153154; ENSMUST00000037294; ENSMUST00000149505; BC152324; BC152325; OTTMUST00000065512; OTTMUST00000065513; uc007akp.1	Tfap2d	transcription factor AP-2, delta
TC0100000116.mm.2	4.24	3.74	0.12	0.21	F	F	1.41	0.0537	F	NM_001025305; NM_001286340; NM_009334; ENSMUST00000027059; ENSMUST00000064976; uc007aks.1	Tfap2b	transcription factor AP-2 beta
TC0100000125.mm.2	4	4.08	0.06	0.48	F	F	-1.06	0.7712	F	NR_029593; NR_029902; uc011win.1	Mir206; Mir133b	microRNA 206; microRNA 133b
TC0100000127.mm.2	5.59	6.3	0.49	0.71	T	T	-1.64	0.4269	T	NM_010552; ENSMUST00000027061; BC119303; BC119309; OTTMUST00000085210; uc007aky.1	Il17a	interleukin 17A
TC0100000129.mm.2	5.45	4.99	0.32	0.11	F	F	1.38	0.3389	F	NM_028829; ENSMUST00000068880; ENSMUST00000167119; BC059813; uc007ald.1; uc007ale.1	Paqr8	progestin and adipoQ receptor family member VIII
TC0100000131.mm.2	6.5	6.88	0.14	0.52	T	T	-1.3	0.2701	T	NM_027974; ENSMUST00000038447; ENSMUST00000160782; OTTMUST00000074047; OTTMUST00000074048; uc007alf.2	Efhc1	EF-hand domain (C-terminal) containing 1
TC0100000133.mm.2	5.76	5.67	0.52	0.08	T	F	1.07	0.39	F	NM_029398; ENSMUST00000027064; ENSMUST00000027065; BC034768; BC060034; OTTMUST00000074039; OTTMUST00000074040	Tmem14a	transmembrane protein 14A
TC0100000135.mm.2	4.87	5.46	0.63	0.26	T	T	-1.5	0.8028	T	NM_001077353; NM_001288617; NM_010356; ENSMUST00000027067; ENSMUST00000121676; ENSMUST00000124990; BC147272; BC147273; OTTMUST00000065121; OTTMUST00000065122; OTTMUST00000065123	Gsta3	glutathione S-transferase, alpha 3
TC0100000137.mm.2	4.39	4.71	0.28	0.33	F	F	-1.24	0.5807	F	NM_183322; ENSMUST00000088407; OTTMUST00000085058; uc007aln.1	Khdc1a	KH domain containing 1A
TC0100000140.mm.2	4.2	4.58	0.05	0.18	F	F	-1.3	0.2331	F	NM_001033904; ENSMUST00000070223; BC099381; BC141037; OTTMUST00000097914; uc007alo.1	Khdc1c	KH domain containing 1C
TC0100000143.mm.2	3.72	3.79	0.32	0.43	F	F	-1.05	0.8163	F	NM_001113187; ENSMUST00000147615; OTTMUST00000085057; uc007alp.2	Khdc1b	KH domain containing 1B
TC0100000159.mm.2	5.18	5.34	0.16	0.47	T	T	-1.12	0.2499	T	NM_172124; ENSMUST00000063663; ENSMUST00000140583; ENSMUST00000144602; BC056368; BC058082; OTTMUST00000065597; OTTMUST00000065598; OTTMUST00000065599; uc007amd.1; uc007ame.1	B3gat2	beta-1,3-glucuronyltransferase 2 (glucuronosyltransferase S)
TC0100000164.mm.2	5.94	6.16	0.17	0.21	T	T	-1.16	0.3	T	NM_007740; ENSMUST00000054588; ENSMUST00000088349; ENSMUST00000124600; ENSMUST00000147902; BC038017; BC046970; OTTMUST00000054775; OTTMUST00000054776; OTTMUST00000054777; OTTMUST00000054778; uc007amo.2	Col9a1	collagen, type IX, alpha 1
TC0100000171.mm.2	12.24	12.28	0.17	0.09	T	T	-1.02	0.7053	T	NM_026719; ENSMUST00000095062; BC025579; BC027774; BC031902; BC039053; uc007amt.1; uc007amu.1	Lmbrd1	LMBR1 domain containing 1
TC0100000177.mm.2	4.5	4.79	0.51	0.11	F	F	-1.23	0.2732	F	ENSMUST00000064487	Gm9884	predicted gene 9884
TC0100000193.mm.2	3.9	3.92	0.16	0.59	F	F	-1.01	0.7676	F	NM_153601; ENSMUST00000062560; ENSMUST00000161773; BC117745; BC117746; BC128067; OTTMUST00000065715; OTTMUST00000065716; uc007ank.1	Lgsn	lengsin, lens protein with glutamine synthetase domain
TC0100000194.mm.2	3.87	3.77	0.2	0.32	F	F	1.08	0.59	F	NM_029062; ENSMUST00000027230; BC107262; OTTMUST00000065717; uc007anm.1	Pih1d3	PIH1 domain containing 3
TC0100000201.mm.2	4.53	4.64	0.26	0.19	F	F	-1.08	0.3193	F	NM_133235; ENSMUST00000027226; BC132117; BC132119; uc007ann.1; uc007ano.1; uc007anp.1	Khdrbs2	KH domain containing, RNA binding, signal transduction associated 2
TC0100000214.mm.2	3.83	3.9	0.52	0.21	F	F	-1.05	0.382	F	NR_033199	1700001G17Rik	RIKEN cDNA 1700001G17 gene
TC0100000215.mm.2	6.97	6.77	0.58	0.19	T	T	1.15	0.9124	T	NM_001159729; NM_008999; ENSMUST00000088287; ENSMUST00000115174; ENSMUST00000122822; ENSMUST00000132066; ENSMUST00000135330; ENSMUST00000138024; ENSMUST00000140354; ENSMUST00000150593; ENSMUST00000151482; BC025578; OTTMUST00000051907; OTTMUST00000051908; OTTMUST00000051909; OTTMUST00000051910; OTTMUST00000051911; OTTMUST00000051912; OTTMUST00000051913; OTTMUST00000051914; OTTMUST00000051915; uc00…	Rab23	RAB23, member RAS oncogene family
TC0100000216.mm.2	14.63	14.43	0.47	0.48	T	T	1.14	0.278	T	NM_001276764; NM_010081; NM_133833; NM_134448; ENSMUST00000097785; ENSMUST00000097786; ENSMUST00000115104; ENSMUST00000182018; ENSMUST00000182314; ENSMUST00000182335; ENSMUST00000182410; ENSMUST00000182507; ENSMUST00000182697; ENSMUST00000183006; ENSMUST00000183034; ENSMUST00000183100; ENSMUST00000183302; ENSMUST00000183331; OTTMUST00000116984; OTTMUST00000116986; OTTMUST00000116988; OTTMUST00000…	Dst	dystonin
TC0100000222.mm.2	8.03	8.32	0.32	0.21	T	T	-1.22	0.4478	T	NM_178601; ENSMUST00000027303; ENSMUST00000128086; ENSMUST00000134327; ENSMUST00000136770; ENSMUST00000137794; ENSMUST00000149962; BC069930; OTTMUST00000073351; OTTMUST00000073352; OTTMUST00000073353; OTTMUST00000073354; OTTMUST00000073355; OTTMUST00000073356; uc007aor.2	Imp4	IMP4, U3 small nucleolar ribonucleoprotein, homolog (yeast)
TC0100000224.mm.2	4.76	5.01	0.62	0.17	F	F	-1.19	0.4027	F	NM_011206; ENSMUST00000027302; BC008512; uc007aos.1	Ptpn18	protein tyrosine phosphatase, non-receptor type 18
TC0100000226.mm.2	4.95	4.79	0.39	0.36	F	F	1.11	0.5759	F	NM_009355; ENSMUST00000027299; BC049616; BC115665; BC115666; uc007aov.1	Prss39	protease, serine 39
TC0100000227.mm.2	5.02	5.57	0.16	0.12	T	T	-1.46	0.0482	T	NM_007685; ENSMUST00000027298; BC100705; BC100706; BC100708; BC100711; uc007aow.1	Cfc1	cripto, FRL-1, cryptic family 1
TC0100000228.mm.2	3.29	3.27	0.29	0.07	F	F	1.01	0.5	F	NM_213727; ENSMUST00000052670; BC070435; uc011wjc.1	Amer3	APC membrane recruitment 3
TC0100000230.mm.2	4.02	4.16	0.34	0.24	F	F	-1.1	0.8393	F	NM_183019; ENSMUST00000047664; ENSMUST00000159021; ENSMUST00000159059; ENSMUST00000159747; ENSMUST00000160855; ENSMUST00000162599; ENSMUST00000162760; BC139371; BC139397; OTTMUST00000083450; OTTMUST00000083451; OTTMUST00000083452; OTTMUST00000083453; OTTMUST00000083454; OTTMUST00000083455; OTTMUST00000083469; uc007apf.1; uc007apg.1; uc007aph.1; uc007api.1	Arhgef4	Rho guanine nucleotide exchange factor (GEF) 4
TC0100000233.mm.2	11.07	10.8	0.27	0.23	T	T	1.21	0.2323	T	NM_145516; NM_175421; ENSMUST00000027297; ENSMUST00000152654; ENSMUST00000156687; BC057994; OTTMUST00000073322; OTTMUST00000073323; OTTMUST00000073324; uc007apk.2; uc007apl.1	Plekhb2	pleckstrin homology domain containing, family B (evectins) member 2
TC0100000237.mm.2	8.32	7.95	0.19	0.32	T	T	1.29	0.2388	T	NM_015818; ENSMUST00000088174; BC052316; OTTMUST00000073283; uc007apn.2	Hs6st1	heparan sulfate 6-O-sulfotransferase 1
TC0100000240.mm.2	4.72	4.34	0.42	0.12	T	F	1.3	0.3877	F	NM_001172205; NM_001172206; NM_145996; NR_033310; ENSMUST00000097778; ENSMUST00000115029; ENSMUST00000115031; ENSMUST00000115032; ENSMUST00000116629; ENSMUST00000124280; ENSMUST00000126413; ENSMUST00000137906; ENSMUST00000140218; ENSMUST00000141121; ENSMUST00000142319; ENSMUST00000145179; ENSMUST00000147123; ENSMUST00000150747; BC027152; OTTMUST00000051014; OTTMUST00000051015; OTTMUST00000051016;…	Arid5a	AT rich interactive domain 5A (MRF1-like)
TC0100000242.mm.2	3.74	3.88	0.2	0.21	F	F	-1.1	0.9936	F	NM_001277076; ENSMUST00000140452; ENSMUST00000179162; OTTMUST00000084899	Fer1l5	fer-1-like 5 (C. elegans)
TC0100000244.mm.2	6.6	6.11	0.32	0.29	T	T	1.41	0.2371	T	NM_033570; ENSMUST00000153128; OTTMUST00000083926; uc007aqg.2	Cnnm4	cyclin M4
TC0100000247.mm.2	5.56	5.81	0.28	0.24	T	T	-1.19	0.2967	T	NM_001039551; NM_053186; ENSMUST00000001166; ENSMUST00000097776; ENSMUST00000135100; ENSMUST00000154225; OTTMUST00000051653; OTTMUST00000051654; OTTMUST00000051655; OTTMUST00000051656; uc007aqi.1; uc007aqj.1; uc007aqk.1; uc011wjk.1	Cnnm3	cyclin M3
TC0100000253.mm.2	15.57	16.26	0.26	0.47	T	T	-1.61	0.0307	T	NM_009942; BC096048; BC099474; uc007aqw.1	Cox5b	cytochrome c oxidase subunit Vb
TC0100000255.mm.2	4.04	3.56	0.18	0.36	F	F	1.4	0.2939	F	NM_001289612; NM_001289765; NM_001289766; NM_009539; ENSMUST00000027291; BC029727	Zap70	zeta-chain (TCR) associated protein kinase
TC0100000257.mm.2	4.85	5.5	0.41	0.39	T	T	-1.57	0.496	T	BC050813; BC147491; OTTMUST00000072793; OTTMUST00000072823; OTTMUST00000072824; OTTMUST00000086761; uc007are.1; uc007arf.1; uc011wjo.1	Vwa3b	von Willebrand factor A domain containing 3B
TC0100000258.mm.2	3.68	3.38	0.38	0.29	T	F	1.23	0.7596	F	NM_001282010; NM_009918; ENSMUST00000027288; BC035272; BC049145; OTTMUST00000060500; OTTMUST00000060501	Cnga3	cyclic nucleotide gated channel alpha 3
TC0100000259.mm.2	8.73	8.33	0.29	0.23	T	T	1.31	0.1172	T	NM_030266; NM_172971; ENSMUST00000027287; ENSMUST00000058307; ENSMUST00000114933; ENSMUST00000123124; ENSMUST00000132401; ENSMUST00000132615; ENSMUST00000136846; ENSMUST00000137266; ENSMUST00000140264; ENSMUST00000146676; ENSMUST00000168546; BC120541; BC144748; OTTMUST00000083008; OTTMUST00000083009; OTTMUST00000083011; OTTMUST00000083030; OTTMUST00000083031; OTTMUST00000083032; OTTMUST0000008303…	Inpp4a	inositol polyphosphate-4-phosphatase, type I
TC0100000260.mm.2	8.08	7.85	0.13	0.26	T	T	1.18	0.6696	T	NM_026123; ENSMUST00000027285; ENSMUST00000114925; ENSMUST00000118059; ENSMUST00000134184; ENSMUST00000144617; BC019484; OTTMUST00000051682; OTTMUST00000051683; OTTMUST00000051684; OTTMUST00000051685; OTTMUST00000075443; uc007arp.1; uc007arq.1	Unc50	unc-50 homolog (C. elegans)
TC0100000267.mm.2	6.96	7.11	0.15	0.22	T	T	-1.11	0.4605	T	NM_001037918; ENSMUST00000041621; ENSMUST00000128085; ENSMUST00000142670; ENSMUST00000144440; BC019519; OTTMUST00000052446; OTTMUST00000052447; OTTMUST00000052448; OTTMUST00000052449; uc007ash.2	Lipt1	lipoyltransferase 1
TC0100000268.mm.2	10.38	11.14	0.35	0.59	T	T	-1.7	0.0486	T	NM_027098; ENSMUST00000027256; ENSMUST00000160082; ENSMUST00000161694; ENSMUST00000162513; BC004614; OTTMUST00000065720; OTTMUST00000065721; OTTMUST00000065722; OTTMUST00000065723; uc007asj.1	Mrpl30	mitochondrial ribosomal protein L30
TC0100000271.mm.2	11.38	11.07	0.3	0.16	T	T	1.24	0.571	T	NM_198303; ENSMUST00000027252; uc007aso.1	Eif5b	eukaryotic translation initiation factor 5B
TC0100000279.mm.2	4.87	5.1	0.12	0.25	F	F	-1.17	0.7283	F	NM_001011684; ENSMUST00000088029; ENSMUST00000160214; BC138922; OTTMUST00000089402; OTTMUST00000089403; uc007atb.1	Nms	neuromedin S
TC0100000280.mm.2	11.09	11.26	0.26	0.5	T	T	-1.12	0.5524	T	NM_026850; ENSMUST00000027247; BC005601; uc007atc.1	Pdcl3	phosducin-like 3
TC0100000282.mm.2	8.35	7.32	0.67	0.26	T	T	2.03	0.088	T	NM_008719; ENSMUST00000056815; ENSMUST00000172825; ENSMUST00000173050; BC109166; OTTMUST00000094904; OTTMUST00000094905; OTTMUST00000094906; uc007atd.2	Npas2	neuronal PAS domain protein 2
TC0100000284.mm.2	14.04	14.74	0.41	0.52	T	T	-1.63	0.0115	T	NM_001252218; NM_001252219; NM_053257; ENSMUST00000086535; ENSMUST00000178079; ENSMUST00000179954; BC050113; BC055720; BC086916; BC099436; uc007ate.2; uc007atf.2; uc029qnw.1; uc029qnx.1	Rpl31	ribosomal protein L31
TC0100000286.mm.2	11.39	11.54	0.15	0.14	T	T	-1.11	0.4815	T	NM_028043; ENSMUST00000003219; ENSMUST00000160145; ENSMUST00000161515; BC049091; BC050812; OTTMUST00000065794; OTTMUST00000065795; uc007ati.1; uc007atj.1	Cnot11	CCR4-NOT transcription complex, subunit 11
TC0100000289.mm.2	9.22	9.18	0.48	0.04	T	T	1.03	0.4081	T	NM_001252200; NM_001252201; NM_001252202; NM_008696; ENSMUST00000163854; ENSMUST00000168431; BC141109; BC145390; BC145391; uc007atr.1; uc007ats.1; uc011wjv.1; uc011wjw.1; uc011wjx.1	Map4k4	mitogen-activated protein kinase kinase kinase kinase 4
TC0100000292.mm.2	4.67	4.57	0.12	0.19	F	F	1.07	0.9465	F	NM_010555; ENSMUST00000027243; BC032962; uc007atu.2; uc011wjy.2	Il1r2	interleukin 1 receptor, type II
TC0100000295.mm.2	9.61	9.41	0.05	0.6	T	T	1.15	0.76	T	NM_001123382; NM_008362; ENSMUST00000027241; ENSMUST00000114795; BC109135; uc007atv.1; uc007atw.1	Il1r1	interleukin 1 receptor, type I
TC0100000297.mm.2	7.09	6.19	0.18	0.13	T	T	1.87	0.0007	T	NM_133193; ENSMUST00000095020; BC117797; uc007atx.1; uc007aty.1	Il1rl2	interleukin 1 receptor-like 2
TC0100000298.mm.2	5.02	5.21	0.38	0.28	T	T	-1.14	0.4235	T	NM_001025602; NM_010743; ENSMUST00000053043; ENSMUST00000097772; ENSMUST00000173514; ENSMUST00000173881; ENSMUST00000174335; BC051445; OTTMUST00000097562; OTTMUST00000097565; OTTMUST00000097566; OTTMUST00000097571	Il1rl1	interleukin 1 receptor-like 1
TC0100000299.mm.2	5.43	5.16	0.33	0.08	T	F	1.2	0.2675	F	NM_001161842; NM_001161843; NM_008365; ENSMUST00000087983; ENSMUST00000108044; ENSMUST00000167723; BC023240; uc007aud.1; uc007aue.1; uc007auf.1; uc007aug.1; uc011wjz.1	Il18r1	interleukin 18 receptor 1
TC0100000300.mm.2	5.56	5.84	0.3	0.23	T	T	-1.22	0.539	T	NM_010553; ENSMUST00000027237; ENSMUST00000159724; ENSMUST00000160468; ENSMUST00000163057; BC120598; BC120600; OTTMUST00000088425; OTTMUST00000088426; OTTMUST00000088427; OTTMUST00000088447; uc007aui.1; uc007auj.1	Il18rap	interleukin 18 receptor accessory protein
TC0100000301.mm.2	4.77	4.44	0.14	0.09	F	F	1.25	0.2662	F	NM_177084; ENSMUST00000027233; BC120543; uc007aul.1	Slc9a4	solute carrier family 9 (sodium/hydrogen exchanger), member 4
TC0100000302.mm.2	11.18	10.53	0.28	0.16	T	T	1.58	0.0381	T	NM_001033289; ENSMUST00000027231; BC103685; BC104737; uc007aum.1; uc007aun.1	Slc9a2	solute carrier family 9 (sodium/hydrogen exchanger), member 2
TC0100000304.mm.2	17.4	17.43	0.3	0.11	T	T	-1.02	0.9423	T	NM_001081198; ENSMUST00000114765; BC147440; BC147458; BC147740; BC147743; OTTMUST00000110674; uc007auq.1	Tmem182	transmembrane protein 182
TC0100000312.mm.2	4.39	4.7	0.33	0.25	F	F	-1.24	0.2895	F	NM_008900; NR_027891; ENSMUST00000054883; OTTMUST00000054069; uc007auw.1; uc007aux.2	Pou3f3; 2900092D14Rik	POU domain, class 3, transcription factor 3; RIKEN cDNA 2900092D14 gene
TC0100000315.mm.2	8.72	8.91	0.25	0.06	T	T	-1.15	0.6395	T	NM_023514; ENSMUST00000057208; BC116437; uc007auz.2; uc007ava.2; uc007avb.1	Mrps9	mitochondrial ribosomal protein S9
TC0100000317.mm.2	5.2	5.26	0.31	0.11	F	F	-1.05	0.9564	F	NM_053107; ENSMUST00000114761; ENSMUST00000179655; ENSMUST00000179766; BC118506; BC118510; uc007avc.2; uc007avd.2	Gpr45	G protein-coupled receptor 45
TC0100000320.mm.2	8.7	8.9	0.2	0.14	T	T	-1.15	0.1821	T	NM_133818; ENSMUST00000010434; BC006931; uc007avj.1	AI597479	expressed sequence AI597479
TC0100000321.mm.2	11.49	12.54	0.54	0.48	T	T	-2.07	0.0243	T	BC002062; BC082292; BC094039; BC096575	Rpl29	ribosomal protein L29
TC0100000323.mm.2	6.87	6.96	0.33	0.34	T	T	-1.07	0.7982	T	NM_010879; ENSMUST00000086421; ENSMUST00000114744; ENSMUST00000124817; ENSMUST00000136648; BC011071; BC034255; OTTMUST00000049828; OTTMUST00000049830; OTTMUST00000049831; uc007avn.1; uc007avo.2	Nck2	non-catalytic region of tyrosine kinase adaptor protein 2
TC0100000329.mm.2	6.04	5.67	0.23	0.77	T	T	1.29	0.4175	T	NM_024283; ENSMUST00000027217; BC002254; uc007avp.2	1500015O10Rik	RIKEN cDNA 1500015O10 gene
TC0100000332.mm.2	10.64	10.82	0.1	0.14	T	T	-1.14	0.4917	T	NM_009418; ENSMUST00000087933; BC058239; uc007avr.1; uc007avs.1; uc007avt.1; uc007avu.1; uc011wkb.1	Tpp2	tripeptidyl peptidase II
TC0100000333.mm.2	8.5	8.69	0.32	0.51	T	T	-1.14	0.6924	T	NM_144558; ENSMUST00000035991; ENSMUST00000114709; ENSMUST00000129068; ENSMUST00000138521; ENSMUST00000155917; BC082584; OTTMUST00000055463; OTTMUST00000055464; OTTMUST00000055465; OTTMUST00000055466; OTTMUST00000055467; uc007awd.2; uc007awe.2; uc007awf.2	Bivm	basic, immunoglobulin-like variable motif containing
TC0100000334.mm.2	10.97	10.99	0.28	0.17	T	T	-1.02	0.7358	T	NM_011729; ENSMUST00000027214; ENSMUST00000131177; ENSMUST00000137380; ENSMUST00000139510; ENSMUST00000145406; ENSMUST00000155862; BC141070; OTTMUST00000050813; OTTMUST00000050814; OTTMUST00000050815; OTTMUST00000050816; OTTMUST00000075845; OTTMUST00000075846; uc007awh.2; uc007awi.2; uc007awj.1	Ercc5	excision repair cross-complementing rodent repair deficiency, complementation group 5
TC0100000338.mm.2	9.35	8.84	0.35	0.57	T	T	1.42	0.9419	T	NM_028450; ENSMUST00000074525; ENSMUST00000159555; ENSMUST00000160854; ENSMUST00000161066; ENSMUST00000161793; ENSMUST00000162600; BC032154; OTTMUST00000075110; OTTMUST00000075111; OTTMUST00000075112; OTTMUST00000075113; OTTMUST00000075114; OTTMUST00000075115; uc007awl.2; uc007awm.2; uc007awn.2	Gulp1	GULP, engulfment adaptor PTB domain containing 1
TC0100000343.mm.2	13.82	13.08	0.33	0.14	T	T	1.67	0.0327	T	NM_009930; ENSMUST00000087883; ENSMUST00000123204; ENSMUST00000129611; BC043089; BC052398; BC058724; OTTMUST00000050577; OTTMUST00000050578; OTTMUST00000050579; uc007awp.2; uc007awq.2	Col3a1	collagen, type III, alpha 1
TC0100000351.mm.2	9.02	9.08	0.07	0.02	T	T	-1.04	0.9878	T	NM_028599; ENSMUST00000027139; ENSMUST00000135662; ENSMUST00000142145; ENSMUST00000143737; ENSMUST00000146602; ENSMUST00000147308; ENSMUST00000154436; BC117880; BC117881; OTTMUST00000053315; OTTMUST00000053316; OTTMUST00000053317; OTTMUST00000053318; OTTMUST00000053319; OTTMUST00000053320; OTTMUST00000053321; uc007awt.1; uc011wkg.1	Wdr75	WD repeat domain 75
TC0100000353.mm.2	5.34	5.45	0.39	0.49	T	T	-1.08	0.7504	T	NM_001160386; ENSMUST00000069293; uc007awx.2; uc007awy.2; uc007awz.2	Dnah7b	dynein, axonemal, heavy chain 7B
TC0100000356.mm.2	5.13	5.05	0.57	0.42	T	T	1.06	0.6769	T	ENSMUST00000178395	Dnah7c	dynein, axonemal, heavy chain 7C
TC0100000364.mm.2	8.45	8.2	0.15	0.18	T	T	1.19	0.1104	T	NM_019790; ENSMUST00000081851; ENSMUST00000114565; ENSMUST00000139157; BC034850; OTTMUST00000053512; OTTMUST00000053513; OTTMUST00000053514; uc007axi.1; uc007axj.1	Tmeff2	transmembrane protein with EGF-like and two follistatin-like domains 2
TC0100000372.mm.2	10.1	10.19	0.37	0.22	T	T	-1.07	0.2907	T	NM_138741; ENSMUST00000051572; BC020008; BC027005; uc007axk.1	Sdpr	serum deprivation response
TC0100000374.mm.2	3.47	3.58	0.83	0.32	F	F	-1.07	0.6202	F	NM_011487; ENSMUST00000027277; ENSMUST00000168302; BC098499; uc007axw.1; uc007axx.1; uc011wkn.1	Stat4	signal transducer and activator of transcription 4
TC0100000375.mm.2	8.11	7.22	0.19	0.22	T	T	1.86	0.0103	T	NM_001205313; NM_001205314; NM_009283; ENSMUST00000070968; BC004808; uc007axy.1; uc007axz.1; uc007aya.2; uc007ayb.2; uc007ayc.2; uc007ayd.2	Stat1	signal transducer and activator of transcription 1
TC0100000380.mm.2	5.66	5.53	0.25	0.23	T	F	1.1	0.6779	F	NM_001142647; NR_024590; ENSMUST00000165859; uc007ayk.3; uc011wkp.1; uc029qoj.1; uc029qok.1; uc029qol.1	Tmem194b	transmembrane protein 194B
TC0100000381.mm.2	8.74	8.87	0.33	0.15	T	T	-1.09	0.6499	T	NM_146108; ENSMUST00000044478; ENSMUST00000159352; ENSMUST00000159431; ENSMUST00000161125; ENSMUST00000161552; ENSMUST00000162609; BC026437; OTTMUST00000075675; OTTMUST00000075676; OTTMUST00000075677; OTTMUST00000075678; OTTMUST00000075679; OTTMUST00000075680; uc007ayp.1; uc011wkr.1	Hibch	3-hydroxyisobutyryl-Coenzyme A hydrolase
TC0100000383.mm.2	13.88	14.11	0.21	0.4	T	T	-1.17	0.5245	T	NM_010834; ENSMUST00000027269; BC103676; BC103677; BC103678; BC105674; uc007ayt.1	Mstn	myostatin
TC0100000386.mm.2	6.02	6.67	0.43	0.36	T	T	-1.57	0.2844	T	NM_145517; ENSMUST00000027266; ENSMUST00000135746; BC012315; BC023695; BC025572; OTTMUST00000051803; OTTMUST00000051804; uc007ayy.2; uc011wks.1	Ormdl1	ORM1-like 1 (S. cerevisiae)
TC0100000387.mm.2	11.68	12.03	0.54	0.43	T	T	-1.27	0.2097	T	NM_001285839; NR_104360; NR_104361; ENSMUST00000027265; ENSMUST00000114484; ENSMUST00000135614; ENSMUST00000135786; ENSMUST00000150115; ENSMUST00000151296; ENSMUST00000153939; BC058172; OTTMUST00000051976; OTTMUST00000051977; OTTMUST00000051978; OTTMUST00000051979; OTTMUST00000051980; OTTMUST00000051981; OTTMUST00000051982	Osgepl1	O-sialoglycoprotein endopeptidase-like 1
TC0100000390.mm.2	3.12	3.16	0.1	0.14	F	F	-1.03	0.8149	F	NM_030025; ENSMUST00000027128; ENSMUST00000159682; ENSMUST00000160472; ENSMUST00000161988; ENSMUST00000163072; OTTMUST00000088448; OTTMUST00000088449; OTTMUST00000088450; OTTMUST00000088451; OTTMUST00000088452; uc007azn.1; uc007azo.1; uc011wkx.1	Ccdc150	coiled-coil domain containing 150
TC0100000393.mm.2	6.76	7.34	0.78	0.25	T	T	-1.49	0.0388	T	NM_001039710; NM_026424; ENSMUST00000027125; ENSMUST00000087617; BC062129; uc007azz.1; uc007baa.1	Coq10b	coenzyme Q10 homolog B (S. cerevisiae)
TC0100000395.mm.2	9.08	9.45	0.16	0.36	T	T	-1.29	0.0742	T	NM_008303; ENSMUST00000075242; ENSMUST00000134628; BC024385; BC099385; OTTMUST00000051785; OTTMUST00000051786; uc007bac.2	Hspe1	heat shock protein 1 (chaperonin 10)
TC0100000397.mm.2	12.07	12.37	0.29	0.34	T	T	-1.24	0.2948	T	NM_025283; ENSMUST00000027122; ENSMUST00000159311; ENSMUST00000159743; ENSMUST00000161122; ENSMUST00000162364; ENSMUST00000162553; ENSMUST00000162930; BC037499; BC058168; OTTMUST00000088312; OTTMUST00000088313; OTTMUST00000088314; OTTMUST00000088315; OTTMUST00000088316; OTTMUST00000088317; OTTMUST00000088318; uc007bad.1; uc007bae.1	Mob4	MOB family member 4, phocein
TC0100000399.mm.2	6.96	7.35	0.29	0.49	T	T	-1.31	0.2585	T	NM_175439; ENSMUST00000061334; BC099669; BC132343; BC137739; uc007baj.1	Mars2	methionine-tRNA synthetase 2 (mitochondrial)
TC0100000404.mm.2	6.37	6.53	0.16	0.07	T	T	-1.12	0.404	T	NM_001114663; ENSMUST00000042986; uc007ban.2	Plcl1	phospholipase C-like 1
TC0100000420.mm.2	5.42	4.71	0.39	0.41	T	F	1.64	0.0251	F	NM_028546; ENSMUST00000042734; uc007bay.2	1700066M21Rik	RIKEN cDNA 1700066M21 gene
TC0100000422.mm.2	9.17	10.01	0.28	0.43	T	T	-1.78	0.0331	T	NM_001081181; ENSMUST00000027114; BC024945; BC071241; uc007bbc.2	9430016H08Rik	RIKEN cDNA 9430016H08 gene
TC0100000424.mm.2	6.71	7.49	0.07	0.47	T	T	-1.71	0.0136	T	NM_001164566; NM_144882; ENSMUST00000163239; ENSMUST00000163922; ENSMUST00000164302; ENSMUST00000164353; ENSMUST00000165235; ENSMUST00000167085; ENSMUST00000167971; ENSMUST00000168016; ENSMUST00000168895; ENSMUST00000168905; ENSMUST00000169772; ENSMUST00000170139; ENSMUST00000171699; ENSMUST00000172068; ENSMUST00000172287; BC014764; BC021879; OTTMUST00000089542; OTTMUST00000089543; OTTMUST0000008…	Spats2l	spermatogenesis associated, serine-rich 2-like
TC0100000426.mm.2	5.25	5.84	0.29	0.66	T	T	-1.5	0.5547	T	NM_001177867; NM_199007; ENSMUST00000027202; BC052742; OTTMUST00000051809; uc007bbk.2; uc011wlj.1	Sgol2a	shugoshin-like 2a (S. pombe)
TC0100000427.mm.2	9.99	10.07	0.25	0.39	T	T	-1.06	0.2799	T	NM_009676; ENSMUST00000001027; ENSMUST00000160168; BC026132; OTTMUST00000073919; OTTMUST00000073920; uc007bbl.1	Aox1	aldehyde oxidase 1
TC0100000428.mm.2	4.7	4.18	0.26	0.85	T	F	1.43	0.9924	F	NM_023617; ENSMUST00000040999; ENSMUST00000159014; ENSMUST00000160815; ENSMUST00000161549; ENSMUST00000162011; BC138876; OTTMUST00000051933; OTTMUST00000051934; OTTMUST00000051935; OTTMUST00000064418; OTTMUST00000064419; uc007bbm.1; uc007bbn.1	Aox3	aldehyde oxidase 3
TC0100000430.mm.2	4.49	5	0.09	0.55	T	T	-1.42	0.0575	T	NM_023631; ENSMUST00000040442; ENSMUST00000159240; ENSMUST00000161833; ENSMUST00000161926; BC117975; BC117976; OTTMUST00000064268; OTTMUST00000064269; OTTMUST00000064270; OTTMUST00000064353; uc007bbo.1	Aox4	aldehyde oxidase 4
TC0100000431.mm.2	4.73	4.05	0.4	0.2	F	F	1.6	0.0552	F	NM_001008419; ENSMUST00000114366; BC150826; uc007bbp.1	Aox2	aldehyde oxidase 2
TC0100000433.mm.2	11.32	11.35	0.35	0.3	T	T	-1.03	0.9865	T	NM_025824; ENSMUST00000050552; BC005466; BC028865; uc007bbq.1; uc007bbr.1	Bzw1	basic leucine zipper and W2 domains 1
TC0100000434.mm.2	7.29	7.26	0.35	0.17	T	T	1.02	0.9691	T	NM_022988; ENSMUST00000087521; ENSMUST00000114337; ENSMUST00000129759; ENSMUST00000140723; ENSMUST00000151272; ENSMUST00000171597; BC065163; BC089475; OTTMUST00000052148; OTTMUST00000052149; OTTMUST00000052150; OTTMUST00000052151; OTTMUST00000052152; uc007bbz.1; uc007bca.1; uc007bcb.1	Nif3l1	Ngg1 interacting factor 3-like 1 (S. pombe)
TC0100000436.mm.2	10.42	10.6	0.35	0.7	T	T	-1.13	0.1141	T	NM_025597; ENSMUST00000027193; BC036989; OTTMUST00000065876; uc007bck.1	Ndufb3	NADH dehydrogenase (ubiquinone) 1 beta subcomplex 3
TC0100000439.mm.2	9.73	9.37	0.58	0.55	T	T	1.28	0.5185	T	NM_001289704; NM_009805; NM_207653; ENSMUST00000069333; ENSMUST00000097722; ENSMUST00000097723; ENSMUST00000114309; ENSMUST00000114313; ENSMUST00000123032; ENSMUST00000123553; ENSMUST00000124567; ENSMUST00000140940; ENSMUST00000149874; ENSMUST00000156870; ENSMUST00000164900; BC029223; OTTMUST00000046764; OTTMUST00000046765; OTTMUST00000046766; OTTMUST00000046767; OTTMUST00000046768; OTTMUST000000…	Cflar	CASP8 and FADD-like apoptosis regulator
TC0100000440.mm.2	8.27	8.01	0.47	0.39	T	T	1.2	0.1165	T	NM_001080126; NM_001277926; NM_009812; ENSMUST00000027189; ENSMUST00000165549; BC006737; BC049955; uc007bcs.1; uc007bct.1	Casp8	caspase 8
TC0100000442.mm.2	14.61	14.45	0.19	0.29	T	T	1.12	0.3878	T	NM_172656; ENSMUST00000027185; ENSMUST00000114296; ENSMUST00000123301; ENSMUST00000123965; ENSMUST00000147637; ENSMUST00000152318; ENSMUST00000153990; BC060956; OTTMUST00000049162; OTTMUST00000049163; OTTMUST00000049164; OTTMUST00000049165; OTTMUST00000049166; OTTMUST00000049167; OTTMUST00000049169; uc007bcw.1; uc007bcx.1; uc007bcy.1; uc007bcz.1; uc007bda.1	Stradb	STE20-related kinase adaptor beta
TC0100000447.mm.2	4.08	3.93	0.36	0.21	F	F	1.1	0.8096	F	NM_001033373; ENSMUST00000114248; ENSMUST00000160662; ENSMUST00000162487; ENSMUST00000162906; BC147314; BC147315; BC147758; BC147763; BC172036; OTTMUST00000074023; OTTMUST00000074319; OTTMUST00000074320; uc007bdq.2; uc007bdr.2; uc007bds.2	Cdk15	cyclin-dependent kinase 15
TC0100000450.mm.2	12.79	12.46	0.09	0.37	T	T	1.26	0.0251	T	NM_008057; ENSMUST00000114246; BC063077; OTTMUST00000049127; uc011wlq.1	Fzd7	frizzled homolog 7 (Drosophila)
TC0100000452.mm.2	4.8	4.42	0.19	0.21	F	F	1.3	0.3405	F	NM_001013771; ENSMUST00000114243; BC072561; uc007bdv.1	Gm973	predicted gene 973
TC0100000456.mm.2	8.98	9.05	0.43	0.2	T	T	-1.05	0.6346	T	NM_018868; ENSMUST00000027174; BC076604; BC085135; uc007bdy.1	Nop58	NOP58 ribonucleoprotein
TC0100000462.mm.2	14.94	14.55	0.29	0.16	T	T	1.31	0.1052	T	NM_007561; ENSMUST00000087435	Bmpr2	bone morphogenetic protein receptor, type II (serine/threonine kinase)
TC0100000464.mm.2	9.56	9.08	0.38	0.26	T	T	1.39	0.2228	T	NM_001037725; ENSMUST00000036540; ENSMUST00000151630; OTTMUST00000049436; OTTMUST00000049437	Fam117b	family with sequence similarity 117, member B
TC0100000465.mm.2	6.58	6.59	0.41	0.24	T	T	-1.01	0.6906	T	NM_001285463; NM_001285473; NM_139150; NR_104344; ENSMUST00000027171; ENSMUST00000124986; ENSMUST00000130075; ENSMUST00000132949; ENSMUST00000150008; ENSMUST00000180952; BC138644; BC138645; OTTMUST00000053331; OTTMUST00000053332; OTTMUST00000053333; OTTMUST00000053334; OTTMUST00000053335	Carf	calcium response factor
TC0100000467.mm.2	11.36	11.7	0.22	0.15	T	T	-1.27	0.1249	T	NM_173444; ENSMUST00000035569; ENSMUST00000159344; ENSMUST00000160834; ENSMUST00000160980; ENSMUST00000162291; OTTMUST00000086714; OTTMUST00000086715; OTTMUST00000086762; OTTMUST00000086763; uc007bej.1; uc007bek.1; uc011wlx.1; uc011wly.1	Nbeal1	neurobeachin like 1
TC0100000469.mm.2	7.77	7.84	0.28	0.13	T	T	-1.05	0.6877	T	NM_030013; ENSMUST00000060608; ENSMUST00000114202; ENSMUST00000148443; BC049147; OTTMUST00000051028; OTTMUST00000051029; OTTMUST00000051030; uc007bem.1; uc007ben.1; uc007beo.1	Cyp20a1	cytochrome P450, family 20, subfamily a, polypeptide 1
TC0100000471.mm.2	8.48	8	0.29	0.17	T	T	1.4	0.1885	T	NM_001198570; NM_001198571; NM_198127; ENSMUST00000052332; BC056345; BC079545; BC079646; uc007bep.2; uc007beq.2; uc007ber.2	Abi2	abl-interactor 2
TC0100000476.mm.2	6.82	7.13	0.37	0.4	T	T	-1.24	0.262	T	NM_007642; ENSMUST00000027165; ENSMUST00000132833; ENSMUST00000153207; BC064058; OTTMUST00000004499; OTTMUST00000004500; OTTMUST00000005226; uc007bev.2; uc007bew.2	Cd28	CD28 antigen
TC0100000485.mm.2	4.58	4.02	0.48	0.21	T	F	1.47	0.0745	F	NM_001281976; NM_009843; ENSMUST00000027164; ENSMUST00000097720; ENSMUST00000124816; BC042741; BC052683; OTTMUST00000004524; OTTMUST00000004536; OTTMUST00000004540	Ctla4	cytotoxic T-lymphocyte-associated protein 4
TC0100000490.mm.2	4.84	4.97	0.57	0.22	T	T	-1.09	0.9264	T	NM_017480; ENSMUST00000027162; ENSMUST00000102827; BC034852; OTTMUST00000004595; OTTMUST00000004596; uc011wlz.2	Icos	inducible T cell co-stimulator
TC0100000497.mm.2	7.09	7.09	0.12	0.25	T	T	1	0.9826	T	NM_001081050; ENSMUST00000046673; ENSMUST00000075374; ENSMUST00000094906; ENSMUST00000129030; ENSMUST00000138768; OTTMUST00000004714; OTTMUST00000004897; OTTMUST00000004898; OTTMUST00000004899; OTTMUST00000004902; uc007bfc.2; uc007bfd.2; uc007bfe.2; uc011wma.1	Pard3b	par-3 family cell polarity regulator beta
TC0100000509.mm.2	7.18	6.22	0.08	0.42	T	T	1.95	0.0153	T	NM_001077403; NM_001077404; NM_001077405; NM_001077406; NM_001077407; NM_010939; ENSMUST00000027112; ENSMUST00000063594; ENSMUST00000075144; ENSMUST00000102822; ENSMUST00000114155; ENSMUST00000114157; ENSMUST00000126344; OTTMUST00000004995; OTTMUST00000004997; OTTMUST00000004998; OTTMUST00000004999; OTTMUST00000005002; OTTMUST00000005003; OTTMUST00000005006; uc007bfi.1; uc007bfj.1; uc007bfk.1; uc…	Nrp2	neuropilin 2
TC0100000519.mm.2	14.21	13.95	0.65	0.63	T	T	1.2	0.313	T	NM_018796; ENSMUST00000027108; ENSMUST00000126469; ENSMUST00000126795; ENSMUST00000129339; ENSMUST00000135877; ENSMUST00000142062; ENSMUST00000148553; ENSMUST00000174890; BC003899; BC023139; OTTMUST00000005070; OTTMUST00000005071; OTTMUST00000047129; OTTMUST00000047130; OTTMUST00000047131; OTTMUST00000047132; OTTMUST00000047133; OTTMUST00000095759; uc007bfz.2	Eef1b2	eukaryotic translation elongation factor 1 beta 2
TC0100000523.mm.2	6.35	5.78	0.44	0.42	T	T	1.49	0.065	T	NM_001267872; NM_001285936; NM_001285937; NM_028673; ENSMUST00000029025; ENSMUST00000114132; ENSMUST00000126932; OTTMUST00000005182; OTTMUST00000018784; uc007bgb.2; uc007bgc.2	Zdbf2	zinc finger, DBF-type containing 2
TC0100000524.mm.2	5.96	5.85	0.31	0.63	T	T	1.08	0.8664	T	NM_011780; ENSMUST00000087374; ENSMUST00000097717; ENSMUST00000114101; ENSMUST00000114103; ENSMUST00000114107; ENSMUST00000134704; ENSMUST00000141545; ENSMUST00000146403; ENSMUST00000182642; OTTMUST00000004901; OTTMUST00000005207; OTTMUST00000005208; OTTMUST00000005209; OTTMUST00000005210; OTTMUST00000005211; OTTMUST00000005212; uc007bgd.1; uc007bge.1; uc007bgf.2; uc007bgg.1; uc007bgh.1; uc011wmf…	Adam23	a disintegrin and metallopeptidase domain 23
TC0100000526.mm.2	8.06	8.17	0.54	0.29	T	T	-1.08	0.519	T	NM_172422; ENSMUST00000027103; ENSMUST00000123945; ENSMUST00000128621; ENSMUST00000131478; ENSMUST00000134454; ENSMUST00000148758; BC008271; BC057208; BC080813; OTTMUST00000033153; OTTMUST00000033154; OTTMUST00000033155; OTTMUST00000033156; OTTMUST00000033157; OTTMUST00000060877; uc007bgk.3; uc007bgl.2	Fastkd2	FAST kinase domains 2
TC0100000528.mm.2	4.24	4.14	0.1	0.31	F	F	1.07	0.5763	F	NR_027824; BC147571; BC147573; uc007bgm.1	Gm13749	predicted gene 13749
TC0100000535.mm.2	9.39	9.54	0.34	0.14	T	T	-1.11	0.7574	T	NM_001037726; NM_009952; NM_133828; ENSMUST00000049932; ENSMUST00000087366; ENSMUST00000171164; BC021649; uc007bgr.1; uc007bgs.1; uc007bgt.1; uc011wmg.1	Creb1	cAMP responsive element binding protein 1
TC0100000541.mm.2	10.64	10.66	0.25	0.37	T	T	-1.01	0.6064	T	NM_001097644; ENSMUST00000094898; ENSMUST00000114077; OTTMUST00000051077; uc007bgx.1	Ccnyl1	cyclin Y-like 1
TC0100000545.mm.2	7.9	7.58	0.12	0.14	T	T	1.25	0.2507	T	NM_011086; ENSMUST00000081154; ENSMUST00000097707; uc007bho.1; uc007bhp.1; uc007bhq.1; uc007bhr.1; uc007bhs.1; uc007bht.1	Pikfyve	phosphoinositide kinase, FYVE finger containing
TC0100000546.mm.2	4.66	4.56	0.41	0.21	F	F	1.07	0.9752	F	NM_139270; ENSMUST00000027083; ENSMUST00000140190; OTTMUST00000053272; OTTMUST00000053273; uc007bhu.1	Pth2r	parathyroid hormone 2 receptor
TC0100000548.mm.2	4.84	4.75	0.19	0.2	F	F	1.07	0.9091	F	NM_027010; ENSMUST00000027082; ENSMUST00000114027; BC056453; OTTMUST00000061489; OTTMUST00000089671; uc007bhv.1	Crygf	crystallin, gamma F
TC0100000551.mm.2	7.93	8.24	0.21	0.24	T	T	-1.24	0.5481	T	NM_001039934; NM_008632; ENSMUST00000024639; ENSMUST00000077355; ENSMUST00000114012; ENSMUST00000114013; ENSMUST00000114015; ENSMUST00000114017; ENSMUST00000114018; ENSMUST00000123647; ENSMUST00000124873; ENSMUST00000125844; ENSMUST00000127388; ENSMUST00000128673; ENSMUST00000133522; ENSMUST00000137807; ENSMUST00000141148; ENSMUST00000145419; ENSMUST00000151423; ENSMUST00000156636; ENSMUST0000017…	Map2	microtubule-associated protein 2
TC0100000558.mm.2	4.55	4.58	0.18	0.23	F	F	-1.02	0.5037	F	NM_175510; ENSMUST00000061620; ENSMUST00000114008; ENSMUST00000136727; ENSMUST00000152844; BC116430; OTTMUST00000064844; OTTMUST00000064845; OTTMUST00000064846; OTTMUST00000103888; uc007bif.2; uc007bih.2; uc007bii.2; uc011wmk.1	Unc80	unc-80 homolog (C. elegans)
TC0100000561.mm.2	9.7	9.75	0.14	0.19	T	T	-1.04	0.5001	T	NM_025683; ENSMUST00000027157; ENSMUST00000113995; ENSMUST00000142920; ENSMUST00000151016; BC019126; OTTMUST00000051848; OTTMUST00000051849; OTTMUST00000051850; OTTMUST00000051851; uc007bij.1; uc007bik.1; uc007bil.1	Rpe	ribulose-5-phosphate-3-epimerase
TC0100000572.mm.2	3.23	3.66	0.17	0.21	F	F	-1.34	0.0748	F	NM_001080809; ENSMUST00000027144; BC126969; OTTMUST00000065667	Cps1	carbamoyl-phosphate synthetase 1
TC0100000585.mm.2	3.66	3.49	0.29	0.27	F	F	1.12	0.3854	F	NM_001271533; NM_025728; NM_029160; ENSMUST00000065425; ENSMUST00000113940; ENSMUST00000161131; ENSMUST00000161310; BC120668; BC145006; OTTMUST00000086830; OTTMUST00000086831; OTTMUST00000086832; OTTMUST00000086833	Spag16	sperm associated antigen 16
TC0100000588.mm.2	4.6	4.36	0.29	0.92	T	F	1.18	0.772	F	NM_177164; ENSMUST00000053922; ENSMUST00000159205; ENSMUST00000161937; ENSMUST00000162182; BC094541; OTTMUST00000065892; OTTMUST00000065893; OTTMUST00000065894; OTTMUST00000065895; uc007bjj.1; uc007bjk.1; uc011wmn.1; uc011wmo.1; uc011wmp.1	Vwc2l	von Willebrand factor C domain-containing protein 2-like
TC0100000590.mm.2	8.49	8.25	0.12	0.29	T	T	1.18	0.7763	T	NM_026195; ENSMUST00000027384; ENSMUST00000136443; ENSMUST00000148077; ENSMUST00000154855; ENSMUST00000155769; BC039925; OTTMUST00000084659; OTTMUST00000084660; OTTMUST00000084661; OTTMUST00000084662; OTTMUST00000084663; uc007bjr.2; uc007bjs.2; uc007bjt.2	Atic	5-aminoimidazole-4-carboxamide ribonucleotide formyltransferase/IMP cyclohydrolase
TC0100000591.mm.2	6.65	5.82	0.57	0.23	T	T	1.78	0.1022	T	NR_040308; uc007bke.1; uc007bkf.1	Apol7d	apolipoprotein L 7d
TC0100000601.mm.2	4.33	4.39	0.25	0.31	T	T	-1.04	0.6313	T	NM_175564; ENSMUST00000027380; ENSMUST00000141783; BC116730; BC117087; OTTMUST00000065965; OTTMUST00000065966; uc007bkk.1	Tmem169	transmembrane protein 169
TC0100000602.mm.2	10.36	10.36	0.29	0.44	T	T	1	0.5668	T	NM_009533; ENSMUST00000027379; BC051660; uc007bkl.2	Xrcc5	X-ray repair complementing defective repair in Chinese hamster cells 5
TC0100000608.mm.2	8.05	7.83	0.14	0.35	T	T	1.17	0.8987	T	NM_018817; ENSMUST00000047615; ENSMUST00000126832; ENSMUST00000133123; ENSMUST00000136498; ENSMUST00000145868; ENSMUST00000150725; ENSMUST00000152225; ENSMUST00000152814; ENSMUST00000156797; BC029078; OTTMUST00000050950; OTTMUST00000050951; OTTMUST00000050952; OTTMUST00000050953; OTTMUST00000050954; OTTMUST00000050955; OTTMUST00000050956; OTTMUST00000050957; OTTMUST00000050959; uc007bko.2; uc007b…	Smarcal1	SWI/SNF related matrix associated, actin dependent regulator of chromatin, subfamily a-like 1
TC0100000609.mm.2	12.59	12.95	0.28	0.66	T	T	-1.28	0.1015	T	NM_009084; ENSMUST00000059980; BC086796; BC096413; uc007bkv.2	Rpl37a	ribosomal protein L37a
TC0100000610.mm.2	7.26	7.29	0.27	0.35	T	T	-1.02	0.9253	T	NM_008342; ENSMUST00000047328; ENSMUST00000120564; ENSMUST00000155703; BC012724; BC054473; OTTMUST00000073338; OTTMUST00000073339; OTTMUST00000073340; uc007bkw.2	Igfbp2	insulin-like growth factor binding protein 2
TC0100000621.mm.2	6.1	5.73	0.13	0.2	T	T	1.29	0.0646	T	NM_001034060; NM_001170641; ENSMUST00000080167; ENSMUST00000127134; BC150907; BC150910; OTTMUST00000065972; OTTMUST00000089392; uc007blk.2; uc011wmy.1	Rufy4	RUN and FYVE domain containing 4
TC0100000622.mm.2	5.1	4.91	0.28	0.14	T	T	1.14	0.3746	T	NM_009909; ENSMUST00000027372; ENSMUST00000106899; BC051677; uc007bll.1	Cxcr2	chemokine (C-X-C motif) receptor 2
TC0100000625.mm.2	12.82	12.65	0.19	0.45	T	T	1.12	0.94	T	NM_029711; ENSMUST00000006467; ENSMUST00000113819; ENSMUST00000113820; BC115750; OTTMUST00000039637; OTTMUST00000041972; OTTMUST00000041973; uc007bln.1; uc007blo.1; uc007blp.1	Arpc2	actin related protein 2/3 complex, subunit 2
TC0100000626.mm.2	4.72	4.44	0.23	0.25	T	F	1.22	0.4994	F	NM_174985; ENSMUST00000077985; BC116914; BC119327; uc007blq.1	Gpbar1	G protein-coupled bile acid receptor 1
TC0100000627.mm.2	6.21	6.19	0.26	0.22	T	T	1.02	0.8793	T	NM_001039509; NM_019999; NM_025580; ENSMUST00000027370; ENSMUST00000087225; ENSMUST00000087226; ENSMUST00000113805; ENSMUST00000129219; ENSMUST00000138620; ENSMUST00000152492; BC058945; OTTMUST00000051553; OTTMUST00000051554; OTTMUST00000051555; OTTMUST00000051563; OTTMUST00000051564; OTTMUST00000051565; OTTMUST00000051566; uc007bls.1; uc007blt.1; uc007blu.1; uc007blw.1	Pnkd	paroxysmal nonkinesiogenic dyskinesia
TC0100000631.mm.2	4.89	4.76	0.21	0.11	T	T	1.1	0.6304	T	NM_001033345; ENSMUST00000097697; ENSMUST00000128445; BC150857; OTTMUST00000066048; OTTMUST00000066049; uc007blx.1; uc011wna.1	Catip	ciliogenesis associated TTC17 interacting protein
TC0100000632.mm.2	5.32	5.65	0.29	0.44	T	T	-1.25	0.1254	T	NM_013612; ENSMUST00000027368; ENSMUST00000127487; ENSMUST00000131511; ENSMUST00000133896; ENSMUST00000134189; ENSMUST00000135137; ENSMUST00000136786; ENSMUST00000147233; ENSMUST00000149166; ENSMUST00000155865; BC109137; BC109138; OTTMUST00000040229; OTTMUST00000040230; OTTMUST00000040231; OTTMUST00000040232; OTTMUST00000040233; OTTMUST00000040234; OTTMUST00000040235; OTTMUST00000040236; OTTMUST0…	Slc11a1	solute carrier family 11 (proton-coupled divalent metal ion transporters), member 1
TC0100000633.mm.2	13.65	13.24	0.35	0.36	T	T	1.33	0.0091	T	NM_153088; ENSMUST00000027367; ENSMUST00000141175; ENSMUST00000152659; BC049184; BC065158; BC079638; OTTMUST00000051577; OTTMUST00000051578; OTTMUST00000051579; uc007blz.2	Ctdsp1	CTD (carboxy-terminal domain, RNA polymerase II, polypeptide A) small phosphatase 1
TC0100000635.mm.2	6.1	6.34	0.34	0.09	T	T	-1.18	0.6683	T	NM_009509; ENSMUST00000027366; ENSMUST00000159749; ENSMUST00000161087; ENSMUST00000163018; BC015267; BC117875; BC145671; OTTMUST00000051580; OTTMUST00000051581; OTTMUST00000051582; OTTMUST00000051583; uc007bmb.2	Vil1	villin 1
TC0100000636.mm.2	10.51	10.32	0.28	0.13	T	T	1.14	0.4487	T	NM_021383; ENSMUST00000087215; ENSMUST00000137100; ENSMUST00000147810; BC050898; BC051948; OTTMUST00000051585; OTTMUST00000051586; OTTMUST00000051587; uc007bmf.2	Rqcd1	rcd1 (required for cell differentiation) homolog 1 (S. pombe)
TC0100000637.mm.2	11.38	11.58	0.37	0.36	T	T	-1.15	0.5853	T	NM_001081456; NM_148937; ENSMUST00000027362; ENSMUST00000067916; ENSMUST00000113745; ENSMUST00000113747; ENSMUST00000113749; ENSMUST00000113750; ENSMUST00000135111; ENSMUST00000141412; ENSMUST00000152707; BC066156; OTTMUST00000051213; OTTMUST00000051214; OTTMUST00000051215; OTTMUST00000051216; OTTMUST00000051217; OTTMUST00000051218; OTTMUST00000051219; uc007bmg.1; uc007bmh.1; uc007bmi.1; uc007bmj…	Plcd4	phospholipase C, delta 4
TC0100000638.mm.2	8.47	8.4	0.21	0.44	T	T	1.05	0.8072	T	NM_025784; ENSMUST00000027358; ENSMUST00000113732; ENSMUST00000113733; ENSMUST00000147464; BC019781; OTTMUST00000051600; OTTMUST00000051601; OTTMUST00000051602; OTTMUST00000051603	Bcs1l	BCS1-like (yeast)
TC0100000639.mm.2	4.48	4.88	0.4	0.27	T	T	-1.32	0.3126	T	NM_175031; ENSMUST00000087183; ENSMUST00000087186; ENSMUST00000113694; ENSMUST00000123154; ENSMUST00000145673; ENSMUST00000148456; ENSMUST00000155473; ENSMUST00000157007; BC043103; BC058698; OTTMUST00000051614; OTTMUST00000051615; OTTMUST00000051616; OTTMUST00000051619; OTTMUST00000051620; OTTMUST00000051621; OTTMUST00000051622; OTTMUST00000051623; uc007bmu.1; uc007bmv.1; uc007bmw.1; uc007bmx.1; …	Stk36	serine/threonine kinase 36
TC0100000640.mm.2	7.24	7.25	0.13	0.42	T	T	-1	0.4098	T	NM_001014974; ENSMUST00000042125; ENSMUST00000113678; ENSMUST00000128891; ENSMUST00000129890; ENSMUST00000140591; ENSMUST00000141119; ENSMUST00000143790; ENSMUST00000143925; ENSMUST00000145132; ENSMUST00000153636; ENSMUST00000155753; BC085151; OTTMUST00000051630; OTTMUST00000051631; OTTMUST00000051632; OTTMUST00000051633; OTTMUST00000051634; OTTMUST00000051635; OTTMUST00000051636; OTTMUST00000051…	Ttll4	tubulin tyrosine ligase-like family, member 4
TC0100000642.mm.2	10.38	10.17	0.29	0.2	T	T	1.16	0.4985	T	NM_024264; ENSMUST00000027356; BC002183; BC055028; uc007bna.1	Cyp27a1	cytochrome P450, family 27, subfamily a, polypeptide 1
TC0100000644.mm.2	4.3	4.56	0.21	0.13	F	F	-1.2	0.156	F	NM_009526; ENSMUST00000006716; BC048700; uc007bne.1	Wnt6	wingless-type MMTV integration site family, member 6
TC0100000645.mm.2	5.55	5.34	0.23	0.12	T	F	1.16	0.3929	F	NM_009518; ENSMUST00000006718; BC014737; OTTMUST00000049359; uc007bnf.2	Wnt10a	wingless-type MMTV integration site family, member 10A
TC0100000648.mm.2	5.67	5.76	0.18	0.57	F	F	-1.07	0.3559	F	NM_009872; ENSMUST00000160379; OTTMUST00000088334; uc007bng.2	Cdk5r2	cyclin-dependent kinase 5, regulatory subunit 2 (p39)
TC0100000652.mm.2	8.32	7.97	0.26	0.35	T	T	1.27	0.2708	T	NM_170755; ENSMUST00000097694; BC038286; BC070406; uc007bnt.1; uc007bnu.1	Fam134a	family with sequence similarity 134, member A
TC0100000653.mm.2	6.29	6.22	0.26	0.25	T	T	1.05	0.7793	T	NM_001159905; NM_001159906; NM_026846; ENSMUST00000027394; ENSMUST00000160033; ENSMUST00000160282; ENSMUST00000160439; ENSMUST00000160903; ENSMUST00000161106; ENSMUST00000161657; ENSMUST00000162768; BC011495; OTTMUST00000088510; OTTMUST00000088511; OTTMUST00000088512; OTTMUST00000088513; OTTMUST00000088515; OTTMUST00000088516; OTTMUST00000088517; OTTMUST00000088518; uc007bnw.2; uc011wnf.1; uc011w…	Zfand2b	zinc finger, AN1 type domain 2B
TC0100000654.mm.2	8.52	8.85	0.2	0.08	T	T	-1.25	0.3998	T	NM_001267620; NM_026187; NR_051998; NR_051999; ENSMUST00000127625; ENSMUST00000127860; ENSMUST00000131788; ENSMUST00000134233; ENSMUST00000134378; ENSMUST00000145459; ENSMUST00000151887; ENSMUST00000152233; BC150879; OTTMUST00000051179; OTTMUST00000051180; OTTMUST00000051181; OTTMUST00000051183; OTTMUST00000051184; OTTMUST00000051185; OTTMUST00000051187; uc007boe.1	Ankzf1	ankyrin repeat and zinc finger domain containing 1
TC0100000655.mm.2	5.46	5.79	0.41	0.04	T	T	-1.26	0.6924	T	NM_001277992; NM_011494; NR_102731; ENSMUST00000027401; ENSMUST00000123825; ENSMUST00000126328; ENSMUST00000131738; ENSMUST00000135484; ENSMUST00000139627; ENSMUST00000142052; ENSMUST00000144355; ENSMUST00000145144; ENSMUST00000156012; BC005703; BC028999; OTTMUST00000073490; OTTMUST00000073491; OTTMUST00000073492; OTTMUST00000073493; OTTMUST00000073494; OTTMUST00000073495; OTTMUST00000073496; OTT…	Stk16	serine/threonine kinase 16
TC0100000656.mm.2	9.9	9.21	0.15	0.22	T	T	1.62	0.019	T	NM_001159883; NM_001159884; NM_001159885; NM_020266; NM_178055; ENSMUST00000055223; ENSMUST00000082158; BC011090; uc007bom.2; uc007bon.2; uc007boo.2; uc007bop.2; uc011wnm.1	Dnajb2	DnaJ (Hsp40) homolog, subfamily B, member 2
TC0100000657.mm.2	17.44	17.14	0.17	0.13	T	T	1.23	0.1372	T	NM_010043; ENSMUST00000027409; ENSMUST00000125948; ENSMUST00000144894; BC031760; OTTMUST00000046346; OTTMUST00000046347; OTTMUST00000046348	Des	desmin
TC0100000658.mm.2	10.97	10.07	0.27	0.7	T	T	1.87	0.0178	T	NM_001085370; NM_001085371; NM_001173477; NM_007463; ENSMUST00000087122; ENSMUST00000113587; ENSMUST00000113588; ENSMUST00000113589; ENSMUST00000113590; ENSMUST00000122266; ENSMUST00000125118; ENSMUST00000125306; ENSMUST00000132222; ENSMUST00000132228; ENSMUST00000137868; ENSMUST00000143679; ENSMUST00000146705; ENSMUST00000148515; OTTMUST00000046334; OTTMUST00000046335; OTTMUST00000046336; OTTMUS…	Speg	SPEG complex locus
TC0100000659.mm.2	9.96	9.12	0.24	0.23	T	T	1.79	0.0044	T	NM_133708; ENSMUST00000037796; ENSMUST00000113584; ENSMUST00000124539; ENSMUST00000131545; ENSMUST00000132291; ENSMUST00000133418; ENSMUST00000135453; ENSMUST00000140287; ENSMUST00000141124; ENSMUST00000143730; ENSMUST00000144874; ENSMUST00000145166; BC008116; OTTMUST00000046364; OTTMUST00000046365; OTTMUST00000046366; OTTMUST00000046367; OTTMUST00000046368; OTTMUST00000046369; OTTMUST00000046370…	Gmppa	GDP-mannose pyrophosphorylase A
TC0100000660.mm.2	4.2	4.29	0.2	0.38	F	F	-1.06	0.6583	F	NM_183022; ENSMUST00000037708; ENSMUST00000113577; BC055772; OTTMUST00000046351; OTTMUST00000056788; uc007bpg.1	Asic4	acid-sensing (proton-gated) ion channel family member 4
TC0100000661.mm.2	4.11	4.34	0.19	0.35	F	F	-1.17	0.6173	F	NM_177056; ENSMUST00000050899; ENSMUST00000113575; ENSMUST00000148980; BC059868; OTTMUST00000046320; OTTMUST00000046321; OTTMUST00000046322; uc007bpl.2; uc007bpm.2	Tmem198	transmembrane protein 198
TC0100000662.mm.2	6.33	5.86	0.45	0.2	T	T	1.39	0.3886	T	NM_010564; ENSMUST00000037330; BC056627; OTTMUST00000046355; uc007bps.1	Inha	inhibin alpha
TC0100000663.mm.2	5.65	5.65	0.15	0.25	T	T	-1	0.8831	T	NM_027886; ENSMUST00000027414; ENSMUST00000113553; ENSMUST00000129652; ENSMUST00000129794; ENSMUST00000140963; ENSMUST00000146575; ENSMUST00000150560; ENSMUST00000154303; ENSMUST00000156838; BC061635; OTTMUST00000046356; OTTMUST00000046357; OTTMUST00000046358; OTTMUST00000046359; OTTMUST00000046360; OTTMUST00000046361; OTTMUST00000046362; OTTMUST00000046363; OTTMUST00000078147; uc007bpt.2; uc007b…	Stk11ip	serine/threonine kinase 11 interacting protein
TC0100000665.mm.2	5.79	5.38	0.15	0.64	T	F	1.32	0.2542	F	NM_009208; ENSMUST00000027415; ENSMUST00000124341; ENSMUST00000129703; ENSMUST00000132110; ENSMUST00000132612; ENSMUST00000138814; ENSMUST00000142257; ENSMUST00000145258; ENSMUST00000145516; ENSMUST00000150142; ENSMUST00000154101; BC080271; OTTMUST00000046376; OTTMUST00000046377; OTTMUST00000046378; OTTMUST00000046379; OTTMUST00000046380; OTTMUST00000046381; OTTMUST00000046382; OTTMUST00000046383…	Slc4a3	solute carrier family 4 (anion exchanger), member 3
TC0100000678.mm.2	4.13	4.96	0.09	0.36	F	F	-1.78	0.0284	F	NM_001004173; ENSMUST00000036172; BC049995; BC147843; BC147850; uc007bqe.1	Sgpp2	sphingosine-1-phosphate phosphotase 2
TC0100000681.mm.2	5.63	5.59	0.15	0.14	T	T	1.02	0.8404	T	NM_026713; ENSMUST00000012331; ENSMUST00000113524; ENSMUST00000125458; ENSMUST00000134947; ENSMUST00000149732; ENSMUST00000152111; BC106135; OTTMUST00000053006; OTTMUST00000053007; OTTMUST00000053008; OTTMUST00000053009; OTTMUST00000053010; uc007bqk.1; uc007bql.2; uc007bqm.2	Mogat1	monoacylglycerol O-acyltransferase 1
TC0100000682.mm.2	11.53	11.71	0.36	0.43	T	T	-1.14	0.4373	T	NM_001001981; NM_001033606; NM_001136222; NM_001136226; NM_028817; ENSMUST00000035779; ENSMUST00000053760; ENSMUST00000132997; ENSMUST00000134566; ENSMUST00000135642; ENSMUST00000142704; ENSMUST00000148608; ENSMUST00000151622; ENSMUST00000154777; BC031529; BC141102; OTTMUST00000082782; OTTMUST00000082783; OTTMUST00000082784; OTTMUST00000082785; OTTMUST00000082786; OTTMUST00000082787; OTTMUST00000…	Utp14b; Acsl3	UTP14, U3 small nucleolar ribonucleoprotein, homolog B (yeast); acyl-CoA synthetase long-chain family member 3
TC0100000684.mm.2	3.63	4.58	0.68	0.49	F	F	-1.93	0.0611	F	NM_021342; ENSMUST00000057262; BC032920; uc007bqq.1	Kcne4	potassium voltage-gated channel, Isk-related subfamily, gene 4
TC0100000688.mm.2	8.7	8.82	0.43	0.12	T	T	-1.08	0.3525	T	NM_001081210; ENSMUST00000027464; uc007bqx.1; uc007bqy.1	Mrpl44	mitochondrial ribosomal protein L44
TC0100000697.mm.2	3.61	3.53	0.42	0.22	F	F	1.06	0.8274	F	NM_172849; ENSMUST00000068275; ENSMUST00000113494; ENSMUST00000123285; ENSMUST00000123720; ENSMUST00000137862; BC082310; OTTMUST00000066074; OTTMUST00000066075; OTTMUST00000066076; OTTMUST00000066077; OTTMUST00000066078; uc007brj.1; uc007brk.1; uc007brl.1; uc007brm.1; uc007brn.1	Nyap2	neuronal tyrosine-phophorylated phosphoinositide 3-kinase adaptor 2
TC0100000702.mm.2	7.01	7.01	0.37	0.46	T	T	-1	0.4723	T	ENSMUST00000023262	Gm9747	predicted gene 9747 [Source:MGI Symbol;Acc:MGI:3710571]
TC0100000703.mm.2	8.9	8.33	0.47	0.13	T	T	1.48	0.2631	T	NM_001122685; NM_029777; ENSMUST00000027322; ENSMUST00000140020; BC005518; OTTMUST00000050884; OTTMUST00000050885; uc007brq.3; uc007brr.2	Rhbdd1	rhomboid domain containing 1
TC0100000706.mm.2	6.31	6.26	0.63	0.08	T	T	1.04	0.9859	T	NM_007734; ENSMUST00000113457; ENSMUST00000125563; ENSMUST00000141994; ENSMUST00000152664; OTTMUST00000051474; OTTMUST00000051475; OTTMUST00000051476; OTTMUST00000051477; uc007bru.1; uc007brv.1	Col4a3	collagen, type IV, alpha 3
TC0100000708.mm.2	13.96	14.2	0.31	0.17	T	T	-1.18	0.3275	T	NM_029409; ENSMUST00000073025; ENSMUST00000078332; ENSMUST00000159279; ENSMUST00000160044; ENSMUST00000160632; ENSMUST00000160744; ENSMUST00000160750; ENSMUST00000160786; ENSMUST00000160972; ENSMUST00000161572; ENSMUST00000161648; ENSMUST00000162003; ENSMUST00000162056; ENSMUST00000162573; ENSMUST00000162794; BC016597; BC059229; OTTMUST00000088341; OTTMUST00000088342; OTTMUST00000088343; OTTMUST0…	Mff	mitochondrial fission factor
TC0100000711.mm.2	11.47	11.42	0.14	0.24	T	T	1.04	0.9877	T	NM_010472; ENSMUST00000063380; ENSMUST00000113444; BC031154; uc007bse.1; uc007bsf.1; uc007bsg.1; uc007bsh.1	Agfg1	ArfGAP with FG repeats 1
TC0100000717.mm.2	3.27	3.48	0.07	0.2	F	F	-1.15	0.3581	F	XM_896507.2	Krtap28-13	PREDICTED: keratin associated protein 28-13 (Krtap28-13), mRNA.
TC0100000718.mm.2	7.41	7.62	0.48	0.2	T	T	-1.15	0.3886	T	NM_001159738; NM_016960; ENSMUST00000027351; ENSMUST00000113437; BC028504; OTTMUST00000040227; OTTMUST00000040228; uc007bsk.2; uc007bsl.2; uc007bsm.2	Ccl20	chemokine (C-C motif) ligand 20
TC0100000719.mm.2	3.62	3.37	0.24	0.33	F	F	1.19	0.4796	F	NM_027725; NR_027636; ENSMUST00000065403; ENSMUST00000065436; ENSMUST00000113436; ENSMUST00000133079; ENSMUST00000149342; BC145995; OTTMUST00000055298; OTTMUST00000055299; OTTMUST00000055300; OTTMUST00000064965; OTTMUST00000064966; uc007bsn.2; uc007bso.2; uc011wob.1	Daw1	dynein assembly factor with WDR repeat domains 1
TC0100000725.mm.2	6.13	5.9	0.33	0.45	T	T	1.17	0.6073	T	NM_025386; ENSMUST00000097672; ENSMUST00000139562; ENSMUST00000143656; ENSMUST00000151737; BC049581; OTTMUST00000050898; OTTMUST00000050899; OTTMUST00000050900; OTTMUST00000050901; uc007btc.2	Fbxo36	F-box protein 36
TC0100000736.mm.2	4.58	5.03	0.19	0.12	F	F	-1.37	0.0223	F	ENSMUST00000097669	Gm10553	predicted gene 10553 [Source:MGI Symbol;Acc:MGI:3642178]
TC0100000743.mm.2	6.99	6.89	0.31	0.19	T	T	1.07	0.1857	T	NM_001081746; uc007btq.1; uc007btr.1	Gm7609	predicted pseudogene 7609
TC0100000758.mm.2	8.24	7.76	0.17	0.44	T	T	1.4	0.1421	T	uc007bty.1	Csprs	component of Sp100-rs
TC0100000761.mm.2	4.89	5.25	0.34	0.17	T	T	-1.28	0.1348	T	ENSMUST00000178024	G530012D18Rik	RIKEN cDNA G530012D1 gene [Source:MGI Symbol;Acc:MGI:3642025]
TC0100000765.mm.2	6.56	6.57	0.32	0.34	T	T	-1	0.6925	T	NM_001013817; ENSMUST00000080204; ENSMUST00000113385; ENSMUST00000159234; ENSMUST00000160119; ENSMUST00000161497; ENSMUST00000162925; BC069971; OTTMUST00000074815; OTTMUST00000074816; OTTMUST00000074817; OTTMUST00000074899; OTTMUST00000074900; OTTMUST00000074901; uc007buc.1	Sp140	Sp140 nuclear body protein
TC0100000766.mm.2	10.12	9.9	0.35	0.28	T	T	1.17	0.0921	T	NM_013673; ENSMUST00000054279; ENSMUST00000066427; ENSMUST00000129951; ENSMUST00000132641; ENSMUST00000134283; ENSMUST00000140758; ENSMUST00000141709; ENSMUST00000141998; ENSMUST00000145440; ENSMUST00000147552; ENSMUST00000150967; ENSMUST00000153574; ENSMUST00000155094; BC069183; OTTMUST00000074495; OTTMUST00000074496; OTTMUST00000074497; OTTMUST00000074498; OTTMUST00000074554; OTTMUST00000074555…	Sp100	nuclear antigen Sp100
TC0100000771.mm.2	14.22	13.94	0.3	0.33	T	T	1.21	0.2571	T	NM_133781; ENSMUST00000097666; ENSMUST00000113360; ENSMUST00000126962; ENSMUST00000130754; BC020041; OTTMUST00000051256; OTTMUST00000051257; OTTMUST00000051258; OTTMUST00000051259; uc007bum.2	Cab39	calcium binding protein 39
TC0100000774.mm.2	8.48	8.37	0.02	0.35	T	T	1.08	0.2568	T	NM_022417; ENSMUST00000027425; ENSMUST00000139837; BC012952; OTTMUST00000074348; OTTMUST00000074349; uc011wof.1	Itm2c	integral membrane protein 2C
TC0100000775.mm.2	4.94	4.78	0.07	0.1	T	T	1.12	0.4041	T	NR_037692; uc007bup.2	4933407L21Rik	RIKEN cDNA 4933407L21 gene
TC0100000777.mm.2	4.86	4.94	0.11	0.32	F	F	-1.06	0.7025	F	NM_001122732; NM_027029; NM_027300; NM_028647; ENSMUST00000052854; ENSMUST00000113344; ENSMUST00000125083; ENSMUST00000129169; ENSMUST00000130504; ENSMUST00000131151; ENSMUST00000135440; ENSMUST00000149469; ENSMUST00000152501; ENSMUST00000153247; ENSMUST00000159876; BC061025; OTTMUST00000066171; OTTMUST00000066172; OTTMUST00000066173; OTTMUST00000066174; OTTMUST00000066175; OTTMUST00000066176; OT…	Spata3	spermatogenesis associated 3
TC0100000778.mm.2	3.83	3.91	0.08	0.16	F	F	-1.06	0.7649	F	NM_001144992; NM_001144993; ENSMUST00000027429; ENSMUST00000165824; BC137675; BC144821; uc007bux.2; uc011wog.1	2810459M11Rik	RIKEN cDNA 2810459M11 gene
TC0100000783.mm.2	6	5.96	0.09	0.14	T	T	1.03	0.561	T	NM_145222; ENSMUST00000113306; BC031187; BC060507; uc007bvk.2	B3gnt7	UDP-GlcNAc:betaGal beta-1,3-N-acetylglucosaminyltransferase 7
TC0100000787.mm.2	3.51	3.64	0.12	0.03	F	F	-1.1	0.6307	F	NM_027966; ENSMUST00000046004; BC100497; BC145753; uc007bvo.2	1700019O17Rik	RIKEN cDNA 1700019O17 gene
TC0100000790.mm.2	12.51	12.92	0.39	0.25	T	T	-1.33	0.1763	T	NM_008972; ENSMUST00000045897; BC081453; BC083135; BC085171; uc007bvp.1	Ptma	prothymosin alpha
TC0100000792.mm.2	8.64	9.08	0.26	0.22	T	T	-1.36	0.052	T	NM_172974; ENSMUST00000027446; ENSMUST00000121534; ENSMUST00000122884; ENSMUST00000127219; ENSMUST00000138280; ENSMUST00000149542; BC012659; OTTMUST00000067485; OTTMUST00000067486; OTTMUST00000067487; OTTMUST00000067488; OTTMUST00000067546; uc007bvr.1; uc007bvs.1	Cops7b	COP9 (constitutive photomorphogenic) homolog, subunit 7b (Arabidopsis thaliana)
TC0100000794.mm.2	9.31	9.29	0.13	0.27	T	T	1.02	0.8897	T	NM_001172157; NM_153530; ENSMUST00000065694; ENSMUST00000168237; BC036177; uc007bvu.2; uc007bvv.2; uc007bvw.2	Dis3l2	DIS3 mitotic control homolog (S. cerevisiae)-like 2
TC0100000806.mm.2	3.13	3.3	0.35	0.13	F	F	-1.13	0.8522	F	NM_007432; ENSMUST00000044878; uc007bwb.1; uc011wom.2	Akp3	alkaline phosphatase 3, intestine, not Mn requiring
TC0100000808.mm.2	3.76	4.2	0.23	0.3	F	F	-1.35	0.1593	F	NM_027084; ENSMUST00000044533; OTTMUST00000084503; uc007bwe.2	Prss56	protease, serine 56
TC0100000809.mm.2	4.8	4.9	0.48	0.38	T	T	-1.07	0.4792	T	NM_021600; ENSMUST00000073252; BC052153; BC141376; BC141387; uc007bwg.1	Chrnd	cholinergic receptor, nicotinic, delta polypeptide
TC0100000810.mm.2	3.83	3.97	0.09	0.16	F	F	-1.1	0.6552	F	NM_009604; ENSMUST00000027470; uc007bwh.1; uc007bwi.1	Chrng	cholinergic receptor, nicotinic, gamma polypeptide
TC0100000811.mm.2	10.5	10.63	0.24	0.03	T	T	-1.09	0.3835	T	NM_001039169; NM_001039170; NM_023314; ENSMUST00000050876; ENSMUST00000076362; ENSMUST00000113230; ENSMUST00000113231; ENSMUST00000113232; ENSMUST00000113233; ENSMUST00000113235; ENSMUST00000123735; BC028903; BC045153; BC049077; OTTMUST00000051659; OTTMUST00000051660; OTTMUST00000051661; OTTMUST00000051662; OTTMUST00000051663; OTTMUST00000051664; OTTMUST00000051665; OTTMUST00000051666; uc007bwj.1…	Eif4e2	eukaryotic translation initiation factor 4E member 2
TC0100000813.mm.2	7.48	7.38	0.38	0.21	T	T	1.07	0.2497	T	NM_028889; ENSMUST00000027472; ENSMUST00000118687; ENSMUST00000150831; BC019531; BC085088; OTTMUST00000073234; OTTMUST00000073235; OTTMUST00000073236; uc007bwo.1	Efhd1	EF hand domain containing 1
TC0100000814.mm.2	9.94	9.9	0.26	0.07	T	T	1.03	0.5967	T	NM_001110212; NM_146112; ENSMUST00000027475; ENSMUST00000164992; ENSMUST00000172736; ENSMUST00000172776; ENSMUST00000172794; ENSMUST00000172964; ENSMUST00000172976; ENSMUST00000173148; ENSMUST00000173152; ENSMUST00000173173; ENSMUST00000173235; ENSMUST00000173636; ENSMUST00000173663; ENSMUST00000173850; ENSMUST00000174334; ENSMUST00000174482; ENSMUST00000174501; ENSMUST00000174535; ENSMUST0000017…	Gigyf2	GRB10 interacting GYF protein 2
TC0100000816.mm.2	3.43	3.78	0.18	0.24	F	F	-1.28	0.5176	F	NM_028473; ENSMUST00000027476; BC115669; BC115670; uc007bww.2; uc011woo.1	3110079O15Rik	RIKEN cDNA 3110079O15 gene
TC0100000817.mm.2	8.23	7.93	0.35	0.39	T	T	1.23	0.1113	T	NM_001160163; NM_001160164; NM_001160165; NM_015750; ENSMUST00000070898; ENSMUST00000163606; ENSMUST00000164128; ENSMUST00000165109; ENSMUST00000166055; ENSMUST00000166259; ENSMUST00000172222; BC105657; BC105658; BC105659; BC105661; OTTMUST00000094288; OTTMUST00000094289; OTTMUST00000094290; OTTMUST00000094291; OTTMUST00000094292; OTTMUST00000094293; uc007bwz.2; uc007bxa.2; uc007bxb.2; uc011wop.1…	Neu2	neuraminidase 2
TC0100000822.mm.2	6.15	6.01	0.24	0.54	T	T	1.1	0.4145	T	NM_001110192; NM_001110193; NM_010566; ENSMUST00000042275; ENSMUST00000072999; ENSMUST00000163222; ENSMUST00000163548; ENSMUST00000163576; ENSMUST00000164592; ENSMUST00000165554; ENSMUST00000167032; ENSMUST00000168783; ENSMUST00000169754; ENSMUST00000170300; BC108328; OTTMUST00000091932; OTTMUST00000091933; OTTMUST00000091934; OTTMUST00000091935; OTTMUST00000091936; OTTMUST00000091937; OTTMUST000…	Inpp5d	inositol polyphosphate-5-phosphatase D
TC0100000824.mm.2	6.8	6.66	0.15	0.14	T	T	1.11	0.4395	T	NM_001205391; NM_001205392; NM_029846; ENSMUST00000027512; ENSMUST00000113186; ENSMUST00000113190; ENSMUST00000127884; ENSMUST00000129431; ENSMUST00000133072; ENSMUST00000134603; ENSMUST00000137638; ENSMUST00000139628; ENSMUST00000144047; ENSMUST00000151037; BC049122; OTTMUST00000039677; OTTMUST00000039678; OTTMUST00000039679; OTTMUST00000039680; OTTMUST00000039681; OTTMUST00000039682; OTTMUST000…	Atg16l1	autophagy related 16-like 1 (S. cerevisiae)
TC0100000828.mm.2	5.22	4.91	0.19	0.04	T	F	1.24	0.1896	F	NM_009118; ENSMUST00000077772; ENSMUST00000128761; ENSMUST00000130886; ENSMUST00000136708; ENSMUST00000144334; ENSMUST00000145385; ENSMUST00000155393; ENSMUST00000156381; ENSMUST00000177757; BC016498; OTTMUST00000051793; OTTMUST00000051794; OTTMUST00000051795; OTTMUST00000051796; OTTMUST00000051797; OTTMUST00000051798; OTTMUST00000051799; OTTMUST00000051800; uc007bxp.1; uc007bxq.1; uc007bxr.1; uc…	Sag	S-antigen, retina and pineal gland (arrestin)
TC0100000829.mm.2	6.33	6.07	0.34	0.16	T	T	1.19	0.5574	T	NM_177646; ENSMUST00000027517; uc007bxu.2; uc007bxv.2; uc011wos.1	Dgkd	diacylglycerol kinase, delta
TC0100000836.mm.2	6.15	5.86	0.2	0.47	T	T	1.22	0.1478	T	NM_013701; NM_145079; NM_201410; NM_201641; NM_201642; NM_201643; NM_201644; NM_201645; ENSMUST00000014263; ENSMUST00000049289; ENSMUST00000058237; ENSMUST00000073049; ENSMUST00000073772; ENSMUST00000097659; ENSMUST00000113134; ENSMUST00000113135; ENSMUST00000113137; ENSMUST00000113138; ENSMUST00000113142; ENSMUST00000124852; ENSMUST00000126203; ENSMUST00000138182; ENSMUST00000140092; ENSMUST0000…	Ugt1a2; Ugt1a6a; Ugt1a6b; Ugt1a10; Ugt1a7c; Ugt1a5; Ugt1a9; Ugt1a1	UDP glucuronosyltransferase 1 family, polypeptide A2; UDP glucuronosyltransferase 1 family, polypeptide A6A; UDP glucuronosyltransferase 1 family, polypeptide A6B; UDP glycosyltransferase 1 family, polypeptide A10; UDP glucuronosyltransferase 1 family, polypeptide A7C; UDP glucuronosyltransferase 1 family, polypeptide A5; UDP glucuronosyltransferase 1 family, polypeptide A9; UDP glucuronosyltrans…
TC0100000845.mm.2	4.1	4.19	0.1	0.12	T	T	-1.07	0.647	T	NM_001281466; ENSMUST00000061013; ENSMUST00000113130; ENSMUST00000135948; ENSMUST00000142632; ENSMUST00000148474; OTTMUST00000049203; OTTMUST00000049204; OTTMUST00000049205; OTTMUST00000049206	Mroh2a	maestro heat-like repeat family member 2A
TC0100000846.mm.2	3.69	3.88	0.26	0.2	F	F	-1.14	0.7681	F	NM_134252; ENSMUST00000040210; ENSMUST00000113114; ENSMUST00000148138; ENSMUST00000171176; BC117934; OTTMUST00000046774; OTTMUST00000046902; OTTMUST00000046903; uc029qrk.1; uc029qrl.1	Trpm8	transient receptor potential cation channel, subfamily M, member 8
TC0100000847.mm.2	3.57	3.54	0.07	0.09	F	F	1.02	0.8191	F	NM_029269; ENSMUST00000027518; ENSMUST00000176708; BC027494; OTTMUST00000049220; OTTMUST00000103327; uc007byq.1	Spp2	secreted phosphoprotein 2
TC0100000854.mm.2	6.79	6.95	0.39	0.2	T	T	-1.12	0.9823	T	NM_133816; ENSMUST00000066279; ENSMUST00000123745; BC012284; BC034733; OTTMUST00000072746; OTTMUST00000072747; uc007byv.1	Sh3bp4	SH3-domain binding protein 4
TC0100000858.mm.2	8.49	8.47	0.6	0.69	T	T	1.01	0.6458	T	NM_001037136; NM_178119; ENSMUST00000027521; ENSMUST00000074945; uc007byw.1; uc007byx.1; uc007byy.1; uc011wpa.1	Agap1	ArfGAP with GTPase domain, ankyrin repeat and PH domain 1
TC0100000870.mm.2	8.05	7.77	0.12	0.19	T	T	1.22	0.3452	T	NM_001271607; NM_007722; ENSMUST00000065587; ENSMUST00000159654; BC015254; OTTMUST00000072324; OTTMUST00000072325	Ackr3	atypical chemokine receptor 3
TC0100000878.mm.2	10.79	10.67	0.49	0.17	T	T	1.09	0.7036	T	NM_133805; ENSMUST00000036153; BC017690; BC021488; BC024421; uc007bzi.1	Cops8	COP9 (constitutive photomorphogenic) homolog, subunit 8 (Arabidopsis thaliana)
TC0100000882.mm.2	3.61	3.47	0.36	0.28	F	F	1.1	0.3276	F	NM_053015; ENSMUST00000027528; ENSMUST00000125149; ENSMUST00000136220; BC150804; OTTMUST00000053516; OTTMUST00000053517; OTTMUST00000053518; uc007bzm.2	Mlph	melanophilin
TC0100000883.mm.2	6.09	5.78	0.13	0.23	T	T	1.24	0.366	T	NM_001101647; ENSMUST00000166281; uc011wpd.1	Prlh	prolactin releasing hormone
TC0100000884.mm.2	11.92	12.2	0.26	0.4	T	T	-1.21	0.8536	T	NM_001111311; NM_001111312; NM_008515; ENSMUST00000068116; ENSMUST00000068167; ENSMUST00000097649; ENSMUST00000097650; BC144956; BC145642; uc007bzp.2; uc007bzq.2; uc007bzr.2; uc007bzs.2; uc007bzt.2; uc007bzu.2; uc011wpe.1	Lrrfip1	leucine rich repeat (in FLII) interacting protein 1
TC0100000885.mm.2	4.87	4.78	0.32	0.26	F	F	1.07	0.6853	F	NM_001033408; ENSMUST00000094698; BC150950; uc007bzv.1	Rbm44	RNA binding motif protein 44
TC0100000886.mm.2	9.99	9.9	0.4	0.58	T	T	1.06	0.1618	T	NM_001168392; NM_016894; NM_178401; ENSMUST00000097648; ENSMUST00000165855; BC012644; uc007bzw.2; uc007bzx.2; uc011wpf.1	Ramp1	receptor (calcitonin) activity modifying protein 1
TC0100000890.mm.2	12.71	12.99	0.28	0.07	T	T	-1.22	0.4107	T	NM_026454; ENSMUST00000059743; ENSMUST00000171112; ENSMUST00000171165; ENSMUST00000178627; BC016117; uc007bzy.1; uc007bzz.1; uc007caa.1; uc007cab.1; uc007cac.1	Ube2f	ubiquitin-conjugating enzyme E2F (putative)
TC0100000892.mm.2	7.15	7.41	0.52	0.53	T	T	-1.2	0.5029	T	NM_016717; ENSMUST00000027532; ENSMUST00000123651; ENSMUST00000124832; ENSMUST00000137074; ENSMUST00000142488; ENSMUST00000142802; ENSMUST00000145843; ENSMUST00000147523; ENSMUST00000153621; ENSMUST00000154045; BC019879; BC021389; OTTMUST00000053551; OTTMUST00000053552; OTTMUST00000053553; OTTMUST00000053554; OTTMUST00000053555; OTTMUST00000053556; OTTMUST00000053557; OTTMUST00000053558; OTTMUST0…	Scly	selenocysteine lyase
TC0100000893.mm.2	6.12	6.42	0.25	0.39	T	T	-1.24	0.7042	T	NM_001033292; ENSMUST00000088904; ENSMUST00000176156; OTTMUST00000054456; OTTMUST00000111144; uc007cah.1	Espnl	espin-like
TC0100000894.mm.2	7.56	6.78	0.26	0.44	T	T	1.71	0.01	T	NM_027551; ENSMUST00000027533; BC115428; BC115429; OTTMUST00000066168; uc007cai.1	Klhl30	kelch-like 30
TC0100000895.mm.2	5.55	4.96	0.22	0.41	T	F	1.51	0.2832	F	NM_173395; ENSMUST00000086861; BC056923; uc007caj.1	Fam132b	family with sequence similarity 132, member B
TC0100000897.mm.2	7.17	7.07	0.18	0.05	T	T	1.07	0.7681	T	NM_028718; ENSMUST00000047242; BC117868; uc007cax.2; uc007cay.2	Traf3ip1	TRAF3 interacting protein 1
TC0100000898.mm.2	7.53	7.44	0.08	0.64	T	T	1.07	0.1499	T	NM_001039126; NM_023046; ENSMUST00000027538; ENSMUST00000086843; uc007caz.1; uc007cba.1; uc007cbb.3; uc007cbc.1	Asb1	ankyrin repeat and SOCS box-containing 1
TC0100000899.mm.2	3.99	3.83	0.12	0.01	F	F	1.12	0.4107	F	NM_007855; ENSMUST00000007949; BC090636; OTTMUST00000052122; uc007cbd.1	Twist2	twist basic helix-loop-helix transcription factor 2
TC0100000908.mm.2	4.36	4.18	0.2	0.22	F	F	1.13	0.8069	F	NM_147037; ENSMUST00000074859; BC116898; uc007cbl.2	Olfr1413	olfactory receptor 1413
TC0100000909.mm.2	6.28	6.39	0.24	0.48	T	T	-1.08	0.2141	T	NM_146277; ENSMUST00000062964; BC125241; uc007cbm.1	Olfr1412	olfactory receptor 1412
TC0100000910.mm.2	4.64	4.7	0.33	0.04	F	F	-1.05	0.8389	F	NM_146490; ENSMUST00000073748; BC128013; uc007cbn.1	Olfr1411; Olfr1410	olfactory receptor 1411; olfactory receptor 1410
TC0100000911.mm.2	6.06	5.86	0.29	0.29	T	T	1.15	0.5785	T	NM_146491; ENSMUST00000079790; BC106991; BC106992; uc007cbo.1	Olfr1410	olfactory receptor 1410
TC0100000912.mm.2	4.26	4.01	0.23	0.38	F	F	1.19	0.754	F	NM_206896; ENSMUST00000081274; BC120559; BC120561; uc007cbp.2	Olfr12	olfactory receptor 12
TC0100000916.mm.2	13.27	12.76	0.08	0.44	T	T	1.43	0.0468	T	NM_016696; ENSMUST00000045970; BC062902; uc007cbs.1	Gpc1	glypican 1
TC0100000919.mm.2	5.79	6.12	0.18	0.22	T	T	-1.25	0.5902	T	NM_175118; ENSMUST00000060913; BC119127; uc007cbu.1	Dusp28	dual specificity phosphatase 28
TC0100000921.mm.2	10.11	8.99	0.26	0.26	T	T	2.17	0.0007	T	NM_181405; ENSMUST00000027487; ENSMUST00000178116; ENSMUST00000178361; ENSMUST00000178662; ENSMUST00000178778; ENSMUST00000178816; ENSMUST00000179127; ENSMUST00000179531; ENSMUST00000179837; ENSMUST00000179854; ENSMUST00000179993; ENSMUST00000180306; BC031789; OTTMUST00000111572; OTTMUST00000111573; OTTMUST00000111574; OTTMUST00000111575; OTTMUST00000111576; OTTMUST00000111577; OTTMUST00000111578…	Rnpepl1	arginyl aminopeptidase (aminopeptidase B)-like 1
TC0100000922.mm.2	5.93	6.14	0.25	0.32	T	T	-1.16	0.4163	T	NM_011796; ENSMUST00000027488; ENSMUST00000117814; ENSMUST00000128429; ENSMUST00000136598; ENSMUST00000152983; ENSMUST00000153828; BC005681; BC010969; OTTMUST00000065210; OTTMUST00000065211; OTTMUST00000065212; OTTMUST00000065213; OTTMUST00000065214; OTTMUST00000065215; uc007cbx.1; uc007cby.1	Capn10	calpain 10
TC0100000923.mm.2	4.81	4.63	0.06	0.59	F	F	1.13	0.1075	F	NM_001104529; NM_001271766; NM_022320; ENSMUST00000027489; ENSMUST00000064480; ENSMUST00000169198; BC027429; uc007cbz.2; uc007cca.2; uc007ccb.2	Gpr35	G protein-coupled receptor 35
TC0100000924.mm.2	4.88	5.11	0.32	0.31	F	F	-1.17	0.83	F	NM_001159658; NM_177587; ENSMUST00000059676; BC107212; BC107213; uc007cdc.2; uc007cdd.2	Aqp12	aquaporin 12
TC0100000925.mm.2	3.8	3.75	0.29	0.22	T	T	1.03	0.6914	T	NM_001276710; NM_016702; ENSMUST00000027491; BC025799	Agxt	alanine-glyoxylate aminotransferase
TC0100000926.mm.2	3.95	4.04	0.26	0.19	F	F	-1.07	0.9538	F	ENSMUST00000138595	Crocc2	ciliary rootlet coiled-coil, rootletin family member 2
TC0100000927.mm.2	6.83	6.48	0.05	0.43	T	T	1.28	0.1848	T	NM_172463; NR_105866; ENSMUST00000062202; ENSMUST00000163688; ENSMUST00000165843; ENSMUST00000165883; ENSMUST00000168122; ENSMUST00000172289; BC145886; OTTMUST00000093349; OTTMUST00000093350; OTTMUST00000093351; OTTMUST00000093352; OTTMUST00000093353; OTTMUST00000093354; uc007cdm.1	Sned1; Mir6901	sushi, nidogen and EGF-like domains 1; microRNA 6901
TC0100000929.mm.2	11.27	11.23	0.29	0.3	T	T	1.03	0.6832	T	NM_023200; ENSMUST00000027494; ENSMUST00000127141; BC013524; OTTMUST00000051857; OTTMUST00000051858; uc007cdv.1	Ppp1r7	protein phosphatase 1, regulatory (inhibitor) subunit 7
TC0100000933.mm.2	4.26	4.52	0.32	0.22	F	F	-1.2	0.7097	F	NM_001271884; NM_207031; ENSMUST00000058682; BC116706	Ano7	anoctamin 7
TC0100000936.mm.2	11.85	11.99	0.32	0.29	T	T	-1.11	0.5977	T	NM_001159717; NM_001159718; NM_001159719; NM_010891; ENSMUST00000027495; ENSMUST00000112912; ENSMUST00000129211; ENSMUST00000131175; ENSMUST00000136182; ENSMUST00000142401; ENSMUST00000149532; ENSMUST00000150931; ENSMUST00000152476; ENSMUST00000152778; ENSMUST00000153826; ENSMUST00000157021; ENSMUST00000168776; ENSMUST00000172165; ENSMUST00000179353; BC138636; BC138637; OTTMUST00000051865; OTTMUS…	2022-09-02	septin 2
TC0100000937.mm.2	8.65	8.43	0.27	0.25	T	T	1.17	0.1793	T	NM_145519; ENSMUST00000120301; ENSMUST00000122402; BC009153; OTTMUST00000065398; OTTMUST00000065399; uc007ceb.2; uc007cec.2	Farp2	FERM, RhoGEF and pleckstrin domain protein 2
TC0100000942.mm.2	6.29	6.05	0.09	0.12	T	T	1.18	0.4343	T	NM_016778; ENSMUST00000027499; BC030069; uc007cee.1	Bok	BCL2-related ovarian killer
TC0100000944.mm.2	9.7	9.88	0.03	0.51	T	T	-1.14	0.6807	T	NM_174874; ENSMUST00000027502; ENSMUST00000135762; ENSMUST00000149436; BC027184; OTTMUST00000081166; OTTMUST00000081167; OTTMUST00000081168; uc007cej.1	Atg4b	autophagy related 4B, cysteine peptidase
TC0100000946.mm.2	6.04	5.76	0.24	0.53	T	T	1.22	0.702	T	NM_025454; ENSMUST00000027505; BC064674; uc007cen.1; uc011wpr.1	Ing5	inhibitor of growth family, member 5
TC0100000947.mm.2	6.39	6.81	0.23	0.14	T	T	-1.34	0.079	T	NM_178882; ENSMUST00000097633; ENSMUST00000112881; ENSMUST00000141701; ENSMUST00000149397; BC023277; BC117794; OTTMUST00000051829; OTTMUST00000051830; OTTMUST00000051831; OTTMUST00000051832; uc007ceo.2; uc007cep.2; uc007ceq.2; uc007cer.2	D2hgdh	D-2-hydroxyglutarate dehydrogenase
TC0100000948.mm.2	6.12	6.73	0.09	0.43	T	T	-1.52	0.0328	T	NM_199366; ENSMUST00000094663; BC132622; BC132624; uc007ces.1	Gal3st2	galactose-3-O-sulfotransferase 2
TC0100000949.mm.2	4.92	4.78	0.3	0.23	T	F	1.1	0.4437	F	NM_001205249; ENSMUST00000177958; ENSMUST00000178757; uc029qsc.1	Gm9994	predicted gene 9994
TC0100000951.mm.2	5.21	5.6	0.43	0.3	T	T	-1.31	0.3591	T	NM_001039219; ENSMUST00000097632; uc007cet.1	Gm6086	predicted gene 6086
TC0100000954.mm.2	6.53	6.62	0.29	0.44	T	T	-1.06	0.8734	T	NM_173772; ENSMUST00000050890; BC070438; uc007ceu.1; uc011wpt.1	Neu4	sialidase 4
TC0100000957.mm.2	11.83	12.3	0.37	0.52	T	T	-1.39	0.5795	T	NM_026321; ENSMUST00000059975; BC021428; uc007cex.2; uc007cey.2	Fam174a	family with sequence similarity 174, member A
TC0100000971.mm.2	6.96	7.65	0.45	0.25	T	T	-1.61	0.0598	T	NM_026250; ENSMUST00000027571; ENSMUST00000112842; ENSMUST00000112844; ENSMUST00000122925; ENSMUST00000138142; BC033572; OTTMUST00000050829; OTTMUST00000050830; OTTMUST00000050831; OTTMUST00000050832; OTTMUST00000050833; uc007cfm.1; uc007cfn.1; uc011wpx.1	Gin1	gypsy retrotransposon integrase 1
TC0100000977.mm.2	3.21	3.62	0.26	0.38	F	F	-1.33	0.4824	F	NM_001164233; NM_027584; ENSMUST00000027575; ENSMUST00000160796; ENSMUST00000162468; ENSMUST00000162782; BC112423; BC113131; OTTMUST00000073660; OTTMUST00000073661; OTTMUST00000073662; OTTMUST00000073663; uc007cfu.2; uc007cfv.2; uc007cfw.2	Slco6d1	solute carrier organic anion transporter family, member 6d1
TC0100000985.mm.2	3.92	3.9	0.23	0.45	F	F	1.01	0.443	F	NM_172851; ENSMUST00000086738; uc007cfy.1; uc007cfz.1	Cntnap5b	contactin associated protein-like 5B
TC0100000999.mm.2	6.29	6.31	0.09	0.21	T	T	-1.01	0.9904	T	NM_011800; ENSMUST00000062528; BC119606; BC119607; OTTMUST00000062566; uc007cgc.1	Cdh20	cadherin 20
TC0100001008.mm.2	8.67	8.36	0.31	0.34	T	T	1.24	0.2215	T	NM_029349; NM_173187; ENSMUST00000039173; ENSMUST00000086721; BC117949; BC117950; uc007cgi.2; uc007cgj.2; uc007cgk.2; uc007cgl.2; uc007cgm.2; uc007cgn.2	2310035C23Rik	RIKEN cDNA 2310035C23 gene
TC0100001011.mm.2	5.86	5.97	0.32	0.19	T	T	-1.08	0.7994	T	NM_009399; ENSMUST00000027559; BC019185; uc007cgo.1; uc007cgp.1	Tnfrsf11a	tumor necrosis factor receptor superfamily, member 11a, NFKB activator
TC0100001016.mm.2	8.9	8.52	0.15	0.13	T	T	1.3	0.0865	T	NM_001122675; NM_001122676; ENSMUST00000118196; ENSMUST00000119166; ENSMUST00000131830; OTTMUST00000066616; OTTMUST00000066617; OTTMUST00000066618; uc007cgq.3; uc007cgr.3; uc007cgs.3; uc007cgt.3	Zcchc2	zinc finger, CCHC domain containing 2
TC0100001018.mm.2	9.12	8.98	0.1	0.58	T	T	1.1	0.1161	T	NM_133821; ENSMUST00000061047; ENSMUST00000124895; ENSMUST00000135810; BC059254; OTTMUST00000051100; OTTMUST00000051101; OTTMUST00000051102; uc007cgu.2; uc007cgv.2	Phlpp1	PH domain and leucine rich repeat protein phosphatase 1
TC0100001024.mm.2	4.2	4.34	0.27	0.52	F	F	-1.1	0.4718	F	NM_009257; ENSMUST00000086701; ENSMUST00000112729; ENSMUST00000112730; BC005434; OTTMUST00000049630; OTTMUST00000049631; OTTMUST00000049632; uc007cha.1; uc007chb.1; uc011wqc.1	Serpinb5	serine (or cysteine) peptidase inhibitor, clade B, member 5
TC0100001025.mm.2	5.43	5.66	0.2	0.17	F	F	-1.17	0.5438	F	NM_001199213; NM_027971; ENSMUST00000081277; ENSMUST00000112724; ENSMUST00000126812; BC062134; OTTMUST00000049652; OTTMUST00000049653; OTTMUST00000049654; uc007chc.2; uc007chd.2; uc007che.2	Serpinb12	serine (or cysteine) peptidase inhibitor, clade B (ovalbumin), member 12
TC0100001026.mm.2	3.58	3.22	0.54	0.49	F	F	1.28	0.6354	F	NM_172852; ENSMUST00000027564; ENSMUST00000136766; BC117990; OTTMUST00000049645; OTTMUST00000049646; uc007chf.1; uc011wqd.1	Serpinb13	serine (or cysteine) peptidase inhibitor, clade B (ovalbumin), member 13
TC0100001028.mm.2	4.43	4.7	0.38	0.41	F	F	-1.21	0.2978	F	NM_025867; ENSMUST00000027566; BC010313; OTTMUST00000049633; uc007chl.1	Serpinb11	serine (or cysteine) peptidase inhibitor, clade B (ovalbumin), member 11
TC0100001029.mm.2	3.83	3.92	0.35	0.27	F	F	-1.06	0.5441	F	NM_027548; ENSMUST00000086690; ENSMUST00000154538; BC064004; OTTMUST00000049656; OTTMUST00000049657; uc007chm.2	Serpinb7	serine (or cysteine) peptidase inhibitor, clade B, member 7
TC0100001031.mm.2	5.96	6.25	0.26	0.18	T	T	-1.23	0.2632	T	NM_001159748; NM_011459; ENSMUST00000000514; ENSMUST00000112706; ENSMUST00000123086; ENSMUST00000151283; BC025121; OTTMUST00000049637; OTTMUST00000049638; OTTMUST00000049639; OTTMUST00000049640; uc007chr.2; uc007chs.2; uc007cht.2	Serpinb8	serine (or cysteine) peptidase inhibitor, clade B, member 8
TC0100001037.mm.2	3.8	3.87	0.26	0.13	T	T	-1.05	0.3704	T	NM_172853; ENSMUST00000027542; ENSMUST00000112701; ENSMUST00000129923; ENSMUST00000131464; ENSMUST00000134301; ENSMUST00000137092; ENSMUST00000145188; ENSMUST00000146282; ENSMUST00000172005; BC141119; OTTMUST00000053580; OTTMUST00000053581; OTTMUST00000053582; OTTMUST00000053583; OTTMUST00000053584; OTTMUST00000053585; OTTMUST00000053618; uc007chv.1; uc007chw.1; uc011wqi.1; uc011wqj.1; uc011wqk.1	Cdh7	cadherin 7, type 2
TC0100001048.mm.2	4.11	4.18	0.13	0.13	T	F	-1.05	0.6998	F	NM_001077425; ENSMUST00000043725; OTTMUST00000052468; uc007cia.1	Cntnap5a	contactin associated protein-like 5A
TC0100001054.mm.2	4.05	3.6	0.32	0.51	F	F	1.37	0.1936	F	ENSMUST00000179777	Gm19965	predicted gene, 19965 [Source:MGI Symbol;Acc:MGI:5012150]
TC0100001058.mm.2	8.44	8.23	0.36	0.09	T	T	1.15	0.1795	T	NM_026472; ENSMUST00000027626; ENSMUST00000112688; ENSMUST00000161495; BC058559; OTTMUST00000088395; OTTMUST00000088396; OTTMUST00000088397; uc007cic.2; uc011wql.1	Nifk	nucleolar protein interacting with the FHA domain of MKI67
TC0100001060.mm.2	11.36	11.02	0.26	0.35	T	T	1.26	0.1349	T	NM_029709; ENSMUST00000049404; ENSMUST00000070989; ENSMUST00000165223; ENSMUST00000178710; BC094432; BC158064; uc007cid.1; uc007cie.1; uc007cij.2	Clasp1	CLIP associating protein 1
TC0100001063.mm.2	6.98	7.55	0.46	0.18	T	T	-1.48	0.0562	T	NM_023755; ENSMUST00000027629; BC116663; uc007cik.1; uc007cil.1	Tfcp2l1	transcription factor CP2-like 1
TC0100001076.mm.2	6.84	6.56	0.13	0.37	T	T	1.21	0.5608	T	NM_146103; ENSMUST00000183607; ENSMUST00000183952; BC024712; OTTMUST00000117293; OTTMUST00000117294; uc007ciu.2	Tmem185b	transmembrane protein 185B
TC0100001083.mm.2	4.99	4.76	0.32	0.13	F	T	1.17	0.953	F	NM_001012322; ENSMUST00000072886; BC089355; uc007cjb.1; uc007cjc.1	Sctr	secretin receptor
TC0100001085.mm.2	6.58	5.77	0.6	0.05	T	T	1.75	0.1194	T	NM_001172074; NM_028439; ENSMUST00000027637; ENSMUST00000056038; ENSMUST00000112644; ENSMUST00000128578; ENSMUST00000153037; BC028767; uc007cjg.1; uc007cjh.2	3110009E18Rik	RIKEN cDNA 3110009E18 gene
TC0100001086.mm.2	4.95	5.05	0.23	0.27	T	T	-1.08	0.713	T	NM_207233; ENSMUST00000037286; BC040774; uc007cjk.1	C1ql2	complement component 1, q subcomponent-like 2
TC0100001088.mm.2	7.08	7.22	0.34	0.21	T	T	-1.1	0.5147	T	NM_010133; ENSMUST00000079721; OTTMUST00000096137; uc007cjm.2	En1	engrailed 1
TC0100001096.mm.2	5.78	5.15	0.09	0.38	T	T	1.54	0.0952	T	NM_001025156; NM_029955; ENSMUST00000036025; ENSMUST00000112621; ENSMUST00000128924; ENSMUST00000152959; ENSMUST00000155673; ENSMUST00000156459; BC054083; OTTMUST00000049709; OTTMUST00000049710; OTTMUST00000049711; OTTMUST00000049712; OTTMUST00000049713; OTTMUST00000049714; uc007cjr.1; uc007cjs.1; uc007cju.2; uc011wqw.1	Ccdc93	coiled-coil domain containing 93
TC0100001111.mm.2	10.48	10.65	0.09	0.46	T	T	-1.13	0.8087	T	NM_028787; ENSMUST00000027580; BC026858; uc007ckg.1	Slc35f5	solute carrier family 35, member F5
TC0100001112.mm.2	3.37	3.26	0.15	0.17	T	T	1.08	0.8675	T	NM_027677; ENSMUST00000027581; ENSMUST00000159359; BC085285; OTTMUST00000074925; OTTMUST00000074931; uc007ckh.2	Gpr39	G protein-coupled receptor 39
TC0100001114.mm.2	7.25	6.78	0.24	0.27	T	T	1.38	0.0217	T	NM_145128; ENSMUST00000038361; ENSMUST00000171405; BC125533; BC125535; uc007ckp.1; uc007ckq.1; uc007ckr.1; uc007cks.1	Mgat5	mannoside acetylglucosaminyltransferase 5
TC0100001123.mm.2	5.05	5.26	0.26	0.3	F	F	-1.15	0.2123	F	NM_001033041; ENSMUST00000038006; BC139281; uc007ckv.1	Acmsd	amino carboxymuconate semialdehyde decarboxylase
TC0100001124.mm.2	12.06	12.38	0.09	0.03	T	T	-1.25	0.0747	T	NM_028399; ENSMUST00000027587; ENSMUST00000112570; ENSMUST00000125760; ENSMUST00000126850; ENSMUST00000143513; ENSMUST00000149760; ENSMUST00000153359; BC054122; OTTMUST00000051316; OTTMUST00000051317; OTTMUST00000051318; OTTMUST00000051319; OTTMUST00000051320; OTTMUST00000051321; OTTMUST00000051322; uc007ckx.1; uc007cky.1; uc007ckz.1; uc007clb.1	Ccnt2	cyclin T2
TC0100001125.mm.2	10.15	10.02	0.32	0.18	T	T	1.1	0.4817	T	NM_178690; ENSMUST00000037649; ENSMUST00000131884; ENSMUST00000142662; ENSMUST00000150945; BC046297; OTTMUST00000062113; OTTMUST00000062114; OTTMUST00000062115; OTTMUST00000062116; uc007clc.2	Rab3gap1	RAB3 GTPase activating protein subunit 1
TC0100001129.mm.2	14.02	13.8	0.3	0.3	T	T	1.16	0.2295	T	NM_181750; ENSMUST00000036288; BC137772; uc007clh.1; uc007cli.1; uc007clj.1; uc011wrb.1	R3hdm1	R3H domain containing 1
TC0100001138.mm.2	10.25	10.06	0.17	0.11	T	T	1.14	0.8685	T	NM_026390; ENSMUST00000027592; BC019795; uc007cll.1	Ubxn4	UBX domain protein 4
TC0100001145.mm.2	5.75	5.97	0.15	0.27	T	T	-1.17	0.997	T	NM_172485; ENSMUST00000040311; ENSMUST00000073527; ENSMUST00000140629; ENSMUST00000140834; ENSMUST00000143130; ENSMUST00000148051; ENSMUST00000151700; ENSMUST00000152305; BC063250; OTTMUST00000064853; OTTMUST00000064854; OTTMUST00000064855; OTTMUST00000064856; OTTMUST00000064857; OTTMUST00000064858; OTTMUST00000064859; OTTMUST00000064860; uc007clu.2; uc007clv.2; uc007clw.1	Thsd7b	thrombospondin, type I, domain containing 7B
TC0100001158.mm.2	5.5	5.67	0.11	0.31	T	T	-1.12	0.6179	T	NM_178691; ENSMUST00000049813; BC099948; BC139034; uc007cmh.2	Yod1	YOD1 OTU deubiquitinating enzyme 1 homologue (S. cerevisiae)
TC0100001161.mm.2	5.91	5.74	0.32	0.63	T	T	1.13	0.6135	T	NM_177604; ENSMUST00000039323; BC099401; BC117765; BC117766; BC129960; uc007cmi.2; uc007cmj.2	AA986860	expressed sequence AA986860
TC0100001164.mm.2	4.9	4.59	0.14	0.14	T	F	1.24	0.0813	F	NM_001170632; NM_144960; ENSMUST00000027670; ENSMUST00000112477; BC110549; BC110550; OTTMUST00000066186; OTTMUST00000066187; uc007cmk.1; uc007cml.1	Fcamr	Fc receptor, IgA, IgM, high affinity
TC0100001165.mm.2	3.38	3.43	0.18	0.68	F	F	-1.03	0.901	F	NM_011082; ENSMUST00000027675; ENSMUST00000133792; ENSMUST00000137782; BC013556; OTTMUST00000054216; OTTMUST00000054217; OTTMUST00000054218; uc011wrk.1	Pigr	polymeric immunoglobulin receptor
TC0100001166.mm.2	4.95	4.65	0.59	0.43	F	F	1.23	0.0905	F	NM_026976; ENSMUST00000038829; ENSMUST00000126821; ENSMUST00000145446; ENSMUST00000149355; BC116674; BC118505	Fcmr	Fc fragment of IgM receptor
TC0100001167.mm.2	5.49	5.18	0.37	0.09	T	F	1.24	0.5592	F	NM_010548; ENSMUST00000016673; BC120612; BC137844; OTTMUST00000040224; uc007cmu.2	Il10	interleukin 10
TC0100001168.mm.2	8.53	8.69	0.14	0.37	T	T	-1.12	0.0969	T	NM_001136070; NM_010709; ENSMUST00000068791; ENSMUST00000068805; ENSMUST00000112446; ENSMUST00000131855; ENSMUST00000139468; ENSMUST00000149119; ENSMUST00000151874; ENSMUST00000153651; BC025036; OTTMUST00000051117; OTTMUST00000051118; OTTMUST00000051119; OTTMUST00000051120; OTTMUST00000051121; OTTMUST00000051122; OTTMUST00000051123; OTTMUST00000051124; uc007cmx.2; uc007cmy.2; uc007cmz.2; uc007cna…	Eif2d	eukaryotic translation initiation factor 2D
TC0100001170.mm.2	4.09	4.29	0.33	0.05	F	F	-1.15	0.3801	F	NM_175382; ENSMUST00000068613; BC090647; BC106123; BC138225; BC145667; OTTMUST00000051724; uc007cnk.1	Fam72a	family with sequence similarity 72, member A
TC0100001171.mm.2	3.58	3.5	0.23	0.22	F	F	1.06	0.4761	F	NM_011924; ENSMUST00000027690; OTTMUST00000049390; uc007cnl.1	Avpr1b	arginine vasopressin receptor 1B
TC0100001172.mm.2	3.22	3.25	0.09	0.16	F	F	-1.02	0.9765	F	NM_007799; ENSMUST00000073350; ENSMUST00000112411; ENSMUST00000141061; BC005432; OTTMUST00000054295; OTTMUST00000054296; OTTMUST00000054297; uc007cnm.1; uc007cnn.2; uc007cno.1	Ctse	cathepsin E
TC0100001173.mm.2	7.23	6.97	0.35	0.49	T	T	1.2	0.2409	T	NM_145509; ENSMUST00000064664; ENSMUST00000064679; ENSMUST00000129905; ENSMUST00000130848; ENSMUST00000136247	Rab7b	RAB7B, member RAS oncogene family
TC0100001174.mm.2	5.45	5.78	0.22	0.57	T	T	-1.26	0.1619	T	NM_177243; ENSMUST00000049027; ENSMUST00000130544; ENSMUST00000147800; OTTMUST00000051188; OTTMUST00000051189; OTTMUST00000051190; uc007cns.1	Slc26a9	solute carrier family 26, member 9
TC0100001175.mm.2	3.05	2.87	0.08	0.17	F	F	1.13	0.4951	F	NM_178079; ENSMUST00000048660; ENSMUST00000112393; ENSMUST00000132450; ENSMUST00000152989; BC120725; BC125395; OTTMUST00000051086; OTTMUST00000051087; OTTMUST00000051088; OTTMUST00000051089; uc007cnt.2	Pm20d1	peptidase M20 domain containing 1
TC0100001176.mm.2	12.31	11.36	0.44	0.45	T	T	1.94	0.0064	T	NM_173865; ENSMUST00000086559; ENSMUST00000132585; ENSMUST00000146360; BC096596; BC116280; BC116281; OTTMUST00000051727; OTTMUST00000051728; OTTMUST00000051729; uc007cnu.3	Slc41a1	solute carrier family 41, member 1
TC0100001177.mm.2	6.81	6.9	0.56	0.44	T	T	-1.07	0.6498	T	NM_144875; ENSMUST00000027693; ENSMUST00000112386; ENSMUST00000125925; BC016133; BC029056; OTTMUST00000042093; OTTMUST00000042094; OTTMUST00000042095; uc007cnv.3; uc007cnw.2	Rab29	RAB29, member RAS oncogene family
TC0100001178.mm.2	12.52	12.76	0.15	0.15	T	T	-1.18	0.2429	T	NM_001145804; NM_175294; ENSMUST00000062264; BC039951; uc007cnx.2; uc007cny.2	Nucks1	nuclear casein kinase and cyclin-dependent kinase substrate 1
TC0100001180.mm.2	3.78	3.79	0.18	0.14	F	F	-1	0.9635	F	NM_001177628; NM_145977; ENSMUST00000027695; ENSMUST00000177943; BC031381	Slc45a3	solute carrier family 45, member 3
TC0100001181.mm.2	12.64	12.65	0.23	0.05	T	T	-1.01	0.927	T	NM_007923; ENSMUST00000027696; ENSMUST00000086556; ENSMUST00000124579; ENSMUST00000131159; ENSMUST00000146188; ENSMUST00000146432; ENSMUST00000147218; BC144844; BC145795; OTTMUST00000061502; OTTMUST00000061503; OTTMUST00000061504; OTTMUST00000061505; OTTMUST00000061506; OTTMUST00000061507; OTTMUST00000061508; uc007cob.1; uc007coc.1; uc007cod.1	Elk4	ELK4, member of ETS oncogene family
TC0100001186.mm.2	3.54	3.74	0.39	0.14	F	F	-1.14	0.6866	F	NM_001033250; ENSMUST00000112357; BC115462; BC115463; uc007coi.2; uc007coj.2; uc007cok.2; uc007col.1; uc007com.2	Lemd1	LEM domain containing 1
TC0100001189.mm.2	4.78	4.73	0.29	0.61	T	F	1.03	0.7836	F	NM_144810; ENSMUST00000046071; BC011135; uc007con.1	Klhdc8a	kelch domain containing 8A
TC0100001190.mm.2	3.47	3.38	0.35	0.01	F	F	1.07	0.5655	F	NM_001195025; NM_028778; ENSMUST00000072177; ENSMUST00000082125; ENSMUST00000128661; ENSMUST00000133246; BC033302; BC046833; OTTMUST00000052118; OTTMUST00000052119; OTTMUST00000052120; OTTMUST00000052121; uc007coo.2; uc007cop.2	Nuak2	NUAK family, SNF1-like kinase, 2
TC0100001193.mm.2	6.53	6.53	0.22	0.29	T	T	1	0.5498	T	NM_172516; ENSMUST00000045110; BC130226; uc007cou.1; uc007cov.1; uc011wrw.1	Dstyk	dual serine/threonine and tyrosine protein kinase
TC0100001195.mm.2	8.87	8.86	0.23	0.43	T	T	1.01	0.4423	T	NM_172517; ENSMUST00000027700; BC057632; uc007cow.2; uc007cox.2; uc007coy.2	Rbbp5	retinoblastoma binding protein 5
TC0100001196.mm.2	5.63	5.75	0.54	0.29	F	T	-1.09	0.6357	F	NM_029025; ENSMUST00000058167; BC095954; BC120863; BC132045; uc007coz.2	Tmem81	transmembrane protein 81
TC0100001200.mm.2	6.94	7.26	0.11	0.13	T	T	-1.25	0.1953	T	NM_010732; ENSMUST00000027706; ENSMUST00000159088; BC056458; OTTMUST00000072558; OTTMUST00000072559; uc007cpi.2	Lrrn2	leucine rich repeat protein 2, neuronal
TC0100001201.mm.2	6.8	6.92	0.41	0.15	T	T	-1.08	0.5143	T	NM_001099276; ENSMUST00000077730; ENSMUST00000124934; ENSMUST00000145153; ENSMUST00000153707; BC132141; OTTMUST00000052037; OTTMUST00000052038; OTTMUST00000052039; OTTMUST00000052040; uc007cpq.1; uc007cpr.1; uc011wry.1	Pik3c2b	phosphoinositide-3-kinase, class 2, beta polypeptide
TC0100001202.mm.2	8.35	8.16	0.07	0.25	T	T	1.14	0.82	T	NM_133819; ENSMUST00000052529; ENSMUST00000122956; OTTMUST00000052463; OTTMUST00000052464; uc007cps.2; uc007cpt.2	Ppp1r15b	protein phosphatase 1, regulatory (inhibitor) subunit 15b
TC0100001204.mm.2	6.47	6.33	0.11	0.26	T	T	1.1	0.1296	T	NM_001160268; NM_182930; ENSMUST00000038295; ENSMUST00000105082; BC054547; uc007cpu.2; uc007cpv.2; uc007cpx.2	Plekha6	pleckstrin homology domain containing, family A member 6
TC0100001205.mm.2	4.76	4.72	0.19	0.05	F	F	1.03	0.7487	F	NM_026680; NM_178260; ENSMUST00000007433; ENSMUST00000094557; ENSMUST00000178033; ENSMUST00000183489; ENSMUST00000184603; BC024448; BC117046; BC119348; OTTMUST00000117923; OTTMUST00000117928; OTTMUST00000117937; OTTMUST00000117938; uc007cqa.1; uc007cqe.1	Golt1a; Kiss1	golgi transport 1 homolog A (S. cerevisiae); KiSS-1 metastasis-suppressor
TC0100001206.mm.2	4.91	5.6	1.25	0.16	T	T	-1.61	0.8192	T	NM_031192; NM_031193; BC011157; BC011473; BC061053; OTTMUST00000051330; OTTMUST00000051331; uc007cqf.1	Ren1; Ren2	renin 1 structural; renin 2 tandem duplication of Ren1
TC0100001207.mm.2	5.04	5.13	0.29	0.16	F	F	-1.06	0.6275	F	NM_175443; ENSMUST00000129213; ENSMUST00000131450; ENSMUST00000135222; ENSMUST00000147909; ENSMUST00000156832; BC145351; BC152310; OTTMUST00000066289; OTTMUST00000066290; OTTMUST00000066291; OTTMUST00000066292; OTTMUST00000066293; uc007cqg.2; uc007cqh.3; uc007cqi.3; uc011wsa.2	Etnk2	ethanolamine kinase 2
TC0100001218.mm.2	16.05	15.01	0.24	0.81	T	T	2.06	0.1765	T	NM_021355; ENSMUST00000048183; ENSMUST00000162779; BC064779; OTTMUST00000088428; OTTMUST00000088429; uc007crd.1	Fmod	fibromodulin
TC0100001220.mm.2	5.99	5.89	0.15	0.06	T	T	1.07	0.4515	T	NM_001284524; NM_001284525; NM_027979; ENSMUST00000086475; ENSMUST00000159963; ENSMUST00000160060; BC138765; OTTMUST00000051642; OTTMUST00000051643	Chit1	chitinase 1 (chitotriosidase)
TC0100001222.mm.2	4.4	4.49	0.04	0.12	T	F	-1.07	0.8725	F	NM_007695; ENSMUST00000082060; ENSMUST00000132873; ENSMUST00000133701; ENSMUST00000134812; ENSMUST00000139254; ENSMUST00000144819; ENSMUST00000153856; ENSMUST00000156873; BC003780; BC004734; BC005611; OTTMUST00000074544; OTTMUST00000074545; OTTMUST00000074546; OTTMUST00000074547; OTTMUST00000074548; OTTMUST00000074549; OTTMUST00000077094; uc007crg.2	Chil1	chitinase-like 1
TC0100001223.mm.2	14.72	12.53	0.41	0.85	T	T	4.57	0.0025	T	NM_016749; ENSMUST00000038445; BC116684; BC118050; uc007crh.1; uc007cri.1	Mybph	myosin binding protein H
TC0100001225.mm.2	6.36	6.45	0.09	0.41	T	T	-1.07	0.8316	T	NM_031189; ENSMUST00000027730; BC048683; BC068019; uc007crl.2	Myog	myogenin
TC0100001226.mm.2	4.87	4.67	0.15	0.04	T	T	1.16	0.3156	T	NM_173771; ENSMUST00000162187; BC116694; BC116697; uc007crt.2	4933406M09Rik	RIKEN cDNA 4933406M09 gene
TC0100001227.mm.2	8.23	8.59	0.12	0.2	T	T	-1.28	0.0997	T	NM_028057; ENSMUST00000027726; ENSMUST00000127412; ENSMUST00000130836; ENSMUST00000133686; ENSMUST00000154237; ENSMUST00000172496; ENSMUST00000172795; ENSMUST00000173908; ENSMUST00000174315; BC016266; BC024618; OTTMUST00000057943; OTTMUST00000057944; OTTMUST00000057945; OTTMUST00000057946; OTTMUST00000061671; OTTMUST00000097210; OTTMUST00000097211; OTTMUST00000097212; OTTMUST00000097213; uc007cru…	Cyb5r1	cytochrome b5 reductase 1
TC0100001228.mm.2	15.15	15.22	0.23	0.17	T	T	-1.05	0.4773	T	NM_028320; ENSMUST00000027727; ENSMUST00000112237; ENSMUST00000148822; ENSMUST00000156433; BC014875; OTTMUST00000051762; OTTMUST00000051763; OTTMUST00000051764; OTTMUST00000051765; uc007crx.1; uc007cry.1	Adipor1	adiponectin receptor 1
TC0100001230.mm.2	7.4	7.28	0.08	0.08	T	T	1.08	0.6054	T	NM_153128; ENSMUST00000027725; ENSMUST00000112232; ENSMUST00000116528; ENSMUST00000133721; ENSMUST00000141458; BC034514; OTTMUST00000050879; OTTMUST00000050880; OTTMUST00000050881; OTTMUST00000050882; uc007crz.1; uc007csa.1; uc007csb.1	Klhl12	kelch-like 12
TC0100001231.mm.2	6.03	5.95	0.16	0.18	T	T	1.05	0.8895	T	NM_145510; ENSMUST00000047978; BC011166; BC024808; uc007csc.1	Rabif	RAB interacting factor
TC0100001234.mm.2	8.04	7.91	0.39	0.11	T	T	1.09	0.1085	T	NM_152895; ENSMUST00000047714; ENSMUST00000112197; ENSMUST00000112198; ENSMUST00000133725; BC048180; BC057318; OTTMUST00000041390; OTTMUST00000041391; OTTMUST00000041392; OTTMUST00000041393; uc007csf.2; uc007csg.2; uc011wsg.1	Kdm5b	lysine (K)-specific demethylase 5B
TC0100001237.mm.2	3.77	3.38	0.18	0.2	F	F	1.31	0.089	F	NM_009307; ENSMUST00000121990; BC027019; OTTMUST00000073004; uc007csi.1; uc007csj.1; uc007csk.1	Syt2	synaptotagmin II
TC0100001240.mm.2	5.72	5.17	0.22	0.25	T	F	1.46	0.0285	F	NM_001278115; NM_026024; ENSMUST00000027687; ENSMUST00000139617; BC029213; OTTMUST00000050817; OTTMUST00000050825	Ube2t	ubiquitin-conjugating enzyme E2T (putative)
TC0100001244.mm.2	3.94	4.05	0.14	0.06	T	T	-1.08	0.4371	T	NM_177081; ENSMUST00000049449; ENSMUST00000167080; BC098475; BC138194; BC145190; uc007css.1; uc007cst.1; uc011wsh.1	Ptpn7	protein tyrosine phosphatase, non-receptor type 7
TC0100001245.mm.2	11.06	10.34	0.05	0.32	T	T	1.64	0.034	T	NM_026823; ENSMUST00000027684; ENSMUST00000123344; ENSMUST00000125774; ENSMUST00000141177; BC018479; OTTMUST00000052114; OTTMUST00000052115; OTTMUST00000052116; OTTMUST00000052117; uc007csu.1	Arl8a	ADP-ribosylation factor-like 8A
TC0100001249.mm.2	6.15	5.73	0.55	0.05	T	T	1.33	0.1441	T	NM_053106; ENSMUST00000059352; OTTMUST00000052499; uc007cta.1	Lmod1	leiomodin 1 (smooth muscle)
TC0100001252.mm.2	7.8	7.59	0.36	0.15	T	T	1.16	0.8337	T	NM_007791; ENSMUST00000027677; ENSMUST00000097561; BC006912; OTTMUST00000051741; OTTMUST00000051742; uc007cto.1	Csrp1	cysteine and glycine-rich protein 1
TC0100001254.mm.2	9.19	9.07	0.37	0.47	T	T	1.09	0.7957	T	NM_013750; ENSMUST00000038945; ENSMUST00000136445; BC023408; OTTMUST00000052474; OTTMUST00000052475; uc007ctq.2	Phlda3	pleckstrin homology-like domain, family A, member 3
TC0100001256.mm.2	5.95	5.99	0.09	0.34	T	T	-1.03	0.3453	T	NM_133664; ENSMUST00000038760; BC016257; BC025580; BC031131; uc007ctt.1	Lad1	ladinin
TC0100001257.mm.2	5.03	5.18	0.27	0.18	F	F	-1.11	0.7765	F	NM_001130174; NM_001130175; NM_001130176; NM_001130177; NM_001130178; NM_001130179; NM_001130180; NM_001130181; NM_011619; ENSMUST00000027671; ENSMUST00000112085; ENSMUST00000112086; ENSMUST00000112087; ENSMUST00000178204; ENSMUST00000178854; ENSMUST00000179863; BC063753	Tnnt2	troponin T2, cardiac
TC0100001258.mm.2	6.36	6.33	0.15	0.12	T	T	1.02	0.8496	T	NM_001160145; NM_001160146; NM_025439; ENSMUST00000063719; ENSMUST00000117950; ENSMUST00000118832; ENSMUST00000140545; ENSMUST00000165125; BC016524; OTTMUST00000073582; OTTMUST00000073584; OTTMUST00000073585; uc007cue.2; uc011wsv.1; uc011wsw.1; uc011wsx.1	Tmem9	transmembrane protein 9
TC0100001259.mm.2	3.97	4.03	0.24	0.16	F	F	-1.04	0.4889	F	NM_001270609; ENSMUST00000180436; OTTMUST00000112803	Ascl5	achaete-scute complex homolog 5 (Drosophila)
TC0100001260.mm.2	14.6	13.17	0.19	0.36	T	T	2.69	0.0005	T	NM_001081023; NM_014193; ENSMUST00000112064; ENSMUST00000112068; ENSMUST00000159106; ENSMUST00000160641; ENSMUST00000161700; ENSMUST00000161865; OTTMUST00000085065; OTTMUST00000085066; OTTMUST00000085067; OTTMUST00000085068; OTTMUST00000085069; uc007cuf.1; uc007cug.1	Cacna1s	calcium channel, voltage-dependent, L type, alpha 1S subunit
TC0100001262.mm.2	6.7	6.09	0.49	0.25	F	F	1.53	0.2439	F	NM_001039472; ENSMUST00000075164; ENSMUST00000122892; ENSMUST00000127624; ENSMUST00000130864; ENSMUST00000165333; ENSMUST00000171381; OTTMUST00000066456; OTTMUST00000066457; OTTMUST00000066458; OTTMUST00000066459; OTTMUST00000094308; OTTMUST00000094309; uc007cul.1; uc007cum.1	Kif21b	kinesin family member 21B
TC0100001268.mm.2	7.4	7.41	0.27	0.4	T	T	-1	0.5361	T	NM_026500; ENSMUST00000027655; ENSMUST00000122959; ENSMUST00000129218; ENSMUST00000149783; BC023840; OTTMUST00000051238; OTTMUST00000051239; OTTMUST00000051240; OTTMUST00000051241; uc007cut.1; uc007cuu.2	Ddx59	DEAD (Asp-Glu-Ala-Asp) box polypeptide 59
TC0100001271.mm.2	3.64	3.91	0.16	0.3	F	F	-1.2	0.1177	F	NM_001287179; ENSMUST00000047817; BC158132	Kif14	kinesin family member 14
TC0100001274.mm.2	10	9.78	0.09	0.14	T	T	1.16	0.2881	T	NM_001160251; NM_177643; ENSMUST00000047734; ENSMUST00000112046; BC003243; BC062153; OTTMUST00000052461; OTTMUST00000052462; uc007cuw.2; uc007cux.2	Zfp281	zinc finger protein 281
TC0100001292.mm.2	6.34	6.57	0.2	0.32	T	T	-1.17	0.2079	T	NM_177397; ENSMUST00000027643; BC107267; BC107268; OTTMUST00000066462; uc007cvm.1	Atp6v1g3	ATPase, H+ transporting, lysosomal V1 subunit G3
TC0100001294.mm.2	8.93	8.5	0.04	0.27	T	T	1.35	0.2378	T	NM_001166501; NM_181347; ENSMUST00000094505; ENSMUST00000168527; BC141388; BC141389; OTTMUST00000083856; OTTMUST00000083857; OTTMUST00000083860; OTTMUST00000083867; OTTMUST00000085752; uc007cvy.2; uc007cvz.2; uc007cwb.2; uc011wtc.1	Dennd1b	DENN/MADD domain containing 1B
TC0100001302.mm.2	10.67	10.78	0.54	0.25	T	T	-1.08	0.6681	T	NM_172643; ENSMUST00000039867; BC150859; OTTMUST00000051928; uc007cwg.2; uc011wtd.1	Zbtb41	zinc finger and BTB domain containing 41 homolog
TC0100001303.mm.2	3.6	3.58	0.1	0.17	F	F	1.01	0.57	F	NM_009791; ENSMUST00000053364; OTTMUST00000046913; OTTMUST00000046914; OTTMUST00000046915; OTTMUST00000046916; uc007cwh.1; uc007cwi.1; uc007cwj.1	Aspm	asp (abnormal spindle)-like, microcephaly associated (Drosophila)
TC0100001304.mm.2	4.46	4.16	0.34	0.07	T	T	1.23	0.3864	T	NM_031164; ENSMUST00000027615; ENSMUST00000141842; BC030166; OTTMUST00000050890; OTTMUST00000050892; uc007cwk.2	F13b	coagulation factor XIII, beta subunit
TC0100001308.mm.2	5.67	5.76	0.11	0.67	T	T	-1.07	0.6883	T	NM_001081027; ENSMUST00000119786; ENSMUST00000120709; ENSMUST00000120796; ENSMUST00000145077; OTTMUST00000074182; OTTMUST00000074238; OTTMUST00000074239; OTTMUST00000074307; uc007cww.1; uc011wth.1	Kcnt2	potassium channel, subfamily T, member 2
TC0100001313.mm.2	8.26	7.55	0.94	0.69	T	T	1.63	0.0206	T	NM_020025; ENSMUST00000038252; BC046322; OTTMUST00000076604; uc007cwy.2	B3galt2	UDP-Gal:betaGlcNAc beta 1,3-galactosyltransferase, polypeptide 2
TC0100001316.mm.2	11.63	12.11	0.31	0.2	T	T	-1.39	0.1348	T	NM_001038592; NM_001038593; NM_001038594; NM_023505; ENSMUST00000050491; ENSMUST00000111957; ENSMUST00000126514; ENSMUST00000129653; ENSMUST00000145571; ENSMUST00000145969; ENSMUST00000148600; ENSMUST00000149103; ENSMUST00000152435; BC132031; BC132033; BC145304; OTTMUST00000049271; OTTMUST00000049272; OTTMUST00000049273; OTTMUST00000049274; OTTMUST00000049275; OTTMUST00000049276; OTTMUST000000492…	Glrx2	glutaredoxin 2 (thioltransferase)
TC0100001317.mm.2	10.16	10.11	0.28	0.34	T	T	1.03	0.662	T	NM_001159866; NM_019562; ENSMUST00000018333; BC006891; uc007cxe.2; uc007cxf.2	Uchl5	ubiquitin carboxyl-terminal esterase L5
TC0100001330.mm.2	4.05	3.73	0.41	0.66	T	F	1.24	0.8075	F	NM_001145807; NM_153539; ENSMUST00000074622; ENSMUST00000125331; ENSMUST00000128345; ENSMUST00000132847; ENSMUST00000166814; BC030498; BC099956; OTTMUST00000058815; OTTMUST00000058816; OTTMUST00000058817; OTTMUST00000058818; uc007cxo.2; uc007cxp.2; uc007cxq.2; uc007cxr.1	Brinp3	bone morphogenetic protein/retinoic acid inducible neural specific 3
TC0100001338.mm.2	5.17	5.24	0.11	0.38	T	F	-1.05	0.808	F	NM_011198; ENSMUST00000035065; BC052900; uc007cxv.1	Ptgs2	prostaglandin-endoperoxide synthase 2
TC0100001339.mm.2	4.39	4.63	0.48	0.44	T	T	-1.19	0.1644	T	NM_001159730; NM_024458; ENSMUST00000165062; BC012507; BC021920; uc007cxw.1; uc007cxx.2; uc011wtl.1	Pdc	phosducin
TC0100001341.mm.2	12.05	11.69	0.23	0.35	T	T	1.29	0.1508	T	NM_133780; ENSMUST00000119161; ENSMUST00000124484; ENSMUST00000124973; ENSMUST00000128417; ENSMUST00000130779; ENSMUST00000131701; ENSMUST00000132257; ENSMUST00000132522; ENSMUST00000138718; ENSMUST00000141827; ENSMUST00000147769; ENSMUST00000150752; ENSMUST00000151563; ENSMUST00000152967; BC141406; BC141410; OTTMUST00000073088; OTTMUST00000073201; OTTMUST00000073202; OTTMUST00000073203; OTTMUST0…	Tpr	translocated promoter region, nuclear basket protein
TC0100001349.mm.2	5.34	5.32	0.39	0.15	T	T	1.01	0.2703	T	XM_993996.2	3110040M04Rik	PREDICTED: RIKEN cDNA 3110040M04 gene (3110040M04Rik), mRNA.
TC0100001351.mm.2	14.17	14.11	0.16	0.1	T	T	1.04	0.6355	T	NM_001039511; NM_001039512; NM_054102; ENSMUST00000023918; ENSMUST00000097543; ENSMUST00000111887; BC004092; uc007cym.1; uc007cyn.1; uc007cyo.1; uc007cyp.1	Ivns1abp	influenza virus NS1A binding protein
TC0100001353.mm.2	10.07	10.06	0.23	0.25	T	T	1.01	0.5392	T	NM_026876; ENSMUST00000065625; BC110425; BC132299; uc007cyr.1; uc007cys.1; uc007cyt.1; uc007cyu.1; uc007cyv.2; uc007cyw.2; uc029qua.1	Trmt1l	tRNA methyltransferase 1 like
TC0100001356.mm.2	9.66	9.11	0.15	0.28	T	T	1.46	0.1862	T	NM_022018; ENSMUST00000086267; ENSMUST00000097541; ENSMUST00000111875; ENSMUST00000134499; ENSMUST00000148810; BC058234; BC137843; OTTMUST00000050970; OTTMUST00000050971; OTTMUST00000050972; OTTMUST00000050973; OTTMUST00000050974; uc007cyz.2; uc007cza.2; uc011wtn.1; uc011wto.1	Fam129a	family with sequence similarity 129, member A
TC0100001358.mm.2	12.31	12.23	0.14	0.26	T	T	1.06	0.5704	T	NM_001039644; ENSMUST00000059498; BC138658; BC138659; BC145357; BC145358; uc007czb.1; uc007czc.2; uc011wtp.1; uc011wtq.1	Edem3	ER degradation enhancer, mannosidase alpha-like 3
TC0100001365.mm.2	6.37	5.91	0.39	0.54	T	T	1.38	0.5251	T	NM_177756; ENSMUST00000044311; ENSMUST00000127586; BC068118; OTTMUST00000059795; OTTMUST00000059796; uc007czg.2; uc011wtr.1	Colgalt2	collagen beta(1-O)galactosyltransferase 2
TC0100001367.mm.2	3.94	3.86	0.26	0.16	F	F	1.05	0.3523	F	NM_001081197; ENSMUST00000068875; OTTMUST00000047134; uc007czi.1	Apobec4	apolipoprotein B mRNA editing enzyme, catalytic polypeptide-like 4 (putative)
TC0100001369.mm.2	8.87	8.98	0.39	0.32	T	T	-1.08	0.966	T	NM_026369; ENSMUST00000077755; ENSMUST00000097536; ENSMUST00000143008; BC060143; OTTMUST00000052610; OTTMUST00000052611; OTTMUST00000052612; uc007czj.2; uc007czk.2	Arpc5	actin related protein 2/3 complex, subunit 5
TC0100001370.mm.2	5.33	5.18	0.2	0.32	T	T	1.11	0.4952	T	NM_010877; ENSMUST00000027754; BC003730; uc007czm.1	Ncf2	neutrophil cytosolic factor 2
TC0100001373.mm.2	5.77	5.56	0.18	0.13	T	T	1.15	0.3334	T	NM_175460; ENSMUST00000043313; BC089007; uc007czq.1; uc011wts.1	Nmnat2	nicotinamide nucleotide adenylyltransferase 2
TC0100001377.mm.2	3.86	3.8	0.24	0.21	F	F	1.04	0.38	F	NM_001033162; ENSMUST00000042373; ENSMUST00000136614; ENSMUST00000137861; BC113157; OTTMUST00000055224; OTTMUST00000055225; OTTMUST00000055226; uc007czx.1	Shcbp1l	Shc SH2-domain binding protein 1-like
TC0100001379.mm.2	6.24	6.67	0.37	0.25	T	T	-1.35	0.294	T	NM_026380; ENSMUST00000041776; ENSMUST00000111810; ENSMUST00000111812; ENSMUST00000111814; ENSMUST00000111815; ENSMUST00000124500; ENSMUST00000147482; ENSMUST00000147700; ENSMUST00000147794; ENSMUST00000152114; BC065056; BC094577; OTTMUST00000051304; OTTMUST00000051305; OTTMUST00000051306; OTTMUST00000051307; OTTMUST00000051308; OTTMUST00000051309; OTTMUST00000051310; OTTMUST00000051311; OTTMUST0…	Rgs8	regulator of G-protein signaling 8
TC0100001381.mm.2	3.99	4.46	0.61	0.56	F	T	-1.39	0.2202	F	NM_011267; ENSMUST00000027748; BC010980; BC049968; BC055459; OTTMUST00000049392; uc007dae.2	Rgs16	regulator of G-protein signaling 16
TC0100001382.mm.2	7.47	7.14	0.17	0.23	T	T	1.26	0.068	T	NM_011882; ENSMUST00000086209; ENSMUST00000182016; ENSMUST00000182131; ENSMUST00000182538; ENSMUST00000182722; ENSMUST00000183241; BC138013; OTTMUST00000114392; OTTMUST00000114394; OTTMUST00000114395; OTTMUST00000114396; OTTMUST00000114397; OTTMUST00000114398; uc007daf.1; uc007dag.2; uc007dah.1; uc007daj.2; uc011wtu.1	Rnasel	ribonuclease L (2, 5-oligoisoadenylate synthetase-dependent); ribonuclease L (2', 5'-oligoisoadenylate synthetase-dependent)
TC0100001385.mm.2	3.52	3.98	0.34	0.18	F	F	-1.38	0.0778	F	NM_001008426; ENSMUST00000055314; uc007dao.1	Teddm1b	transmembrane epididymal protein 1B
TC0100001386.mm.2	4.64	4.85	0.34	0.47	T	T	-1.16	0.4953	T	NM_178244; ENSMUST00000050660; BC141344; BC141345; uc007dap.2	Teddm1a	transmembrane epididymal protein 1A
TC0100001387.mm.2	14.73	13.66	0.32	0.08	T	T	2.1	0.0006	T	NM_008131; NR_106194; ENSMUST00000086199; ENSMUST00000139476; ENSMUST00000140685; ENSMUST00000153134; ENSMUST00000154576; BC015086; OTTMUST00000039662; OTTMUST00000039663; OTTMUST00000039664; OTTMUST00000039665; OTTMUST00000050906	Glul; Mir8114	glutamate-ammonia ligase (glutamine synthetase); microRNA 8114
TC0100001392.mm.2	4.77	4.87	0.22	0.2	F	T	-1.07	0.8671	F	NM_001204908; ENSMUST00000086195; uc029qug.1	Zfp648	zinc finger protein 648
TC0100001397.mm.2	8.44	7.98	0.12	0.18	T	T	1.38	0.0423	T	NM_021433; ENSMUST00000027743; BC029205; uc007dbb.1; uc007dbc.1; uc007dbd.1	Stx6	syntaxin 6
TC0100001402.mm.2	8.46	8.18	0.26	0.09	T	T	1.21	0.3047	T	NM_001145781; NM_026683; NM_028250; ENSMUST00000035560; ENSMUST00000080138; ENSMUST00000097529; ENSMUST00000159339; BC115580; BC115581; OTTMUST00000088454; OTTMUST00000088455; OTTMUST00000088456; OTTMUST00000088457; uc007dbk.2; uc007dbl.2; uc011wtw.1	Acbd6	acyl-Coenzyme A binding domain containing 6
TC0100001409.mm.2	11.92	11.77	0.17	0.21	T	T	1.11	0.417	T	NM_001160180; NM_001160181; NM_001160182; NM_022329; NM_172843; ENSMUST00000060404; ENSMUST00000065648; ENSMUST00000097526; ENSMUST00000111754; ENSMUST00000111757; ENSMUST00000125371; ENSMUST00000128941; ENSMUST00000131359; ENSMUST00000133152; BC064017; BC066790; BC092059; OTTMUST00000052163; OTTMUST00000052164; OTTMUST00000052165; OTTMUST00000052167; OTTMUST00000052177; OTTMUST00000052178; OTTMU…	Tor1aip2	torsin A interacting protein 2
TC0100001412.mm.2	4.02	4.19	0.3	0.27	F	F	-1.13	0.9367	F	NM_130456; ENSMUST00000027896; BC067401; uc007dch.1	Nphs2	nephrosis 2, podocin
TC0100001414.mm.2	9.48	10.38	0.25	0.73	T	T	-1.86	0.0185	T	ENSMUST00000102782	Gm2000	predicted gene 2000 [Source:MGI Symbol;Acc:MGI:3780170]
TC0100001419.mm.2	8.48	8.11	0.16	0.18	T	T	1.3	0.1115	T	NM_001136104; NM_009595; ENSMUST00000027888; ENSMUST00000166172; ENSMUST00000173929; BC137771; BC144897; OTTMUST00000095554; OTTMUST00000095555; OTTMUST00000095556; uc007dcl.2; uc011wuf.1; uc011wug.1	Abl2	v-abl Abelson murine leukemia viral oncogene 2 (arg, Abelson-related gene)
TC0100001425.mm.2	8.74	8.28	0.31	0.34	T	T	1.38	0.1141	T	NM_028333; ENSMUST00000027885; ENSMUST00000111720; BC082563; OTTMUST00000054174; OTTMUST00000054175; uc007ddc.1; uc007ddd.2	Angptl1	angiopoietin-like 1
TC0100001431.mm.2	6.97	6.7	0.01	0.61	T	T	1.2	0.0545	T	NR_027984; BC055845; BC055878; uc007ddi.1	2810025M15Rik	RIKEN cDNA 2810025M15 gene
TC0100001433.mm.2	4	4.38	0.13	0.27	F	F	-1.3	0.1147	F	NM_001033284; ENSMUST00000046743; ENSMUST00000119891; BC045198; uc007ddj.1; uc007ddk.1	BC026585	cDNA sequence BC026585
TC0100001434.mm.2	4.68	4.84	0.18	0.22	T	F	-1.12	0.5955	F	NM_001159986; NM_033354; NR_027641; ENSMUST00000027881; ENSMUST00000086130; ENSMUST00000111700; ENSMUST00000146873; ENSMUST00000155665; BC059194; OTTMUST00000054129; OTTMUST00000054130; OTTMUST00000054131; OTTMUST00000054132; OTTMUST00000054133; uc007ddl.2; uc007ddm.2; uc007ddn.2; uc007ddo.1	Sec16b	SEC16 homolog B (S. cerevisiae)
TC0100001438.mm.2	3.86	4.39	0.14	0.28	F	F	-1.44	0.1182	F	NM_001205204; NM_007495; ENSMUST00000046110; ENSMUST00000170718; BC094666; uc007ddr.3; uc007dds.3; uc007ddt.3; uc007ddu.3	Astn1	astrotactin 1
TC0100001442.mm.2	11.76	11.92	0.15	0.18	T	T	-1.12	0.6269	T	NM_011931; ENSMUST00000076894; BC082804; BC158002; uc007ddz.1	Rfwd2	ring finger and WD repeat domain 2
TC0100001447.mm.2	4.66	4.73	0.13	0.1	F	F	-1.04	0.6996	F	NM_022312; ENSMUST00000111669; BC132392; BC138043; uc007dea.2	Tnr	tenascin R
TC0100001451.mm.2	5.38	5.23	0.33	0.46	T	F	1.11	0.1617	F	NM_001162896; NR_028111; ENSMUST00000060298; ENSMUST00000097513; ENSMUST00000163892; ENSMUST00000165923; ENSMUST00000168250; uc007deb.2; uc007dec.2	4930523C07Rik	RIKEN cDNA 4930523C07 gene
TC0100001452.mm.2	11.1	11.71	0.39	0.49	T	T	-1.53	0.0154	T	NM_025474; ENSMUST00000078878; ENSMUST00000097193; ENSMUST00000135680; BC044057; OTTMUST00000052102; OTTMUST00000052103; OTTMUST00000052104; uc007def.1	Mrps14	mitochondrial ribosomal protein S14
TC0100001459.mm.2	13.06	13.1	0.19	0.24	T	T	-1.03	0.6568	T	NM_001024952; ENSMUST00000035911; ENSMUST00000161609; ENSMUST00000161708; BC138663; OTTMUST00000088460; OTTMUST00000088461; OTTMUST00000088462; uc007del.2	Rc3h1	RING CCCH (C3H) domains 1
TC0100001462.mm.2	3.94	4	0.18	0.25	F	F	-1.04	0.5543	F	NM_080844; ENSMUST00000064725; BC019447; BC033377; uc007dem.2	Serpinc1	serine (or cysteine) peptidase inhibitor, clade C (antithrombin), member 1
TC0100001465.mm.2	4.36	4.53	0.17	0.49	F	F	-1.13	0.7528	F	NM_001159930; ENSMUST00000028035; ENSMUST00000111618; ENSMUST00000111620; ENSMUST00000143486; ENSMUST00000155808; BC116944; BC116970; OTTMUST00000052614; OTTMUST00000052615; OTTMUST00000052616; OTTMUST00000052617; OTTMUST00000052618	Cenpl	centromere protein L
TC0100001466.mm.2	4.02	4.33	0.3	0.3	T	T	-1.24	0.1987	T	NM_028664; ENSMUST00000052245; ENSMUST00000111608; ENSMUST00000125018; ENSMUST00000150721; BC049713; OTTMUST00000052534; OTTMUST00000052535; OTTMUST00000052536; uc007dfj.2	Ankrd45	ankyrin repeat domain 45
TC0100001468.mm.2	5.37	5.28	0.1	0.42	T	F	1.06	0.6324	F	NM_009452; ENSMUST00000028024; OTTMUST00000111962; uc007dfn.2	Tnfsf4	tumor necrosis factor (ligand) superfamily, member 4
TC0100001469.mm.2	3.63	3.24	0.21	0.15	F	F	1.31	0.1703	F	NM_183391; ENSMUST00000086084; BC137814; BC137815; OTTMUST00000066464; uc007dfo.2	Tnfsf18	tumor necrosis factor (ligand) superfamily, member 18
TC0100001473.mm.2	8.36	8.47	0.22	0.34	T	T	-1.08	0.6627	T	NM_001039045; NM_026078; ENSMUST00000028021; ENSMUST00000111594; ENSMUST00000159648; ENSMUST00000160881; BC006938; OTTMUST00000072955; OTTMUST00000072956; OTTMUST00000073019; OTTMUST00000073020; uc007dfx.1; uc007dfy.1	Pigc	phosphatidylinositol glycan anchor biosynthesis, class C
TC0100001475.mm.2	4.95	4.99	0.08	0.27	T	T	-1.02	0.7277	T	NR_002870; NR_029796; NR_029810; uc007dgf.1	Dnm3os; Mir214; Mir199a-2	dynamin 3, opposite strand; microRNA 214; microRNA 199a-2
TC0100001477.mm.2	3.38	3.27	0.14	0.37	F	F	1.08	0.8957	F	ENSMUST00000159707; OTTMUST00000073488	Gm10176; AC138218.2	predicted gene 10176; novel protein
TC0100001479.mm.2	9.41	9.79	0.57	0.3	T	T	-1.3	0.7507	T	NM_016796; ENSMUST00000050010; ENSMUST00000128704; ENSMUST00000132158; ENSMUST00000135241; ENSMUST00000138499; ENSMUST00000150040; ENSMUST00000155003; BC138753; BC138754; OTTMUST00000082750; OTTMUST00000082751; OTTMUST00000082752; OTTMUST00000082753; OTTMUST00000082754; OTTMUST00000082755; OTTMUST00000082756; uc007dgk.1; uc007dgl.1	Vamp4	vesicle-associated membrane protein 4
TC0100001481.mm.2	11.55	11.03	0.53	0.41	T	T	1.43	0.0809	T	NM_010865; ENSMUST00000028020; BC125329; BC137606; uc007dgm.2	Myoc	myocilin
TC0100001491.mm.2	10.34	10.51	0.25	0.12	T	T	-1.13	0.886	T	NM_010629; ENSMUST00000027877; ENSMUST00000077642; BC040362; BC049100; OTTMUST00000044067; OTTMUST00000044068	Kifap3	kinesin-associated protein 3
TC0100001493.mm.2	6.81	6.43	0.36	0.05	T	T	1.3	0.3403	T	NM_001286002; NM_001286003; NM_028776; ENSMUST00000027876; ENSMUST00000159516; ENSMUST00000161908; ENSMUST00000162234; ENSMUST00000162920; ENSMUST00000163033; ENSMUST00000170359; BC043085; OTTMUST00000088468; OTTMUST00000088469; OTTMUST00000088470; OTTMUST00000088471; OTTMUST00000088472; OTTMUST00000088473; uc007dht.1; uc011wuu.1	Scyl3	SCY1-like 3 (S. cerevisiae)
TC0100001494.mm.2	5.87	6.36	0.11	0.26	T	T	-1.4	0.0443	T	NM_027279; ENSMUST00000045694; ENSMUST00000111490; BC050143; BC052693; OTTMUST00000051801; OTTMUST00000051802; uc007dhv.2; uc007dhw.2	Mettl18	methyltransferase like 18
TC0100001495.mm.2	3.91	3.79	0.18	0.26	F	F	1.08	0.8677	F	NM_011345; ENSMUST00000027874; BC119083; BC120795; uc007dhx.1	Sele	selectin, endothelial cell
TC0100001496.mm.2	4.78	4.83	2.78	0.42	T	F	-1.04	0.1046	F	NM_001164059; NM_011346; ENSMUST00000027871; ENSMUST00000097491; BC052681; uc007dhy.2; uc011wuv.1; uc011wuw.1	Sell	selectin, lymphocyte
TC0100001497.mm.2	5.39	4.82	0.26	0.14	T	F	1.48	0.0081	F	NM_011347; ENSMUST00000160000; ENSMUST00000161020; ENSMUST00000161152; ENSMUST00000162102; ENSMUST00000162746; BC109158; BC109159; OTTMUST00000088484; OTTMUST00000088485; OTTMUST00000088486; OTTMUST00000088487; OTTMUST00000088488; uc007dhz.2	Selp	selectin, platelet
TC0100001498.mm.2	5.13	5.51	0.03	0.27	F	F	-1.3	0.0768	F	NM_007976; ENSMUST00000086040; OTTMUST00000088478; uc007dic.1	F5	coagulation factor V
TC0100001500.mm.2	7.24	7.53	0.1	0.43	T	T	-1.22	0.2256	T	NM_001276455; NM_054087; ENSMUST00000044021; ENSMUST00000159230; ENSMUST00000160773; ENSMUST00000169394; BC034659; OTTMUST00000078223; OTTMUST00000078291; OTTMUST00000078292; OTTMUST00000092810	Slc19a2	solute carrier family 19 (thiamine transporter), member 2
TC0100001501.mm.2	8.09	7.78	0.81	0.15	T	T	1.24	0.3945	T	NM_029115; ENSMUST00000027867; BC048086; OTTMUST00000052657; uc007dif.2	Ccdc181	coiled-coil domain containing 181
TC0100001502.mm.2	6.79	6.64	0.47	0.4	T	T	1.11	0.6828	T	NM_138314; NM_178071; ENSMUST00000086028; BC038021; BC049225; uc007dik.1; uc007dil.1	Nme7	NME/NM23 family member 7
TC0100001510.mm.2	13.37	12.7	0.4	0.33	T	T	1.59	0.0914	T	NM_019759; ENSMUST00000027861; BC046420; uc007diq.1	Dpt	dermatopontin
TC0100001516.mm.2	5.48	5.16	0.34	0.25	T	T	1.25	0.5344	T	NM_001081126; ENSMUST00000111450; ENSMUST00000178700; BC137659; uc007dja.1; uc011wux.1; uc011wuy.1	Gpr161	G protein-coupled receptor 161
TC0100001520.mm.2	10.26	10.84	0.52	0.71	T	T	-1.5	0.1603	T	NM_027430; ENSMUST00000027853; ENSMUST00000128633; ENSMUST00000138999; BC018324; OTTMUST00000054065; OTTMUST00000054066; OTTMUST00000054067; uc007djd.1	Mpc2	mitochondrial pyruvate carrier 2
TC0100001522.mm.2	5.34	5.52	0.21	0.22	T	F	-1.13	0.1626	F	NM_173029; ENSMUST00000027852; ENSMUST00000111439; ENSMUST00000111440; ENSMUST00000124037; ENSMUST00000148550; ENSMUST00000155216; BC138448; OTTMUST00000050855; OTTMUST00000050856; OTTMUST00000050857; OTTMUST00000050886; OTTMUST00000050887; OTTMUST00000050888; uc007dje.1; uc007djf.1; uc011wuz.1; uc011wva.1	Adcy10	adenylate cyclase 10
TC0100001526.mm.2	12.49	12.14	0.11	0.16	T	T	1.28	0.2119	T	NM_011804; ENSMUST00000040298; ENSMUST00000111432; ENSMUST00000140769; BC027426; OTTMUST00000051208; OTTMUST00000051209; OTTMUST00000051210; uc007djm.1; uc011wvb.1	Creg1	cellular repressor of E1A-stimulated genes 1
TC0100001527.mm.2	6.27	6.6	0.2	0.25	T	T	-1.26	0.2635	T	NM_001113391; NM_001113392; NM_001113393; NM_031162; NR_103716; ENSMUST00000005907; ENSMUST00000027849; ENSMUST00000086002; ENSMUST00000159070; ENSMUST00000161559; ENSMUST00000161971; ENSMUST00000162411; ENSMUST00000178336; BC052824; OTTMUST00000088612; OTTMUST00000088613; OTTMUST00000088614; OTTMUST00000088615; OTTMUST00000088616; OTTMUST00000088617; OTTMUST00000088618; uc007djn.2; uc007djo.2; u…	Cd247	CD247 antigen
TC0100001532.mm.2	3.52	3.5	0.07	0.08	F	F	1.02	0.837	F	NM_021610; ENSMUST00000027847; ENSMUST00000060833; ENSMUST00000166159; ENSMUST00000166860; BC008528; OTTMUST00000041022; OTTMUST00000092076; OTTMUST00000092077; uc007dkj.1	Gpa33	glycoprotein A33 (transmembrane)
TC0100001533.mm.2	4.58	4.02	0.26	0.63	F	F	1.47	0.2342	F	NM_001164528; ENSMUST00000111416; OTTMUST00000051617; uc011wvd.1; uc011wve.1; uc011wvf.1; uc011wvg.1; uc011wvh.1; uc011wvi.1; uc011wvj.1	Ildr2	immunoglobulin-like domain containing receptor 2
TC0100001537.mm.2	6.26	6.34	0.47	0.2	T	T	-1.06	0.9073	T	NM_030245; ENSMUST00000027846; ENSMUST00000132817; ENSMUST00000138148; ENSMUST00000138284; BC002307; BC027337; OTTMUST00000066478; OTTMUST00000066479; OTTMUST00000066480; OTTMUST00000066481; uc007dkl.2; uc007dkm.2	Tada1	transcriptional adaptor 1
TC0100001541.mm.2	6.22	6.22	0.1	0.19	T	T	-1	0.7186	T	NM_001160261; NM_001160262; NM_175461; ENSMUST00000122929; ENSMUST00000126198; ENSMUST00000128373; ENSMUST00000156025; ENSMUST00000165874; BC132161; BC132525; OTTMUST00000085670; OTTMUST00000085671; OTTMUST00000085672; OTTMUST00000085673; uc007dks.2; uc007dkt.2; uc011wvo.1	Fam78b	family with sequence similarity 78, member B
TC0100001548.mm.2	9.63	9.71	0.14	0.2	T	T	-1.05	0.2337	T	NM_001039483; ENSMUST00000097473; BC011457; BC019761; BC020098; uc007dkv.1	Tmco1	transmembrane and coiled-coil domains 1
TC0100001550.mm.2	6.23	6.16	0.33	0.92	T	T	1.05	0.8629	T	NM_019993; ENSMUST00000028004; BC003297; uc007dkx.1	Aldh9a1	aldehyde dehydrogenase 9, subfamily A1
TC0100001554.mm.2	10.59	11.39	0.39	0.12	T	T	-1.74	0.0321	T	NM_001159731; NM_009107; ENSMUST00000015987; ENSMUST00000111380; ENSMUST00000111384; ENSMUST00000111386; BC058401; OTTMUST00000054044; OTTMUST00000054045; OTTMUST00000054046; OTTMUST00000054047; uc007dla.2; uc007dlb.2	Rxrg	retinoid X receptor gamma
TC0100001555.mm.2	5.58	5.71	0.41	0.32	T	T	-1.09	0.8509	T	NM_033652; ENSMUST00000028003; ENSMUST00000111377; BC109167; BC109168; OTTMUST00000049415; OTTMUST00000049416; uc007dlc.1	Lmx1a	LIM homeobox transcription factor 1 alpha
TC0100001560.mm.2	14.55	14.65	0.08	0.19	T	T	-1.07	0.4866	T	NM_009063; ENSMUST00000027997; ENSMUST00000152809; BC037683; OTTMUST00000049406; OTTMUST00000049407; uc007dlm.1	Rgs5	regulator of G-protein signaling 5
TC0100001563.mm.2	4.32	4.89	0.17	0.22	F	F	-1.48	0.0464	F	NM_001033185; ENSMUST00000094348; ENSMUST00000175731; BC150846; BC172001	Ccdc190	coiled-coil domain containing 190
TC0100001567.mm.2	5.36	5.71	0.37	0.21	T	T	-1.28	0.1501	T	NM_001033499; ENSMUST00000097470; ENSMUST00000162752; OTTMUST00000040239; OTTMUST00000040240; uc007dmb.1	Sh2d1b2	SH2 domain containing 1B2
TC0100001568.mm.2	5	5.69	0.36	0.29	T	T	-1.62	0.0388	T	NM_012009; ENSMUST00000179976; BC116698; BC117508; BC145540; BC171965; uc007dmc.1	Sh2d1b1	SH2 domain containing 1B1
TC0100001569.mm.2	3.69	3.89	0.19	0.51	F	F	-1.15	0.1801	F	NM_001039593; ENSMUST00000056991; BC099563; BC132313; BC132315; uc007dmd.1	1700015E13Rik	RIKEN cDNA 1700015E13 gene
TC0100001570.mm.2	7.66	6.52	0.18	0.17	T	T	2.22	0.0003	T	NM_177068; ENSMUST00000046792; BC025654; OTTMUST00000066476; uc007dmi.2	Olfml2b	olfactomedin-like 2B
TC0100001572.mm.2	4.97	4.78	0.45	0.46	T	T	1.14	0.7479	T	ENSMUST00000180542	Gm26620	predicted gene, 26620 [Source:MGI Symbol;Acc:MGI:5477114]
TC0100001574.mm.2	4.4	4.5	0.22	0.19	F	F	-1.07	0.4057	F	NM_144559; ENSMUST00000078825; BC027310; OTTMUST00000052638; uc007dmw.2	Fcgr4	Fc receptor, IgG, low affinity IV
TC0100001577.mm.2	6.22	6.3	0.21	0.02	T	T	-1.05	0.3586	T	NM_001081275; ENSMUST00000027959; ENSMUST00000124157; ENSMUST00000127394; ENSMUST00000129651; ENSMUST00000143623; ENSMUST00000148200; ENSMUST00000151340; ENSMUST00000156789; BC061017; OTTMUST00000051410; OTTMUST00000051411; OTTMUST00000051412; OTTMUST00000051413; OTTMUST00000051414; OTTMUST00000051415; OTTMUST00000051416; OTTMUST00000051417; uc007dna.1	Cfap126	cilia and flagella associated protein 126
TC0100001578.mm.2	9.37	7.28	0.89	0.65	T	T	4.26	0.0036	T	NM_008623; ENSMUST00000070758; ENSMUST00000111334; ENSMUST00000125565; ENSMUST00000149352; BC139139; BC141226; OTTMUST00000051092; OTTMUST00000051093; OTTMUST00000051094; OTTMUST00000051095; uc007dnc.1; uc007dnd.1	Mpz	myelin protein zero
TC0100001579.mm.2	5.37	5.38	0.25	0.18	T	T	-1.01	0.4899	T	NM_001243062; NM_001243063; NM_009803; ENSMUST00000005820; ENSMUST00000075469; ENSMUST00000111328; ENSMUST00000133075; ENSMUST00000137298; ENSMUST00000149404; ENSMUST00000152865; ENSMUST00000155126; BC089541; OTTMUST00000053615; OTTMUST00000053711; OTTMUST00000053712; OTTMUST00000053713; OTTMUST00000053714; OTTMUST00000053715; OTTMUST00000053716; OTTMUST00000053717; uc007dnf.2; uc007dng.2; uc007d…	Nr1i3	nuclear receptor subfamily 1, group I, member 3
TC0100001580.mm.2	4.24	4.04	0.04	0.09	F	F	1.15	0.4393	F	NM_013474; ENSMUST00000005824; ENSMUST00000111319; ENSMUST00000111320; ENSMUST00000111321; BC031786; OTTMUST00000051427; OTTMUST00000051428; OTTMUST00000051437; OTTMUST00000051438; uc007dnk.2	Apoa2	apolipoprotein A-II
TC0100001581.mm.2	4.99	4.5	0.44	0.36	T	F	1.4	0.3941	F	NM_172845; ENSMUST00000111314; ENSMUST00000111315; BC027773; OTTMUST00000051062; OTTMUST00000051063; uc007dnn.1; uc007dno.1	Adamts4	a disintegrin-like and metallopeptidase (reprolysin type) with thrombospondin type 1 motif, 4
TC0100001582.mm.2	8	7.43	0.22	0.22	T	T	1.49	0.0486	T	NM_020579; ENSMUST00000064272; ENSMUST00000111313; ENSMUST00000123954; ENSMUST00000125939; ENSMUST00000126699; ENSMUST00000129985; ENSMUST00000132890; ENSMUST00000138904; ENSMUST00000141114; ENSMUST00000141999; ENSMUST00000151863; BC013619; OTTMUST00000051448; OTTMUST00000051449; OTTMUST00000051450; OTTMUST00000051451; OTTMUST00000051452; OTTMUST00000051453; OTTMUST00000051454; OTTMUST00000051455…	B4galt3	UDP-Gal:betaGlcNAc beta 1,4-galactosyltransferase, polypeptide 3
TC0100001585.mm.2	10.22	10.43	0.04	0.14	T	T	-1.15	0.5371	T	NM_001128609; NM_011615; ENSMUST00000064950; ENSMUST00000097467; ENSMUST00000111299; ENSMUST00000111300; ENSMUST00000127830; ENSMUST00000129116; ENSMUST00000131653; ENSMUST00000135150; ENSMUST00000142063; ENSMUST00000157015; BC023668; BC054445; OTTMUST00000051499; OTTMUST00000051512; OTTMUST00000051513; OTTMUST00000051514; OTTMUST00000051515; OTTMUST00000051516; OTTMUST00000051517; OTTMUST0000005…	Dedd	death effector domain-containing
TC0100001586.mm.2	10.46	10.62	0.21	0.25	T	T	-1.12	0.2028	T	NM_011070; ENSMUST00000006579; ENSMUST00000135941; ENSMUST00000138323; BC026839; BC049606; OTTMUST00000051538; OTTMUST00000051539; OTTMUST00000051540; uc007doc.1	Pfdn2	prefoldin 2
TC0100001589.mm.2	6.63	6.34	0.41	0.2	T	T	1.22	0.5947	T	NM_001122680; NM_027893; ENSMUST00000006578; ENSMUST00000094325; ENSMUST00000111286; BC024948; OTTMUST00000051296; OTTMUST00000051301; OTTMUST00000051302; uc007dof.2; uc011wwc.1	Pvrl4	poliovirus receptor-related 4
TC0100001590.mm.2	5.89	5.77	0.67	0.14	T	T	1.09	0.1306	T	NM_001005508; ENSMUST00000056449; ENSMUST00000131607; ENSMUST00000135312; BC082573; OTTMUST00000051070; OTTMUST00000051071; OTTMUST00000051072; uc007doh.2; uc007doi.2	Arhgap30	Rho GTPase activating protein 30
TC0100001592.mm.2	7.33	6.9	0.07	0.16	T	T	1.35	0.0485	T	NM_172647; ENSMUST00000043839; ENSMUST00000144497; ENSMUST00000155913; BC021876; OTTMUST00000051546; OTTMUST00000051547; OTTMUST00000051548; uc007doo.1	F11r	F11 receptor
TC0100001593.mm.2	5.61	5.31	0.12	0.45	T	F	1.23	0.1541	F	NM_019484; ENSMUST00000081527; BC099405; uc007dop.1	Alyref2	Aly/REF export factor 2
TC0100001595.mm.2	4.21	4.16	0.25	0.48	F	F	1.04	0.4523	F	NM_018729; ENSMUST00000004829; BC145067; OTTMUST00000041041; uc007dor.1; uc007dos.1; uc029qup.1	Cd244	CD244 natural killer cell receptor 2B4
TC0100001597.mm.2	6.21	6.3	0.05	0.43	T	T	-1.06	0.899	T	NM_007649; ENSMUST00000015499; ENSMUST00000068584; BC060977; OTTMUST00000041023; uc007doz.1; uc007dpa.1	Cd48	CD48 antigen
TC0100001600.mm.2	5.63	5.5	0.24	0.3	T	T	1.09	0.7969	T	NM_013730; ENSMUST00000015460; ENSMUST00000163992; BC117095; BC117099; OTTMUST00000091753; OTTMUST00000091754; uc007dpb.1; uc007dpc.1	Slamf1	signaling lymphocytic activation molecule family member 1
TC0100001602.mm.2	6.77	6.51	0.58	0.31	T	T	1.2	0.7452	T	NM_001252472; NM_001289470; NM_013489; ENSMUST00000042302; ENSMUST00000128189; ENSMUST00000135386; ENSMUST00000136479; ENSMUST00000155802; BC140952; BC144736; OTTMUST00000066580; OTTMUST00000066581; OTTMUST00000066582; OTTMUST00000066583; uc007dpd.3; uc007dpe.2	Cd84	CD84 antigen
TC0100001603.mm.2	5.55	5.6	0.13	0.51	T	F	-1.04	0.8831	F	ENSMUST00000097466; XR_140471.1	Gm10521	predicted gene 10521 [Source:MGI Symbol;Acc:MGI:3642358]; predicted gene 10521
TC0100001604.mm.2	4	4.39	1.37	0.27	F	F	-1.31	0.4352	F	NM_030710; ENSMUST00000171330; BC030031; uc007dpg.1; uc007dph.1; uc011wwh.1	Slamf6	SLAM family member 6
TC0100001605.mm.2	12.33	11.99	0.1	0.23	T	T	1.27	0.1919	T	NM_009938; ENSMUST00000027833; ENSMUST00000122845; ENSMUST00000124289; ENSMUST00000126634; ENSMUST00000133909; ENSMUST00000135192; ENSMUST00000138407; ENSMUST00000142765; ENSMUST00000150298; ENSMUST00000152403; BC024070; BC047429; OTTMUST00000085713; OTTMUST00000085714; OTTMUST00000085715; OTTMUST00000085716; OTTMUST00000085718; OTTMUST00000085719; OTTMUST00000085720; OTTMUST00000085723; OTTMUST0…	Copa	coatomer protein complex subunit alpha
TC0100001606.mm.2	11.18	10.86	0.07	0.2	T	T	1.25	0.2362	T	NM_001159525; NM_023041; ENSMUST00000075895; ENSMUST00000111252; ENSMUST00000127662; ENSMUST00000133081; ENSMUST00000133546; ENSMUST00000147799; BC019767; OTTMUST00000073427; OTTMUST00000073428; OTTMUST00000073429; OTTMUST00000073430; OTTMUST00000073431; OTTMUST00000073432; uc007dpq.2; uc011wwj.1	Pex19	peroxisomal biogenesis factor 19
TC0100001607.mm.2	16.53	16.35	0.04	0.04	T	T	1.13	0.3516	T	NM_153555; ENSMUST00000074144; BC023704; BC023804; uc007dpr.2; uc007dps.2; uc007dpt.2; uc007dpu.2; uc007dpv.2; uc007dpw.2; uc007dpx.2	Dcaf8	DDB1 and CUL4 associated factor 8
TC0100001610.mm.2	5.91	5.68	0.14	0.12	T	T	1.17	0.2303	T	NM_080419; ENSMUST00000039506; ENSMUST00000085912; ENSMUST00000128508; ENSMUST00000139528; ENSMUST00000150598; ENSMUST00000155363; BC048387; OTTMUST00000050841; OTTMUST00000050842; OTTMUST00000050843; OTTMUST00000050844; OTTMUST00000050845; OTTMUST00000050846; uc007dqe.1	Igsf8	immunoglobulin superfamily, member 8
TC0100001611.mm.2	3.83	3.96	0.11	0.08	F	F	-1.09	0.5738	F	NM_001039484; ENSMUST00000056136; BC141088; uc007dqj.1	Kcnj10	potassium inwardly-rectifying channel, subfamily J, member 10
TC0100001613.mm.2	8.19	8.16	0.26	0.46	T	T	1.02	0.371	T	NM_026234; ENSMUST00000052455; BC005650; BC083115; uc007dqk.2	Pigm	phosphatidylinositol glycan anchor biosynthesis, class M
TC0100001615.mm.2	5.07	5.08	0.25	0.08	F	F	-1.01	0.7757	F	NM_029612; ENSMUST00000027830; BC019477; OTTMUST00000050810; uc007dql.2	Slamf9	SLAM family member 9
TC0100001616.mm.2	5.92	5.95	0.31	0.42	T	T	-1.02	0.8064	T	NM_001145800; NM_033608; ENSMUST00000052629; ENSMUST00000111235; ENSMUST00000125258; ENSMUST00000127052; ENSMUST00000127482; ENSMUST00000128638; ENSMUST00000132141; ENSMUST00000135267; ENSMUST00000140814; ENSMUST00000140816; ENSMUST00000141888; ENSMUST00000150855; ENSMUST00000155426; BC040281; OTTMUST00000085492; OTTMUST00000085493; OTTMUST00000085494; OTTMUST00000085495; OTTMUST00000085496; OTTM…	Igsf9	immunoglobulin superfamily, member 9
TC0100001617.mm.2	8.1	8.28	0.34	0.12	T	T	-1.13	0.9306	T	NM_178598; ENSMUST00000111228; ENSMUST00000111230; ENSMUST00000138296; BC009076; BC049861; OTTMUST00000051327; OTTMUST00000051328; OTTMUST00000051329; uc007dqp.1	Tagln2	transgelin 2
TC0100001620.mm.2	4.19	4.19	0.15	0.14	F	F	-1	0.4224	F	NM_027972; ENSMUST00000085894; ENSMUST00000159395; ENSMUST00000159792; ENSMUST00000160303; ENSMUST00000160531; ENSMUST00000161140; ENSMUST00000162988; BC150929; BC151048; BC151055; OTTMUST00000087589; OTTMUST00000087590; OTTMUST00000087593; OTTMUST00000087594; OTTMUST00000087595; OTTMUST00000087596; OTTMUST00000087597; uc007dqq.2	Cfap45	cilia and flagella associated protein 45
TC0100001621.mm.2	4.9	4.92	0.2	0.21	T	T	-1.02	0.3619	T	NM_177723; NR_027644; ENSMUST00000061835; ENSMUST00000177086; BC064106; OTTMUST00000110230; OTTMUST00000110231; uc007dqs.2; uc007dqt.2	Vsig8	V-set and immunoglobulin domain containing 8
TC0100001622.mm.2	4.35	5.03	0.26	0.25	F	T	-1.6	0.0157	F	NM_007768; ENSMUST00000038495; BC011124; uc011wwq.1	Crp	C-reactive protein, pentraxin-related
TC0100001625.mm.2	3.55	3.61	0.18	0.65	F	F	-1.04	0.9611	F	NM_008763; ENSMUST00000038432; BC119298; BC119300; uc007dqz.2	Olfr16	olfactory receptor 16
TC0100001628.mm.2	3.71	3.65	0.12	0.35	F	F	1.04	0.4738	F	NM_001001809; ENSMUST00000057548; BC104291; uc007drc.1	Olfr218	olfactory receptor 218
TC0100001629.mm.2	3.47	3.57	0.21	0.11	F	F	-1.08	0.4093	F	NM_146881; ENSMUST00000056592; BC120856; uc007drd.2	Olfr1404	olfactory receptor 1404
TC0100001630.mm.2	4.64	4.77	0.3	0.39	F	F	-1.09	0.5605	F	NM_146651; ENSMUST00000059754; BC119223	Olfr418	olfactory receptor 418
TC0100001631.mm.2	5.26	4.61	0.4	0.42	F	F	1.58	0.5032	F	NM_001013779; ENSMUST00000135370; ENSMUST00000147604; ENSMUST00000151176; ENSMUST00000166137; ENSMUST00000173023; ENSMUST00000174263; BC009664; OTTMUST00000083366; OTTMUST00000084686; OTTMUST00000084687; OTTMUST00000098407; OTTMUST00000098408; uc011wws.1	Aim2	absent in melanoma 2
TC0100001632.mm.2	5.45	5.27	1.18	0.22	T	F	1.14	0.2136	F	NM_175026; ENSMUST00000056071; BC096384; BC107378; BC107379; uc007drr.2; uc011wwu.1	Pyhin1	pyrin and HIN domain family, member 1
TC0100001634.mm.2	6.19	6.43	1.19	0.14	T	T	-1.18	0.7803	T	NM_001162938; ENSMUST00000085876; ENSMUST00000169857; ENSMUST00000182880; OTTMUST00000085790; OTTMUST00000114223; uc007drt.1	Pydc3	pyrin domain containing 3
TC0100001636.mm.2	5.4	5.55	0.14	0.31	T	T	-1.1	0.4327	T	NM_146717; ENSMUST00000052975; BC119238; uc007dsn.2	Olfr433	olfactory receptor 433
TC0100001637.mm.2	3.75	4.24	0.37	0.39	F	F	-1.4	0.4594	F	NM_146716; ENSMUST00000062665; BC106793; uc007dso.1	Olfr432	olfactory receptor 432
TC0100001638.mm.2	4.24	4.48	0.3	0.19	F	F	-1.18	0.8219	F	NM_146718; ENSMUST00000055873; uc007dsp.1	Olfr430	olfactory receptor 430
TC0100001639.mm.2	3.54	3.93	0.7	0.16	F	F	-1.31	0.7577	F	NM_146722; ENSMUST00000060693; BC127973; uc007dsq.2	Olfr429	olfactory receptor 429
TC0100001640.mm.2	3.81	4.09	0.15	0.34	F	F	-1.21	0.3865	F	NM_001206926; NM_207158; BC104103; BC104104; BC106807; BC106808	Olfr426; Olfr427	olfactory receptor 426; olfactory receptor 427
TC0100001641.mm.2	3.44	3.5	0.17	0.06	F	F	-1.05	0.6885	F	NM_146721; ENSMUST00000053941; BC104096; BC104097; uc007dst.1	Olfr424	olfactory receptor 424
TC0100001642.mm.2	4.1	4.19	0.18	0.5	F	F	-1.06	0.5155	F	NM_146720; NR_047667; ENSMUST00000179386; BC119233; OTTMUST00000111791; uc011wwy.1	Olfr421-ps1	olfactory receptor 421, pseudogene 1
TC0100001643.mm.2	3.89	4.34	0.17	0.07	F	F	-1.37	0.0123	F	NM_146305; ENSMUST00000068403; BC145885; uc007dsv.2	Olfr420	olfactory receptor 420
TC0100001644.mm.2	6.48	6.67	0.15	0.21	T	T	-1.14	0.1226	T	NM_011465; ENSMUST00000027817; ENSMUST00000156092; BC150747; OTTMUST00000073524; OTTMUST00000073563; uc007dsw.2	Spta1	spectrin alpha, erythrocytic 1
TC0100001646.mm.2	4.56	4.85	0.14	0.33	F	F	-1.22	0.7178	F	NM_025470; BC024348; OTTMUST00000088620; uc007dsy.2	Mptx1	mucosal pentraxin 1
TC0100001647.mm.2	4.37	4.72	0.22	0.63	F	F	-1.28	0.2851	F	NM_207137; ENSMUST00000085862; uc007dsz.1	Olfr417	olfactory receptor 417
TC0100001648.mm.2	4.89	4.05	0.89	0.17	F	F	1.79	0.029	F	NM_146714; ENSMUST00000075329; BC131960; BC131962; uc007dta.2	Olfr248	olfactory receptor 248
TC0100001649.mm.2	4.17	4.12	0.39	0.36	F	F	1.04	0.5702	F	NM_146761; ENSMUST00000053178; BC106815; BC106816; uc007dtb.2	Olfr414	olfactory receptor 414
TC0100001650.mm.2	3.57	3.6	0.14	0.26	F	F	-1.02	0.616	F	NM_207694; ENSMUST00000085861; uc011wwz.1	Olfr220	olfactory receptor 220
TC0100001651.mm.2	3.64	3.24	0.24	0.1	F	F	1.31	0.0526	F	NM_019445; ENSMUST00000030039; BC094606; uc007dtd.2; uc007dte.1; uc011wxa.1; uc011wxb.1	Fmn2	formin 2
TC0100001653.mm.2	4.78	4.19	0.68	0.24	T	F	1.5	0.2173	F	NM_133809; ENSMUST00000040250; ENSMUST00000097458; ENSMUST00000137174; ENSMUST00000140474; ENSMUST00000142223; ENSMUST00000150646; BC014683; OTTMUST00000062947; OTTMUST00000062948; OTTMUST00000062949; OTTMUST00000062950; OTTMUST00000062951; OTTMUST00000062952; uc007dto.1; uc007dtp.1; uc011wxc.1; uc011wxd.1	Kmo	kynurenine 3-monooxygenase (kynurenine 3-hydroxylase)
TC0100001654.mm.2	5.03	5.12	0.38	0.44	T	T	-1.07	0.8878	T	NM_029453; ENSMUST00000094288; ENSMUST00000171939; uc007dtt.2; uc011wxe.1; uc011wxf.1	Wdr64	WD repeat domain 64
TC0100001656.mm.2	3.89	4.06	0.09	0.25	F	F	-1.13	0.4635	F	NM_012012; ENSMUST00000039725; BC006671; uc007dtu.2	Exo1	exonuclease 1
TC0100001663.mm.2	9.37	9.85	0.15	0.01	T	T	-1.4	0.0325	T	NM_029756; ENSMUST00000027785; ENSMUST00000056773; ENSMUST00000123409; ENSMUST00000133305; ENSMUST00000139589; ENSMUST00000150429; BC016244; BC025138; OTTMUST00000051035; OTTMUST00000051036; OTTMUST00000051037; OTTMUST00000051038; OTTMUST00000051039; OTTMUST00000051040	Sdccag8	serologically defined colon cancer antigen 8
TC0100001671.mm.2	12.59	12.48	0.07	0.29	T	T	1.08	0.8833	T	NM_001012330; NM_013915; ENSMUST00000077225; ENSMUST00000094276; BC054529; BC054742; uc007dul.2; uc007dum.1; uc007dun.2; uc011wxi.2	Zbtb18	zinc finger and BTB domain containing 18
TC0100001675.mm.2	4.85	5.37	0.3	0.51	F	F	-1.44	0.8244	F	NM_027077; ENSMUST00000016106; uc007dur.1	1700016C15Rik	RIKEN cDNA 1700016C15 gene
TC0100001677.mm.2	5.51	5.74	0.32	0.34	F	T	-1.18	0.3785	F	XM_982472.3	Gm7068	PREDICTED: predicted gene 7068 (Gm7068), mRNA.
TC0100001678.mm.2	5.61	5.89	0.38	0.32	F	F	-1.22	0.4351	F	NM_001034899; ENSMUST00000094273; BC147679; BC147686; uc007duv.2; uc007duw.2; uc011wxj.1	Gm16432	predicted gene 16432
TC0100001680.mm.2	11.75	11.82	0.25	0.31	T	T	-1.05	0.3913	T	NM_024282; ENSMUST00000027783; ENSMUST00000159284; ENSMUST00000161075; BC002200; BC046816; OTTMUST00000073574; OTTMUST00000073575; OTTMUST00000073644; uc007dux.1; uc011wxk.1	Desi2	desumoylating isopeptidase 2
TC0100001684.mm.2	6	5.96	0.17	0.35	T	T	1.03	0.9153	T	ENSMUST00000069568	Desi2	desumoylating isopeptidase 2
TC0100001685.mm.2	10.11	10.39	0.19	0.22	T	T	-1.22	0.4463	T	NM_025511; ENSMUST00000027781; ENSMUST00000154437; BC055277; BC059717; OTTMUST00000052569; OTTMUST00000052570; uc007duz.1	Cox20	COX20 Cox2 chaperone
TC0100001688.mm.2	9.14	8.53	0.31	0.27	T	T	1.52	0.1241	T	NM_026626; ENSMUST00000027775; BC025062; uc007dve.1	Efcab2	EF-hand calcium binding domain 2
TC0100001692.mm.2	6.03	6.12	0.2	0.25	T	T	-1.07	0.8368	T	NM_001161665; ENSMUST00000160789; ENSMUST00000161017; BC056349; BC120791; BC137689; OTTMUST00000088621; OTTMUST00000088651; uc007dvf.1; uc007dvh.2	Kif26b	kinesin family member 26B
TC0100001698.mm.2	6.86	6.7	0.23	0.32	T	T	1.11	0.6951	T	NM_146105; ENSMUST00000040706; ENSMUST00000143270; ENSMUST00000144370; ENSMUST00000153962; BC034107; BC054802; OTTMUST00000054013; OTTMUST00000054014; OTTMUST00000054015; OTTMUST00000054016; uc007dvm.1; uc007dvn.1; uc007dvo.1	Cnst	consortin, connexin sorting protein
TC0100001699.mm.2	11.07	10.61	0.19	0.1	T	T	1.37	0.0639	T	NM_178653; ENSMUST00000040538; ENSMUST00000131039; ENSMUST00000134287; ENSMUST00000143936; ENSMUST00000144480; BC025803; OTTMUST00000052000; OTTMUST00000052001; OTTMUST00000052003; OTTMUST00000052004; OTTMUST00000052005; uc007dvp.1	Sccpdh	saccharopine dehydrogenase (putative)
TC0100001701.mm.2	4	3.74	0.12	0.2	F	F	1.2	0.169	F	ENSMUST00000097454	Gm10518	predicted gene 10518 [Source:MGI Symbol;Acc:MGI:3704205]
TC0100001703.mm.2	8.88	8.43	0.11	0.05	T	T	1.36	0.0694	T	NM_001033285; ENSMUST00000076687; ENSMUST00000097450; ENSMUST00000097453; ENSMUST00000111117; ENSMUST00000129754; ENSMUST00000132894; ENSMUST00000133890; ENSMUST00000134959; ENSMUST00000135056; ENSMUST00000139002; ENSMUST00000143161; ENSMUST00000143176; ENSMUST00000143350; ENSMUST00000145181; ENSMUST00000145274; ENSMUST00000152582; BC158017; BC158095; OTTMUST00000051658; OTTMUST00000051700; OTTMU…	Cdc42bpa	CDC42 binding protein kinase alpha
TC0100001707.mm.2	9.08	8.64	0.35	0.48	T	T	1.36	0.2279	T	NM_001081175; ENSMUST00000070181; BC151160; BC157986; BC158000; OTTMUST00000051715; uc007dwg.1	Itpkb	inositol 1,4,5-trisphosphate 3-kinase B
TC0100001711.mm.2	9.4	9.35	0.13	0.52	T	T	1.04	0.1415	T	NM_007415; NR_105869; ENSMUST00000027777; BC012041; uc007dwi.1	Parp1; Mir6904	poly (ADP-ribose) polymerase family, member 1; microRNA 6904
TC0100001712.mm.2	8.34	8.52	0.11	0.16	T	T	-1.14	0.8863	T	NM_001103182; ENSMUST00000085803; ENSMUST00000085804; uc007dwn.1; uc007dwo.1	Lin9	lin-9 homolog (C. elegans)
TC0100001713.mm.2	9.85	9.9	0.07	0.22	T	T	-1.04	0.7195	T	NM_133225; ENSMUST00000027780; BC060602; uc007dwq.2	Acbd3	acyl-Coenzyme A binding domain containing 3
TC0100001720.mm.2	7.64	7.64	0.05	0.17	T	T	1	0.9575	T	NM_145943; ENSMUST00000038091; BC031781; uc007dwt.1	Sde2	SDE2 telomere maintenance homolog (S. pombe)
TC0100001721.mm.2	4.53	4.6	0.52	0.36	T	T	-1.05	0.235	T	NM_177099; ENSMUST00000085797; ENSMUST00000155546; BC066224; OTTMUST00000050909; OTTMUST00000050910; uc007dwu.1	Lefty2	left-right determination factor 2
TC0100001722.mm.2	6.53	6.58	0.24	0.04	T	T	-1.04	0.8791	T	NM_133705; ENSMUST00000027802; BC006882; uc007dwv.2	Pycr2	pyrroline-5-carboxylate reductase family, member 2
TC0100001723.mm.2	5.88	5.83	0.13	0.18	T	T	1.04	0.8493	T	NM_010094; ENSMUST00000037361; ENSMUST00000132087; BC050221; OTTMUST00000050907; OTTMUST00000050908; uc007dww.1	Lefty1	left right determination factor 1
TC0100001724.mm.2	11.96	11.2	0.1	0.2	T	T	1.7	0.0087	T	NM_144794; ENSMUST00000027800; ENSMUST00000159436; ENSMUST00000160508; ENSMUST00000160536; ENSMUST00000161523; ENSMUST00000161847; ENSMUST00000161942; ENSMUST00000162283; BC014795; BC019442; OTTMUST00000088576; OTTMUST00000088577; OTTMUST00000088578; OTTMUST00000088579; OTTMUST00000088580; OTTMUST00000088583; OTTMUST00000088584; OTTMUST00000088585; uc007dwx.1; uc007dwy.1	Tmem63a	transmembrane protein 63a
TC0100001726.mm.2	5.44	5.11	0.23	0.28	T	F	1.26	0.1305	F	NM_001033819; ENSMUST00000036819; BC147378; BC147379; uc007dxa.1	9130409I23Rik	RIKEN cDNA 9130409I23 gene
TC0100001730.mm.2	10.91	11.35	0.4	0.33	T	T	-1.36	0.1013	T	NM_030131; ENSMUST00000075968; ENSMUST00000111057; ENSMUST00000111059; ENSMUST00000134115; BC065395; OTTMUST00000052605; OTTMUST00000052606; OTTMUST00000052607; OTTMUST00000052608; uc007dxe.2; uc011wxr.1	Cnih4	cornichon homolog 4 (Drosophila)
TC0100001734.mm.2	5.84	5.88	0.27	0.32	T	T	-1.03	0.9821	T	NM_001160211; NM_001160212; NM_028408; ENSMUST00000027795; ENSMUST00000161880; ENSMUST00000162685; BC115640; BC115641; OTTMUST00000088832; OTTMUST00000088833; OTTMUST00000088871; uc007dxh.2; uc007dxi.2; uc011wxs.1	Cnih3	cornichon homolog 3 (Drosophila)
TC0100001736.mm.2	4.69	4.8	0.43	0.22	F	F	-1.08	0.979	F	OTTMUST00000088638; OTTMUST00000088639; OTTMUST00000088640; uc007dxk.1; uc007dxl.1	Dnah14	dynein, axonemal, heavy chain 14
TC0100001740.mm.2	9.87	10.26	0.11	0.32	T	T	-1.31	0.1567	T	NM_012058; ENSMUST00000027792; ENSMUST00000111018; BC039648; BC090254; OTTMUST00000052511; OTTMUST00000052512; uc007dxu.2; uc007dxv.2	Srp9	signal recognition particle 9
TC0100001745.mm.2	7.47	7.26	0.16	0.17	T	T	1.16	0.5463	T	NM_173378; ENSMUST00000117245; OTTMUST00000066841; uc007dyc.1; uc007dyd.1	Trp53bp2	transformation related protein 53 binding protein 2
TC0100001749.mm.2	3.41	3.66	0.19	0.12	T	T	-1.18	0.194	T	NM_001145806; NM_130890; ENSMUST00000048941; ENSMUST00000168514; BC125504; BC125508; uc007dyh.2; uc007dyi.2; uc011wxv.1	Capn8	calpain 8
TC0100001752.mm.2	6.65	6.81	0.2	0.3	T	T	-1.12	0.5843	T	NM_144796; ENSMUST00000085724; ENSMUST00000153348; ENSMUST00000155229; BC021842; OTTMUST00000066786; OTTMUST00000067235; OTTMUST00000067236; uc007dyk.1	Susd4	sushi domain containing 4
TC0100001754.mm.2	6.87	6.32	0.53	0.32	T	T	1.47	0.0872	T	NM_016928; ENSMUST00000110997; BC125240; BC125247; BC125261; uc007dyl.1	Tlr5	toll-like receptor 5
TC0100001755.mm.2	11.28	11.43	0.1	0.54	T	T	-1.12	0.8175	T	NM_181732; ENSMUST00000109166; BC057183; BC086763; uc008icu.2; uc012bom.1; uc029quz.1	Aida	axin interactor, dorsalization associated
TC0100001756.mm.2	7.04	6.81	0.23	0.25	T	T	1.18	0.6986	T	NM_001277957; NM_001277958; NM_001277959; NM_021466; ENSMUST00000097043; BC061106; BC138425; uc008icz.1; uc008ida.2	Taf1a	TATA box binding protein (Tbp)-associated factor, RNA polymerase I, A
TC0100001757.mm.2	4.9	4.65	0.16	0.19	T	F	1.19	0.3515	F	NM_030175; ENSMUST00000065900; BC034362; uc012bop.1	Hhipl2	hedgehog interacting protein-like 2
TC0100001765.mm.2	15.08	13.83	0.31	0.26	T	T	2.38	7.37e-05	T	NM_022019; ENSMUST00000048655; ENSMUST00000139839; BC025066; OTTMUST00000085760; OTTMUST00000085761; uc007dym.1	Dusp10	dual specificity phosphatase 10
TC0100001779.mm.2	7.9	7.09	0.75	0.32	T	T	1.74	0.5705	T	NM_001163754; ENSMUST00000069652; BC057872; uc007dyu.2; uc007dyv.2; uc007dyw.2; uc007dyx.1	Rab3gap2	RAB3 GTPase activating protein subunit 2
TC0100001786.mm.2	8.56	8.48	0.33	0.21	T	T	1.06	0.4944	T	NM_011794; ENSMUST00000027916; ENSMUST00000110965; ENSMUST00000137757; ENSMUST00000151769; BC011036; OTTMUST00000050820; OTTMUST00000050821; OTTMUST00000050822; OTTMUST00000050823; uc007dzc.1; uc007dzd.1	Bpnt1	bisphosphate 3-nucleotidase 1; bisphosphate 3'-nucleotidase 1
TC0100001787.mm.2	16.2	16.19	0.11	0.11	T	T	1	0.8306	T	NM_029735; ENSMUST00000046514; BC141049; uc007dze.1; uc007dzf.1; uc007dzg.1; uc007dzh.1	Eprs	glutamyl-prolyl-tRNA synthetase
TC0100001788.mm.2	5.23	5.41	0.1	0.16	T	T	-1.13	0.5048	T	NM_001033286; ENSMUST00000061093; uc007dzk.1	Slc30a10	solute carrier family 30, member 10
TC0100001801.mm.2	3.93	3.86	0.29	0.38	T	T	1.05	0.908	T	NM_033077; ENSMUST00000045108; BC139286; BC139287; OTTMUST00000072281; uc007dzs.1	D1Pas1	DNA segment, Chr 1, Pasteur Institute 1
TC0100001804.mm.2	7.29	7.12	0.06	0.29	T	T	1.12	0.418	T	NM_026367; ENSMUST00000044812; ENSMUST00000065573; ENSMUST00000097443; ENSMUST00000110943; ENSMUST00000159748; ENSMUST00000160471; ENSMUST00000160481; ENSMUST00000160570; ENSMUST00000161260; BC054810; OTTMUST00000055489; OTTMUST00000055490; OTTMUST00000055491; OTTMUST00000055493; OTTMUST00000055646; OTTMUST00000055647; OTTMUST00000055648; OTTMUST00000055649; uc007dzx.2; uc007dzy.2; uc011wye.1; uc…	Gpatch2	G patch domain containing 2
TC0100001806.mm.2	7.24	8.23	0.37	0.63	T	T	-1.98	0.0763	T	NM_001243792; NM_011935; ENSMUST00000027906; ENSMUST00000110938; ENSMUST00000110939; ENSMUST00000127489; ENSMUST00000152927; BC082324; OTTMUST00000053412; OTTMUST00000053413; OTTMUST00000053430; OTTMUST00000053595; OTTMUST00000053596; uc007eaa.2; uc007eab.2; uc011wyg.2	Esrrg	estrogen-related receptor gamma
TC0100001812.mm.2	4.3	4.9	0.73	0.42	T	T	-1.51	0.4257	T	NM_021408; ENSMUST00000060479; ENSMUST00000124358; ENSMUST00000127077; ENSMUST00000142159; ENSMUST00000142189; OTTMUST00000044109; OTTMUST00000044110; OTTMUST00000044111; OTTMUST00000044112; OTTMUST00000044113; uc007ead.1; uc007eae.1; uc007eaf.1; uc007eag.1; uc007eah.1	Ush2a	Usher syndrome 2A (autosomal recessive, mild)
TC0100001821.mm.2	9.38	8.92	0.23	0.4	T	T	1.37	0.0392	T	NM_008976; ENSMUST00000027898; ENSMUST00000097442; ENSMUST00000128275; ENSMUST00000148129; OTTMUST00000052440; OTTMUST00000064631; OTTMUST00000064632; uc007eas.1; uc007eat.1; uc007eau.1; uc007eav.1; uc007eaw.1; uc011wyk.1; uc011wyl.1	Ptpn14	protein tyrosine phosphatase, non-receptor type 14
TC0100001831.mm.2	10.42	10.27	0.12	0.09	T	T	1.11	0.2254	T	NM_001199020; NM_021421; NR_037578; NR_037579; ENSMUST00000027947; ENSMUST00000066632; ENSMUST00000110899; ENSMUST00000123384; ENSMUST00000130298; ENSMUST00000134187; ENSMUST00000135364; ENSMUST00000137608; ENSMUST00000144693; ENSMUST00000146048; BC024907; OTTMUST00000051004; OTTMUST00000051005; OTTMUST00000051006; OTTMUST00000051007; OTTMUST00000051008; OTTMUST00000051009; OTTMUST00000051010; OT…	Angel2	angel homolog 2 (Drosophila)
TC0100001833.mm.2	6.29	6.23	0.23	0.16	T	T	1.05	0.8304	T	NR_027298; uc011wyo.1	A230020J21Rik	RIKEN cDNA A230020J21 gene
TC0100001834.mm.2	4.08	4.44	0.48	0.09	F	F	-1.28	0.2055	F	NM_029336; ENSMUST00000077889; uc007ebw.2	Spata45	spermatogenesis associated 45
TC0100001836.mm.2	5.5	5.75	0.14	0.38	T	T	-1.19	0.3049	T	NM_198654; ENSMUST00000076952; ENSMUST00000078259; ENSMUST00000139340; BC029086; OTTMUST00000073527; OTTMUST00000073528; OTTMUST00000073529; uc007eca.2; uc011wyq.1	Nsl1	NSL1, MIND kinetochore complex component, homolog (S. cerevisiae)
TC0100001837.mm.2	5.06	5.24	0.49	0.11	T	T	-1.13	0.1366	T	NM_030060; ENSMUST00000027943; BC117083; BC117085; uc007ecc.1; uc007ecd.1	Batf3	basic leucine zipper transcription factor, ATF-like 3
TC0100001844.mm.2	6.55	6.49	0.24	0.66	T	T	1.04	0.8047	T	NM_025864; ENSMUST00000027940; BC027151; OTTMUST00000073369; uc007ech.1	Tmem206	transmembrane protein 206
TC0100001853.mm.2	8.59	7.55	0.17	0.87	T	T	2.05	0.0302	T	NM_178632; ENSMUST00000045450; BC054120; uc007eco.1; uc007ecp.1; uc007ecq.1; uc007ecr.1	Ints7	integrator complex subunit 7
TC0100001855.mm.2	10.85	10.94	0.26	0.3	T	T	-1.06	0.8343	T	NM_001134829; NM_172266; ENSMUST00000110855; ENSMUST00000110856; ENSMUST00000130876; ENSMUST00000133076; ENSMUST00000138494; BC013667; OTTMUST00000051902; OTTMUST00000051903; OTTMUST00000051904; OTTMUST00000051905; OTTMUST00000051906; uc007ecs.3; uc007ect.3; uc007ecu.3	Lpgat1	lysophosphatidylglycerol acyltransferase 1
TC0100001858.mm.2	4.23	4.55	0.54	0.39	F	F	-1.24	0.6555	F	NM_010892; ENSMUST00000027931; ENSMUST00000126446; ENSMUST00000136733; ENSMUST00000150839; BC010302; BC011316; BC057576; OTTMUST00000066790; OTTMUST00000066791; OTTMUST00000066792; OTTMUST00000066793; uc007ecw.2; uc007ecx.2; uc011wyv.1	Nek2	NIMA (never in mitosis gene a)-related expressed kinase 2
TC0100001859.mm.2	6.34	6.38	0.31	0.22	T	T	-1.03	0.536	T	NM_009579; ENSMUST00000044954; ENSMUST00000161756; BC052166; OTTMUST00000051885; OTTMUST00000051886; uc007edc.1	Slc30a1	solute carrier family 30 (zinc transporter), member 1
TC0100001860.mm.2	5.24	5.24	0.32	0.13	T	T	-1	0.7366	T	NM_001177900; NM_023727; ENSMUST00000053463; ENSMUST00000175680; ENSMUST00000180463; ENSMUST00000181512; BC017602; BC103778; BC116935; BC116937; OTTMUST00000111011; OTTMUST00000112818; OTTMUST00000112819	Rd3	retinal degeneration 3
TC0100001863.mm.2	3.3	3.73	0.14	0.21	T	T	-1.35	0.1082	T	NM_001038607; NM_010600; ENSMUST00000078470; ENSMUST00000110844; ENSMUST00000151152; BC109012; BC109013; OTTMUST00000060175; OTTMUST00000060176; OTTMUST00000060177	Kcnh1	potassium voltage-gated channel, subfamily H (eag-related), member 1
TC0100001871.mm.2	3.63	3.61	0.32	0.41	F	F	1.01	0.6536	F	NM_001277928; NM_008484; ENSMUST00000016315; ENSMUST00000159955; ENSMUST00000161526; ENSMUST00000162180; ENSMUST00000162977; BC008516; OTTMUST00000062678; OTTMUST00000062679; OTTMUST00000062716; OTTMUST00000062717; uc007eee.1; uc007eek.1	Lamb3	laminin, beta 3
TC0100001877.mm.2	7.81	7.48	0.23	0.37	T	T	1.25	0.3544	T	NM_008882; ENSMUST00000027952; ENSMUST00000124785; ENSMUST00000125381; ENSMUST00000135664; BC068155; OTTMUST00000042096; OTTMUST00000042105; OTTMUST00000042106; OTTMUST00000042107; uc007een.1; uc007eeo.1	Plxna2	plexin A2
TC0100001882.mm.2	12.41	11.97	0.23	0.29	T	T	1.35	0.1719	T	NM_001111059; NM_133654; ENSMUST00000016638; ENSMUST00000110815; BC006607; uc007eep.2; uc007eeq.2	Cd34	CD34 antigen
TC0100001889.mm.2	4.52	3.97	0.39	0.09	F	F	1.46	0.2671	F	NM_001011874; ENSMUST00000070533; ENSMUST00000159265; ENSMUST00000162897; OTTMUST00000065166; OTTMUST00000086624; OTTMUST00000086625; uc007aeu.1	Xkr4	X Kell blood group precursor related family member 4
TC0100001904.mm.2	6.56	6.35	0.14	0.36	T	T	1.15	0.9896	T	NM_001195662; NM_011283; ENSMUST00000027032; BC120927; BC120928; uc007aew.1; uc007aex.2	Rp1	retinitis pigmentosa 1 (human)
TC0100001905.mm.2	3.8	3.99	0.1	0.14	F	F	-1.14	0.2217	F	NM_001289464; NM_001289465; NM_001289466; NM_001289467; NM_011441; ENSMUST00000027035; ENSMUST00000116652; uc007aey.1	Sox17	SRY (sex determining region Y)-box 17
TC0100001909.mm.2	9.12	9.72	0.22	0.59	T	T	-1.51	0.0388	T	NM_001177658; NM_025300; NR_033530; ENSMUST00000045689; ENSMUST00000115538; ENSMUST00000130201; ENSMUST00000132625; ENSMUST00000146665; ENSMUST00000156816; BC021304; BC027233; OTTMUST00000072659; OTTMUST00000072660; OTTMUST00000072661; OTTMUST00000072662; OTTMUST00000072663; OTTMUST00000072664; uc007afd.3; uc007afe.3; uc007aff.3	Mrpl15	mitochondrial ribosomal protein L15
TC0100001914.mm.2	3.85	4.08	0.04	0.27	T	F	-1.17	0.2359	F	NM_001177795; NM_021374; ENSMUST00000002533; ENSMUST00000118000; ENSMUST00000119256; ENSMUST00000133521; ENSMUST00000147158; ENSMUST00000156289; ENSMUST00000170566; BC116925; BC116929; OTTMUST00000072687; OTTMUST00000072688; OTTMUST00000072704; OTTMUST00000072705; OTTMUST00000072706; OTTMUST00000072707; OTTMUST00000092053; uc007afl.2	Rgs20	regulator of G-protein signaling 20
TC0100001920.mm.2	4.34	4.32	0.37	0.15	F	F	1.01	0.921	F	NM_010342; ENSMUST00000044180; uc011whw.1	Npbwr1	neuropeptides B/W receptor 1
TC0100001932.mm.2	4.43	3.9	0.6	0.45	T	F	1.44	0.0876	F	NM_027671; ENSMUST00000115484; ENSMUST00000115488; ENSMUST00000126083; ENSMUST00000132064; ENSMUST00000134075; ENSMUST00000135046; ENSMUST00000140295; ENSMUST00000140302; ENSMUST00000144593; OTTMUST00000082929; OTTMUST00000082930; OTTMUST00000082931; OTTMUST00000082932; OTTMUST00000082933; OTTMUST00000082934; OTTMUST00000082935; OTTMUST00000082936	Sntg1	syntrophin, gamma 1
TC0100001942.mm.2	5.76	5.97	0.33	0.32	T	T	-1.16	0.7419	T	NR_015470; uc007agn.2; uc007ago.2	2610203C22Rik	RIKEN cDNA 2610203C22 gene
TC0100001943.mm.2	5.99	5.84	0.33	0.32	T	T	1.11	0.5703	T	NM_008651; ENSMUST00000088658; ENSMUST00000115468; ENSMUST00000160022; ENSMUST00000160451; BC103533; OTTMUST00000088260; OTTMUST00000088261; OTTMUST00000088262; OTTMUST00000088263	Mybl1	myeloblastosis oncogene-like 1
TC0100001944.mm.2	9.79	9.85	0.04	0.18	T	T	-1.04	0.4391	T	NM_173443; ENSMUST00000057438; BC059209; OTTMUST00000052491	Vcpip1	valosin containing protein (p97)/p47 complex interacting protein 1
TC0100001949.mm.2	3.46	3.43	0.17	0.24	T	F	1.02	0.7822	F	NM_001285425; ENSMUST00000097824; ENSMUST00000185184; OTTMUST00000118029	Tcf24	transcription factor 24
TC0100001950.mm.2	3.81	3.8	0.22	0.43	F	F	1.01	0.3596	F	NM_145692; ENSMUST00000027049; ENSMUST00000124874; ENSMUST00000130102; ENSMUST00000147000; ENSMUST00000155163; ENSMUST00000176398; BC022722; OTTMUST00000065319; OTTMUST00000065320; OTTMUST00000065321; OTTMUST00000065323; OTTMUST00000065324; OTTMUST00000110132	Ppp1r42	protein phosphatase 1, regulatory subunit 42
TC0100001952.mm.2	12.08	12.48	0.25	0.22	T	T	-1.32	0.0183	T	NM_001277101; NM_013715; NR_102282; ENSMUST00000027050; ENSMUST00000139578; ENSMUST00000150509; BC046753; OTTMUST00000072996; OTTMUST00000072997; OTTMUST00000072998	Cops5	COP9 (constitutive photomorphogenic) homolog, subunit 5 (Arabidopsis thaliana)
TC0100001955.mm.2	14.66	14.6	0.23	0.07	T	T	1.04	0.7989	T	NM_001102430; ENSMUST00000088615; ENSMUST00000128834; ENSMUST00000131556; ENSMUST00000142497; ENSMUST00000156563; OTTMUST00000085576; OTTMUST00000085577; OTTMUST00000085578; OTTMUST00000085579; OTTMUST00000085580; uc007ahn.1; uc007aho.1; uc007ahp.1	Arfgef1	ADP-ribosylation factor guanine nucleotide-exchange factor 1(brefeldin A-inhibited)
TC0100001957.mm.2	4.3	4.68	0.19	0.42	F	T	-1.3	0.5997	F	NM_001289497; NM_177834; ENSMUST00000035577; ENSMUST00000140938; ENSMUST00000147575; ENSMUST00000153695; BC119559; BC119560; OTTMUST00000059299; OTTMUST00000059300; OTTMUST00000059301; OTTMUST00000059302	Cpa6	carboxypeptidase A6
TC0100001967.mm.2	11.14	10.56	0.07	0.54	T	T	1.49	0.1712	T	NM_172841; ENSMUST00000115402; ENSMUST00000115403; ENSMUST00000133201; ENSMUST00000136197; ENSMUST00000146763; ENSMUST00000147606; BC117943; OTTMUST00000053228; OTTMUST00000053229; OTTMUST00000053230; OTTMUST00000053231; OTTMUST00000053232; OTTMUST00000053233; uc007aif.1; uc007aig.1; uc007aih.1; uc007aii.1	Slco5a1	solute carrier organic anion transporter family, member 5A1
TC0100001968.mm.2	4.6	4.37	0.42	0.25	T	F	1.17	0.9768	F	NM_001081209; ENSMUST00000047577; OTTMUST00000041405; uc007aik.1	Prdm14	PR domain containing 14
TC0100001969.mm.2	8.91	8.49	0.15	0.39	T	T	1.33	0.1895	T	NM_008678; ENSMUST00000006037; ENSMUST00000068304; ENSMUST00000081713; ENSMUST00000124088; ENSMUST00000133232; ENSMUST00000139970; ENSMUST00000143603; ENSMUST00000145280; ENSMUST00000146784; ENSMUST00000147927; BC053387; OTTMUST00000051358; OTTMUST00000051367; OTTMUST00000051368; OTTMUST00000051369; OTTMUST00000051370; OTTMUST00000051371; OTTMUST00000051372; OTTMUST00000051373; OTTMUST00000051374…	Ncoa2	nuclear receptor coactivator 2
TC0100001978.mm.2	10.06	9.78	0.21	0.26	T	T	1.21	0.5307	T	NM_028173; ENSMUST00000027068; BC012401	Tram1	translocating chain-associating membrane protein 1
TC0100001980.mm.2	12.24	12.39	0.19	0.07	T	T	-1.11	0.4738	T	NM_145381; ENSMUST00000027071; ENSMUST00000156222; BC004045; OTTMUST00000051280; OTTMUST00000051281; uc007aiu.2	Lactb2	lactamase, beta 2
TC0100001985.mm.2	12.15	11.7	0.3	0.4	T	T	1.36	0.0941	T	NM_001252192; NM_010164; ENSMUST00000027066; ENSMUST00000080664; ENSMUST00000168081; BC060260; BC066860; uc007aiw.1; uc007aix.1; uc007aiy.1; uc007aiz.1	Eya1	eyes absent 1 homolog (Drosophila)
TC0100001987.mm.2	4.59	4.71	0.1	0.21	T	F	-1.09	0.7949	F	NM_010827; ENSMUST00000027062; BC103592; BC103593; BC103594; BC103623; uc007aja.2	Msc	musculin
TC0100001989.mm.2	4.45	4.44	0.35	0.05	F	F	1.01	0.9939	F	NM_177781; ENSMUST00000041447; BC120563; BC131963; uc007ajc.1	Trpa1	transient receptor potential cation channel, subfamily A, member 1
TC0100001994.mm.2	5.55	6.04	0.23	0.25	T	T	-1.4	0.3208	T	NM_001033288; ENSMUST00000040695; BC147194; BC147195; OTTMUST00000065331; uc007ajj.1	Sbspon	somatomedin B and thrombospondin, type 1 domain containing
TC0100001995.mm.2	4.2	4.08	0.26	0.36	F	F	1.09	0.6163	F	NM_001243238; ENSMUST00000115367; ENSMUST00000145070; ENSMUST00000151004	4930444P10Rik	RIKEN cDNA 4930444P10 gene
TC0100001996.mm.2	14.03	14.45	0.24	0.47	T	T	-1.35	0.0383	T	NM_011291; ENSMUST00000058437; ENSMUST00000125005; ENSMUST00000140597; ENSMUST00000141217; ENSMUST00000149566; ENSMUST00000151017; BC025909; BC051261; BC086786; BC096452; OTTMUST00000041073; OTTMUST00000041074; OTTMUST00000041075; OTTMUST00000041076; OTTMUST00000041077; OTTMUST00000041078; uc007ajl.3	Rpl7	ribosomal protein L7
TC0100001999.mm.2	13.08	13.17	0.2	0.21	T	T	-1.06	0.5215	T	NM_001111272; NM_025303; ENSMUST00000027052; ENSMUST00000054668; ENSMUST00000115359; ENSMUST00000115360; ENSMUST00000127420; ENSMUST00000128957; ENSMUST00000131257; ENSMUST00000144138; ENSMUST00000145092; ENSMUST00000149320; ENSMUST00000151888; ENSMUST00000153966; ENSMUST00000159558; ENSMUST00000162007; ENSMUST00000162435; ENSMUST00000162627; ENSMUST00000162751; BC025118; OTTMUST00000082849; OTTM…	Stau2	staufen (RNA binding protein) homolog 2 (Drosophila)
TC0100002002.mm.2	7.85	7.7	0.61	0.21	T	T	1.11	0.8593	T	NM_001271016; NM_001271017; NM_025773; NR_073122; ENSMUST00000117146; ENSMUST00000132919; ENSMUST00000133639; ENSMUST00000136455; ENSMUST00000182080; ENSMUST00000182554; BC020124; OTTMUST00000073645; OTTMUST00000073646; OTTMUST00000073647; OTTMUST00000073648; OTTMUST00000113103; OTTMUST00000113104	Ube2w	ubiquitin-conjugating enzyme E2W (putative)
TC0100002008.mm.2	13.07	13.34	0.19	0.15	T	T	-1.21	0.2516	T	NM_026456; BC009104; BC028545; uc007ajv.1; uc007ajw.1	Tceb1	transcription elongation factor B (SIII), polypeptide 1
TC0100002012.mm.2	16.89	16.73	0.05	0.07	T	T	1.12	0.4113	T	NM_020604; ENSMUST00000038382; BC120839; BC137669; uc007aka.2	Jph1	junctophilin 1
TC0100002019.mm.2	5.47	4.59	0.25	0.13	F	F	1.84	0.0035	F	NM_030033; ENSMUST00000026876; ENSMUST00000115340; ENSMUST00000115344; ENSMUST00000130669; OTTMUST00000053108; OTTMUST00000053109; OTTMUST00000053110; uc007aki.1; uc007akj.1; uc007akk.1	Crisp4	cysteine-rich secretory protein 4
TC0100002021.mm.2	4.39	4.62	0.22	0.17	T	T	-1.17	0.6365	T	NM_001039123; ENSMUST00000097818; OTTMUST00000049517; uc007akm.1	Defb18	defensin beta 18
TC0100002022.mm.2	3.68	3.89	0.07	0.29	F	F	-1.15	0.3139	F	NM_001040027; NM_183124; OTTMUST00000049514; uc007akn.2; uc007ako.1	Gm15386; Defb41	predicted gene 15386; defensin beta 41
TC0100002025.mm.2	13.86	14.02	0.41	0.15	T	T	-1.12	0.5307	T	ENSMUST00000073196; ENSMUST00000162030	Gm2710; Gm10075	predicted gene 2710 [Source:MGI Symbol;Acc:MGI:3780879]; predicted gene 10075 [Source:MGI Symbol;Acc:MGI:3710521]
TC0100002028.mm.2	2.84	3.15	0.36	0.43	F	F	-1.24	0.9879	F	NM_153179; ENSMUST00000088448; ENSMUST00000128051; ENSMUST00000132647; ENSMUST00000147480; OTTMUST00000064911; OTTMUST00000064912; OTTMUST00000064913; OTTMUST00000064914; uc007akv.1; uc007akw.1	Pkhd1	polycystic kidney and hepatic disease 1
TC0100002032.mm.2	3.89	4.16	0.33	0.21	F	F	-1.21	0.0697	F	NM_145856; ENSMUST00000039046; uc007akz.2; uc007ala.2	Il17f	interleukin 17F
TC0100002033.mm.2	5.72	5.13	0.35	0.11	T	F	1.51	0.0786	F	NM_008563; ENSMUST00000053266; BC031700; uc007alc.1	Mcm3	minichromosome maintenance deficient 3 (S. cerevisiae)
TC0100002038.mm.2	9.07	7.86	0.08	0.46	T	T	2.32	0.0018	T	NM_177409; ENSMUST00000037998; BC018212; OTTMUST00000065709	Tram2	translocating chain-associating membrane protein 2
TC0100002042.mm.2	8.6	8.52	0.21	0.13	T	T	1.05	0.7552	T	NM_001160139; NM_023872; ENSMUST00000029667; ENSMUST00000115299; ENSMUST00000115300; ENSMUST00000134505; ENSMUST00000173058; ENSMUST00000173404; ENSMUST00000174183; OTTMUST00000047088; OTTMUST00000047089; OTTMUST00000054606; OTTMUST00000054607; OTTMUST00000097898; OTTMUST00000097899; OTTMUST00000097900; uc007alq.2; uc009uzv.1; uc011wio.1	Kcnq5	potassium voltage-gated channel, subfamily Q, member 5
TC0100002054.mm.2	7.59	7.18	0.19	0.22	T	T	1.32	0.227	T	NM_001012623; NM_001012624; NM_001012625; NM_053270; NM_183018; uc007alr.1; uc007alx.2; uc007aly.1; uc029qni.1; uc029qnj.1; uc029qnk.1; uc029qnl.1; uc029qnm.1	Rims1	regulating synaptic membrane exocytosis 1
TC0100002061.mm.2	4.26	4.9	0.13	0.53	F	F	-1.56	0.0339	F	NM_025746; ENSMUST00000073179; BC115556; uc007alz.1	4933415F23Rik	RIKEN cDNA 4933415F23 gene
TC0100002062.mm.2	2.92	2.9	0.13	0.24	F	F	1.02	0.9715	F	ENSMUST00000097807	Gm6420	predicted gene 6420
TC0100002063.mm.2	7.99	8.38	0.23	0.27	T	T	-1.32	0.0915	T	NM_001081079; ENSMUST00000027343; uc007amb.1	Ogfrl1	opioid growth factor receptor-like 1
TC0100002067.mm.2	11.32	11.08	0.09	0.25	T	T	1.19	0.3007	T	NM_028534; ENSMUST00000027339; ENSMUST00000129254; ENSMUST00000133398; ENSMUST00000136506; ENSMUST00000141330; ENSMUST00000148710; ENSMUST00000149737; BC006946; OTTMUST00000065602; OTTMUST00000065603; OTTMUST00000065604; OTTMUST00000065710; OTTMUST00000065711; OTTMUST00000065712; OTTMUST00000065836; uc007ami.1	Smap1	small ArfGAP 1
TC0100002070.mm.2	5.04	5.4	0.33	0.43	T	T	-1.28	0.1767	T	NM_026503; ENSMUST00000027338; ENSMUST00000155767; BC028981; uc007amj.2	Sdhaf4	succinate dehydrogenase complex assembly factor 4
TC0100002071.mm.2	8.49	8.6	0.42	0.27	T	T	-1.08	0.3027	T	NM_026604; ENSMUST00000027337; BC070446; uc007amk.2; uc007aml.2; uc007amn.2; uc011wiq.1	Fam135a	family with sequence similarity 135, member A
TC0100002073.mm.2	5.18	5.31	0.16	0.01	F	F	-1.1	0.2974	F	NM_007733; ENSMUST00000051344; ENSMUST00000115244; ENSMUST00000144297; BC118970; OTTMUST00000050756; OTTMUST00000050757; OTTMUST00000050758; uc007amq.1; uc007amr.1; uc011wir.1	Col19a1	collagen, type XIX, alpha 1
TC0100002081.mm.2	3.82	3.64	0.07	0.42	F	F	1.13	0.4337	F	NM_175642; ENSMUST00000041838; ENSMUST00000126096; ENSMUST00000126626; ENSMUST00000134022; ENSMUST00000135518; ENSMUST00000146592; ENSMUST00000151309; ENSMUST00000153568; ENSMUST00000154102; BC099951; uc007amv.2; uc007amw.2; uc007amy.1; uc011wis.1	Adgrb3	adhesion G protein-coupled receptor B3
TC0100002082.mm.2	3.92	3.86	0.1	0.38	F	F	1.04	0.4606	F	NM_001204913; uc029qnn.1	Gm20172	predicted gene, 20172
TC0100002102.mm.2	3.71	3.91	0.15	0.38	F	F	-1.15	0.9623	F	NM_001033764; ENSMUST00000097801; uc007amz.2	4931408C20Rik	RIKEN cDNA 4931408C20 gene
TC0100002106.mm.2	3.4	3.84	0.34	0.18	F	F	-1.35	0.0768	F	NM_001013750; ENSMUST00000059937; BC150996; uc007anb.1	Gm597	predicted gene 597
TC0100002118.mm.2	12.51	12.49	0.09	0.07	T	T	1.01	0.8782	T	NM_001081080; ENSMUST00000088310; BC137913; uc007ane.1; uc007anf.1; uc007ang.1	Phf3	PHD finger protein 3
TC0100002121.mm.2	15.68	15.68	0.22	0.19	T	T	1	0.5997	T	NM_011200; NR_002688; BC055039; BC086787; BC094447; BC150972; BC150981; OTTMUST00000050557; OTTMUST00000050558; OTTMUST00000050559; OTTMUST00000050560; OTTMUST00000050561; uc007anh.1; uc007ani.1	Ptp4a1; Gm13363	protein tyrosine phosphatase 4a1; predicted gene 13363
TC0100002127.mm.2	3.8	3.81	0.26	0.35	F	F	-1.01	0.4957	F	NR_033445; BC147514; BC147546; BC172083; uc007anj.2; uc007anl.2	4931428L18Rik	RIKEN cDNA 4931428L18 gene
TC0100002131.mm.2	5.23	5.52	0.15	0.28	F	F	-1.22	0.5661	F	NM_001199956; uc011wiv.1	Gm9839	predicted gene 9839
TC0100002132.mm.2	4.17	4.34	0.09	0.53	F	F	-1.13	0.5579	F	NM_001164286; uc011wiw.1	Gm5415	predicted gene 5415
TC0100002136.mm.2	5.59	5.75	0.31	0.14	T	F	-1.12	0.9248	F	NM_008922; ENSMUST00000027312; BC019500; uc007anr.1	Prim2	DNA primase, p58 subunit
TC0100002140.mm.2	7.97	8.44	0.16	0.12	T	T	-1.38	0.0468	T	NM_145392; ENSMUST00000044691; ENSMUST00000155484; BC016230; BC028944; OTTMUST00000051772; OTTMUST00000051773; uc007any.1	Bag2	BCL2-associated athanogene 2
TC0100002141.mm.2	10.73	11.1	0.08	0.29	T	T	-1.29	0.1195	T	NM_133817; ENSMUST00000019861; ENSMUST00000044455; ENSMUST00000115167; ENSMUST00000125723; ENSMUST00000130376; ENSMUST00000139143; ENSMUST00000140163; ENSMUST00000151055; BC019546; BC062154; OTTMUST00000051953; OTTMUST00000051954; OTTMUST00000051956; OTTMUST00000051958; OTTMUST00000051959; OTTMUST00000051961	Zfp451	zinc finger protein 451
TC0100002142.mm.2	6.69	6.38	0.08	0.09	T	T	1.25	0.1213	T	NM_001161816; uc011wiy.1	Gm15455	predicted gene 15455
TC0100002143.mm.2	4.03	4	0.15	0.37	F	F	1.02	0.8476	F	NM_177235; ENSMUST00000062289; ENSMUST00000115161; ENSMUST00000126724; ENSMUST00000129464; ENSMUST00000139700; BC057378; OTTMUST00000050966; OTTMUST00000050967; OTTMUST00000050968; OTTMUST00000050969; OTTMUST00000077983; uc007aoc.1; uc007aod.1; uc007aoe.1; uc011wiz.1	Bend6	BEN domain containing 6
TC0100002151.mm.2	6	6.12	0.28	0.09	T	T	-1.08	0.959	T	NM_027159; ENSMUST00000042493; BC019430; uc011wja.1	Ccdc115	coiled-coil domain containing 115
TC0100002154.mm.2	3.54	3.4	0.37	0.12	F	F	1.1	0.5658	F	NM_009356; ENSMUST00000047840; ENSMUST00000115071; BC145989; OTTMUST00000054210; OTTMUST00000054211; uc007aox.2; uc011wjb.1	Prss40	protease, serine 40
TC0100002157.mm.2	3.64	3.63	0.14	0.11	F	F	1.01	0.5992	F	NR_033627; uc011wjd.1	AA619741	PHD finger protein 19 pseudogene
TC0100002163.mm.2	11.17	10.71	0.07	0.04	T	T	1.38	0.0298	T	NM_001160235; NM_001160236; NM_174997; ENSMUST00000047534; ENSMUST00000140534; ENSMUST00000167518; ENSMUST00000170092; BC040511; BC043098; BC059247; OTTMUST00000051861; OTTMUST00000051862; uc007apj.2; uc011wje.1; uc011wjf.1	Fam168b	family with sequence similarity 168, member B
TC0100002175.mm.2	10.77	9.78	0.08	0.61	T	T	1.99	0.0017	T	NM_198899; ENSMUST00000046875; ENSMUST00000172592; ENSMUST00000173082; ENSMUST00000173166; ENSMUST00000173250; ENSMUST00000173999; ENSMUST00000174142; ENSMUST00000174224; ENSMUST00000174266; ENSMUST00000174716; BC062936; BC068283; OTTMUST00000097354; OTTMUST00000097355; OTTMUST00000097356; OTTMUST00000097357; OTTMUST00000097358; OTTMUST00000097359; OTTMUST00000097360; OTTMUST00000097361; OTTMUST0…	Uggt1	UDP-glucose glycoprotein glucosyltransferase 1
TC0100002177.mm.2	4.6	5.04	0.23	0.05	F	F	-1.35	0.0614	F	NM_153408; ENSMUST00000056946; BC056622; uc007aps.1; uc007apt.1	Neurl3	neuralized E3 ubiquitin protein ligase 3
TC0100002179.mm.2	9.59	9.03	0.08	0.21	T	T	1.47	0.039	T	NM_172652; ENSMUST00000010597; BC132293; uc007apz.1; uc007aqa.1; uc011wji.1; uc011wjj.1	Kansl3	KAT8 regulatory NSL complex subunit 3
TC0100002184.mm.2	7.53	7.3	0.31	0.21	T	T	1.17	0.1252	T	NM_001013374; ENSMUST00000001171; ENSMUST00000115011; ENSMUST00000123583; ENSMUST00000125304; ENSMUST00000134594; ENSMUST00000152088; BC027226; BC046969; OTTMUST00000051147; OTTMUST00000051148; OTTMUST00000051149; OTTMUST00000051150; OTTMUST00000051151; OTTMUST00000051152; uc007aqc.1; uc007aqd.1; uc007aqe.1; uc007aqf.1	Lman2l	lectin, mannose-binding 2-like
TC0100002187.mm.2	7.52	7.27	0.11	0.07	T	T	1.18	0.3108	T	NM_001126047; ENSMUST00000114991; OTTMUST00000049349; OTTMUST00000049350; OTTMUST00000049351; OTTMUST00000049352; OTTMUST00000049353; OTTMUST00000049354; OTTMUST00000049355; OTTMUST00000049356; uc007aqs.2	Sema4c	sema domain, immunoglobulin domain (Ig), transmembrane domain (TM) and short cytoplasmic domain, (semaphorin) 4C
TC0100002188.mm.2	5.83	6.18	0.04	0.26	T	T	-1.28	0.2999	T	NM_001126046; NM_027957; NM_201365; ENSMUST00000114981; ENSMUST00000170295; BC050210; OTTMUST00000051776; OTTMUST00000051777; OTTMUST00000051778; OTTMUST00000051779; OTTMUST00000051781; uc007aqu.2; uc007aqv.3; uc011wjn.1	Fam178b	family with sequence similarity 178, member B
TC0100002189.mm.2	12.84	12.38	0.08	0.28	T	T	1.37	0.1997	T	NM_146107; ENSMUST00000043951; ENSMUST00000159448; ENSMUST00000159675; ENSMUST00000160043; ENSMUST00000160084; ENSMUST00000162662; ENSMUST00000162684; BC023020; OTTMUST00000086602; OTTMUST00000086603; OTTMUST00000086604; OTTMUST00000086606; OTTMUST00000086607; OTTMUST00000086608; uc007aqx.1	Actr1b	ARP1 actin-related protein 1B, centractin beta
TC0100002193.mm.2	11.22	10.41	0.65	0.27	T	T	1.76	0.1053	T	NM_018872; ENSMUST00000027290; uc007arc.1; uc007ard.1	Tmem131	transmembrane protein 131
TC0100002203.mm.2	13.14	13.04	0.29	0.02	T	T	1.07	0.8244	T	NM_198006; ENSMUST00000027286; BC002137; OTTMUST00000052497; uc007aro.2	Coa5	cytochrome C oxidase assembly factor 5
TC0100002204.mm.2	6.52	6.18	0.23	0.15	T	T	1.27	0.2739	T	NM_173870; ENSMUST00000042161; ENSMUST00000143636; ENSMUST00000148047; ENSMUST00000149791; ENSMUST00000151952; ENSMUST00000154819; OTTMUST00000085506; OTTMUST00000085524; OTTMUST00000085536; OTTMUST00000085537; OTTMUST00000085538; uc007arr.2; uc007aru.2	Mgat4a	mannoside acetylglucosaminyltransferase 4, isoenzyme A
TC0100002207.mm.2	4.44	4.43	0.19	0.18	T	T	1.01	0.9018	T	NM_028096; ENSMUST00000160023; ENSMUST00000160589; ENSMUST00000162875; BC072639; uc007arw.1; uc007arx.2; uc007ary.1	2010300C02Rik	RIKEN cDNA 2010300C02 gene
TC0100002209.mm.2	6.88	7.07	0.19	0.38	T	T	-1.14	0.2205	T	NM_207228; ENSMUST00000041815; ENSMUST00000088072; ENSMUST00000114902; ENSMUST00000123082; ENSMUST00000134024; ENSMUST00000151735; ENSMUST00000155852; BC066782; OTTMUST00000058199; OTTMUST00000058200; OTTMUST00000058201; OTTMUST00000058202; OTTMUST00000058203; OTTMUST00000058204; OTTMUST00000058205; uc007asa.1; uc007asb.1; uc007asc.1; uc007asd.1	Tsga10	testis specific 10
TC0100002210.mm.2	6.23	6.49	0.18	0.31	T	T	-1.2	0.4043	T	NM_026913; ENSMUST00000027257; ENSMUST00000127170; ENSMUST00000131754; ENSMUST00000138806; ENSMUST00000139725; BC020137; OTTMUST00000065724; OTTMUST00000065791; OTTMUST00000065792; OTTMUST00000065793; OTTMUST00000086539; uc007asi.1	Mitd1	MIT, microtubule interacting and transport, domain containing 1
TC0100002211.mm.2	3.88	3.43	0.36	0.24	F	F	1.37	0.1251	F	NM_001033427; ENSMUST00000078307; BC147562; BC147567; OTTMUST00000065719; uc007ask.1	Lyg2	lysozyme G-like 2
TC0100002212.mm.2	4.18	4.13	0.09	0.43	F	F	1.04	0.3426	F	NM_027111; ENSMUST00000027254; ENSMUST00000114894; ENSMUST00000144184; BC119394; BC119396; OTTMUST00000052642; OTTMUST00000052643; uc007asl.1	Lyg1	lysozyme G-like 1
TC0100002213.mm.2	9.57	9.58	0.12	0.21	T	T	-1.01	0.3818	T	NM_172054; ENSMUST00000162031; BC022947; BC083077; OTTMUST00000065804; OTTMUST00000065805; OTTMUST00000065806; OTTMUST00000065870; OTTMUST00000065871; OTTMUST00000065872; uc007asm.1; uc007asn.1	Txndc9	thioredoxin domain containing 9
TC0100002214.mm.2	8.18	8.18	0.3	0.15	T	T	1	0.9037	T	NM_019570; ENSMUST00000027251; BC058093; uc007asp.1; uc007asq.1; uc007asr.1	Rev1	REV1 homolog (S. cerevisiae)
TC0100002215.mm.2	6.95	6.6	0.31	0.53	T	T	1.28	0.2017	T	ENSMUST00000027250; ENSMUST00000039827; ENSMUST00000095027; ENSMUST00000134963; ENSMUST00000136641; OTTMUST00000047163; OTTMUST00000047164; OTTMUST00000076584; OTTMUST00000076585; uc007asu.1	Aff3	AF4/FMR2 family, member 3
TC0100002228.mm.2	4.79	4.7	0.26	0.38	T	F	1.06	0.966	F	NM_001029878; ENSMUST00000039612; ENSMUST00000147695; BC139127; BC139130; OTTMUST00000065718; uc007asx.1	Lonrf2	LON peptidase N-terminal domain and ring finger 2
TC0100002229.mm.2	5.37	5.4	0.2	0.4	T	T	-1.02	0.7445	T	NM_145142; ENSMUST00000027249; BC132223; BC132225; uc007asy.1; uc007asz.1; uc007ata.1; uc011wjt.1	Chst10	carbohydrate sulfotransferase 10
TC0100002236.mm.2	6.15	6.23	0.26	0.09	T	T	-1.06	0.734	T	NM_018775; ENSMUST00000054462; BC065081; uc007atg.3; uc007ath.2	Tbc1d8	TBC1 domain family, member 8
TC0100002237.mm.2	7.28	7.62	0.55	0.07	T	T	-1.27	0.0324	T	NM_001033135; ENSMUST00000062525; ENSMUST00000153381; BC115968; OTTMUST00000051939; OTTMUST00000051940; uc007atl.3	Rnf149	ring finger protein 149
TC0100002241.mm.2	4.3	4.34	0.21	0.12	F	F	-1.03	0.7806	F	NM_170597; ENSMUST00000053355; BC116790; BC116792; uc007atm.1	Creg2	cellular repressor of E1A-stimulated genes 2
TC0100002242.mm.2	3.47	3.4	0.12	0.13	F	F	1.05	0.6867	F	NM_001145660; ENSMUST00000126760; ENSMUST00000151913; OTTMUST00000085534; OTTMUST00000085535; uc007atn.2	Rfx8	regulatory factor X 8
TC0100002243.mm.2	7.27	7.49	0.12	0.32	T	T	-1.17	0.3063	T	NM_001177348; ENSMUST00000171319; uc007ato.2	Gm3646	predicted gene 3646
TC0100002251.mm.2	5.27	5.14	0.21	0.33	T	T	1.1	0.8217	T	NM_172499; ENSMUST00000039672; ENSMUST00000131390; ENSMUST00000144385; BC057633; OTTMUST00000054180; OTTMUST00000054181; OTTMUST00000054182; uc007auo.1; uc007aup.1	Mfsd9	major facilitator superfamily domain containing 9
TC0100002260.mm.2	9.67	9.35	0.29	0.29	T	T	1.25	0.474	T	NM_001013025; ENSMUST00000095014; BC138866; BC138867; uc007ave.1; uc007avf.1; uc007avg.1; uc007avh.1	Tgfbrap1	transforming growth factor, beta receptor associated protein 1
TC0100002261.mm.2	5.63	4.86	0.29	0.32	T	T	1.7	0.0227	T	NM_001289533; NM_010212; ENSMUST00000008280; BC021468	Fhl2	four and a half LIM domains 2
TC0100002266.mm.2	9.53	10.11	0.11	0.18	T	T	-1.49	0.0102	T	NM_026430; ENSMUST00000076997; ENSMUST00000126008; ENSMUST00000128261; ENSMUST00000134860; ENSMUST00000136179; ENSMUST00000136704; ENSMUST00000139451; ENSMUST00000153317; BC037049; OTTMUST00000075193; OTTMUST00000075194; OTTMUST00000075195; OTTMUST00000075196; OTTMUST00000075197; OTTMUST00000075198; OTTMUST00000075199; OTTMUST00000075200; uc007avq.1; uc011wka.1	Uxs1	UDP-glucuronate decarboxylase 1
TC0100002269.mm.2	11.23	12.43	0.1	0.46	T	T	-2.3	0.0003	T	NM_001013799; ENSMUST00000061421; ENSMUST00000159881; ENSMUST00000162750; BC147328; BC147329; OTTMUST00000065797; OTTMUST00000065798; OTTMUST00000065799; uc007avv.1; uc007avw.1	Mettl21c	methyltransferase like 21C
TC0100002271.mm.2	3.89	4.08	0.25	0.25	T	T	-1.14	0.5849	T	ENSMUST00000168641	Gm8251	predicted gene 8251 [Source:MGI Symbol;Acc:MGI:3647616]
TC0100002274.mm.2	9.64	9.4	0.38	0.05	T	T	1.18	0.584	T	NM_207281; ENSMUST00000054801; ENSMUST00000150062; BC100531; OTTMUST00000065801; OTTMUST00000065802; uc007awk.1	Mettl21e	methyltransferase like 21E
TC0100002278.mm.2	6.64	6.29	0.12	0.83	T	T	1.27	0.1818	T	NM_007737; ENSMUST00000086430; ENSMUST00000131535; ENSMUST00000134681; ENSMUST00000150143; BC055077; OTTMUST00000050640; OTTMUST00000050641; OTTMUST00000050642; OTTMUST00000050643; uc007awr.1; uc007aws.1	Col5a2	collagen, type V, alpha 2
TC0100002285.mm.2	9.65	10.4	0.34	0.27	T	T	-1.69	0.0097	T	NM_016917; ENSMUST00000027137; BC003438; uc007awu.1; uc007awv.1; uc011wkh.1; uc011wki.1	Slc40a1	solute carrier family 40 (iron-regulated transporter), member 1
TC0100002287.mm.2	4.52	4.16	0.31	0.5	T	F	1.28	0.4524	F	NR_037690; NR_037691; BC145241; BC145242; BC150733	Stk-ps2	serine/threonine kinase 2
TC0100002288.mm.2	7.82	7.62	0.32	0.39	T	T	1.15	0.8228	T	NM_172653; ENSMUST00000027131; ENSMUST00000141226; BC052880; BC062918; OTTMUST00000050811; OTTMUST00000050812; uc007axc.1; uc007axd.1	Slc39a10	solute carrier family 39 (zinc transporter), member 10
TC0100002305.mm.2	9.94	9.99	0.34	0.27	T	T	-1.03	0.8937	T	NM_028696; ENSMUST00000027279; BC095967; BC131923; BC132532; uc007axm.1; uc007axn.1; uc007axo.1; uc007axp.1	Nabp1	nucleic acid binding protein 1
TC0100002308.mm.2	10.11	9.9	0.22	0.2	T	T	1.16	0.461	T	NM_001161817; NM_010863; ENSMUST00000018561; ENSMUST00000046390; ENSMUST00000114537; ENSMUST00000114541; ENSMUST00000123299; ENSMUST00000126657; ENSMUST00000126952; ENSMUST00000135125; ENSMUST00000136273; ENSMUST00000136701; ENSMUST00000140731; ENSMUST00000140930; ENSMUST00000144694; ENSMUST00000145367; ENSMUST00000151525; BC046300; BC054786; OTTMUST00000039699; OTTMUST00000039700; OTTMUST0000003…	Myo1b	myosin IB
TC0100002314.mm.2	12.17	11.86	0.1	0.05	T	T	1.25	0.1098	T	NM_001081081; NM_001113383; ENSMUST00000114509; ENSMUST00000114510; ENSMUST00000114512; ENSMUST00000114513; ENSMUST00000123324; ENSMUST00000126221; ENSMUST00000129107; ENSMUST00000136654; ENSMUST00000138906; ENSMUST00000139273; ENSMUST00000142976; ENSMUST00000145514; ENSMUST00000147825; ENSMUST00000148917; ENSMUST00000151694; ENSMUST00000155587; ENSMUST00000156887; OTTMUST00000050743; OTTMUST0000…	Gls	glutaminase
TC0100002319.mm.2	8.27	8.67	0.37	0.26	T	T	-1.31	0.8947	T	NM_008667; ENSMUST00000069792; ENSMUST00000167732; ENSMUST00000168082; ENSMUST00000170269; BC005627; BC016886; OTTMUST00000092056; OTTMUST00000092057; OTTMUST00000092058; OTTMUST00000092059; OTTMUST00000092060; uc007ayh.2	Nab1	Ngfi-A binding protein 1
TC0100002324.mm.2	7.16	7.12	0.62	0.26	T	T	1.02	0.3345	T	NM_133829; NM_178081; ENSMUST00000087701; ENSMUST00000147421; ENSMUST00000147758; ENSMUST00000149887; ENSMUST00000156876; BC017534; OTTMUST00000083797; OTTMUST00000083798; OTTMUST00000083799; OTTMUST00000083800; OTTMUST00000083801; uc007ayl.3; uc007aym.1; uc007ayn.1	Mfsd6	major facilitator superfamily domain containing 6
TC0100002327.mm.2	7.73	7.35	0.51	0.3	T	T	1.3	0.4672	T	NM_008384; ENSMUST00000027271; ENSMUST00000159607; ENSMUST00000159725; ENSMUST00000162351; ENSMUST00000162576; ENSMUST00000177279; BC025072; OTTMUST00000065807; OTTMUST00000065808; OTTMUST00000065809; OTTMUST00000065810; OTTMUST00000065811; OTTMUST00000111209; uc007ayo.2	Inpp1	inositol polyphosphate-1-phosphatase
TC0100002330.mm.2	6.6	6.68	0.58	0.41	T	T	-1.06	0.1535	T	NM_144953; ENSMUST00000050567; ENSMUST00000114492; ENSMUST00000114493; BC048645; uc007ayr.1; uc007ays.1	1700019D03Rik	RIKEN cDNA 1700019D03 gene
TC0100002331.mm.2	4.35	3.97	0.56	0.76	T	F	1.3	0.4857	F	NM_027070; ENSMUST00000072235; uc007ayu.1	1700019A02Rik	RIKEN cDNA 1700019A02 gene
TC0100002332.mm.2	6.15	6.18	0.34	0.25	T	T	-1.02	0.3826	T	NM_153556; ENSMUST00000027267; ENSMUST00000126412; ENSMUST00000126590; ENSMUST00000128337; ENSMUST00000133358; ENSMUST00000135246; ENSMUST00000142922; BC028939; OTTMUST00000051984; OTTMUST00000052021; OTTMUST00000052022; OTTMUST00000052023; OTTMUST00000052024; OTTMUST00000052025; OTTMUST00000052026; uc007ayv.2; uc007ayx.1	Pms1	postmeiotic segregation increased 1 (S. cerevisiae)
TC0100002333.mm.2	13.26	13.5	0.2	0.37	T	T	-1.18	0.1291	T	NM_133728; ENSMUST00000027264; ENSMUST00000123519; ENSMUST00000136468; ENSMUST00000147021; ENSMUST00000154402; BC013617; OTTMUST00000051332; OTTMUST00000051333; OTTMUST00000051334; OTTMUST00000051335; OTTMUST00000051336; uc007azf.1	Asnsd1	asparagine synthetase domain containing 1
TC0100002335.mm.2	4.71	4.35	0.38	0.58	T	F	1.28	0.448	F	NM_001252070; ENSMUST00000094964; uc007azi.1; uc029qom.1	Dnah7a	dynein, axonemal, heavy chain 7A
TC0100002337.mm.2	8.59	8.61	0.74	0.07	T	T	-1.02	0.3923	T	NM_133810; ENSMUST00000027263; BC006579; OTTMUST00000050819; uc007azj.2	Stk17b	serine/threonine kinase 17b (apoptosis-inducing)
TC0100002338.mm.2	6.89	6.77	0.42	0.27	T	T	1.09	0.4618	T	NM_001001883; NM_172655; ENSMUST00000087659; ENSMUST00000097741; ENSMUST00000120904; ENSMUST00000146850; ENSMUST00000150677; ENSMUST00000152870; OTTMUST00000072479; OTTMUST00000072480; OTTMUST00000072493; OTTMUST00000072494; uc007azk.2; uc007azl.2; uc007azm.1; uc011wkw.2	Hecw2	HECT, C2 and WW domain containing E3 ubiquitin protein ligase 2
TC0100002348.mm.2	7.88	8.26	0.04	0.26	T	T	-1.3	0.179	T	NM_001033194; ENSMUST00000041638; BC141157; uc007azp.1	Gtf3c3	general transcription factor IIIC, polypeptide 3
TC0100002349.mm.2	7.22	7.81	0.24	0.14	T	T	-1.5	0.0136	T	NM_001163314; ENSMUST00000097739; uc007azr.3; uc011wky.2	Pgap1	post-GPI attachment to proteins 1
TC0100002350.mm.2	7.76	7.7	0.07	0.45	T	T	1.05	0.5538	T	NM_001081433; ENSMUST00000044359; ENSMUST00000177679; ENSMUST00000177704; ENSMUST00000177919; ENSMUST00000178156; ENSMUST00000178226; ENSMUST00000178685; ENSMUST00000178905; ENSMUST00000178935; ENSMUST00000179030; ENSMUST00000179242; ENSMUST00000179398; ENSMUST00000180189; ENSMUST00000180327; BC157918; BC157951; BC172102; OTTMUST00000111387; OTTMUST00000111388; OTTMUST00000111389; OTTMUST00000111…	Ankrd44	ankyrin repeat domain 44
TC0100002353.mm.2	10.86	10.87	0.19	0.09	T	T	-1.01	0.6174	T	NM_031179; ENSMUST00000027127; uc007azw.2; uc007azx.2; uc007azy.1	Sf3b1	splicing factor 3b, subunit 1
TC0100002354.mm.2	14.07	13.93	0.21	0.02	T	T	1.1	0.4263	T	NM_010477; ENSMUST00000027123; ENSMUST00000127861; ENSMUST00000144077; BC016400; OTTMUST00000051674; OTTMUST00000051675; OTTMUST00000051676; uc007bab.2	Hspd1	heat shock protein 1 (chaperonin)
TC0100002356.mm.2	7.6	7.57	0.09	0.44	T	T	1.03	0.9334	T	NM_028713; ENSMUST00000027121; ENSMUST00000114428; ENSMUST00000132055; ENSMUST00000133294; ENSMUST00000141107; BC026871; BC038341; OTTMUST00000051756; OTTMUST00000051757; OTTMUST00000051758; OTTMUST00000051759; OTTMUST00000051760; uc007bag.1; uc007bah.1; uc011wla.1	Rftn2	raftlin family member 2
TC0100002357.mm.2	4.44	4.08	0.14	0.24	F	F	1.28	0.19	F	NM_001113367; NM_029267; ENSMUST00000087585; ENSMUST00000114423; ENSMUST00000159398; ENSMUST00000159564; ENSMUST00000161810; ENSMUST00000173983; ENSMUST00000174065; OTTMUST00000074608; OTTMUST00000074609; OTTMUST00000074610; OTTMUST00000074813; OTTMUST00000077676; OTTMUST00000095998; OTTMUST00000096025; uc007bal.1; uc007bam.1; uc011wlb.1	Boll	bol, boule-like (Drosophila)
TC0100002364.mm.2	4.38	4.41	0.16	0.31	F	F	-1.02	0.9329	F	NM_027661; ENSMUST00000062085; BC049724; uc007bar.2	Hsfy2	heat shock transcription factor, Y-linked 2
TC0100002365.mm.2	9.46	9.26	0.15	0.15	T	T	1.15	0.416	T	NM_139146; ENSMUST00000042857; ENSMUST00000114415; ENSMUST00000176759; ENSMUST00000177282; ENSMUST00000177424; BC138625; BC138626; OTTMUST00000055482; OTTMUST00000055483; OTTMUST00000104375; OTTMUST00000104376; OTTMUST00000104377; uc007bas.1; uc011wlc.1	Satb2	special AT-rich sequence binding protein 2
TC0100002371.mm.2	6.19	6.58	0.65	0.57	T	T	-1.31	0.9446	T	NM_001037742; ENSMUST00000079998; ENSMUST00000097732; ENSMUST00000160118; ENSMUST00000160837; ENSMUST00000161092; ENSMUST00000161727; ENSMUST00000161780; ENSMUST00000162663; ENSMUST00000162686; ENSMUST00000163039; BC132289; OTTMUST00000073855; OTTMUST00000073912; OTTMUST00000073913; OTTMUST00000073914; OTTMUST00000073916; OTTMUST00000073917; OTTMUST00000073918; OTTMUST00000075720; OTTMUST00000075…	Tyw5	tRNA-yW synthesizing protein 5
TC0100002376.mm.2	6.36	6.43	0.14	0.29	T	T	-1.05	0.2948	T	NM_001159864; NM_001159865; NR_027630; ENSMUST00000068000; ENSMUST00000114410; ENSMUST00000159826; ENSMUST00000160130; ENSMUST00000160614; ENSMUST00000161608; ENSMUST00000162410; ENSMUST00000163006; ENSMUST00000163061; ENSMUST00000164963; BC075692; OTTMUST00000089405; OTTMUST00000089406; OTTMUST00000089407; OTTMUST00000089408; OTTMUST00000089409; OTTMUST00000089410; OTTMUST00000089411; OTTMUST000…	Kctd18	potassium channel tetramerisation domain containing 18
TC0100002381.mm.2	8.49	9.18	0.67	0.31	T	T	-1.61	0.2684	T	NM_001042634; NR_027853; NR_027854; ENSMUST00000034868; ENSMUST00000123580; ENSMUST00000129303; ENSMUST00000129577; ENSMUST00000131051; ENSMUST00000135380; ENSMUST00000139787; ENSMUST00000141570; ENSMUST00000147258; ENSMUST00000148330; ENSMUST00000151338; ENSMUST00000156931; OTTMUST00000051743; OTTMUST00000051744; OTTMUST00000051745; OTTMUST00000051746; OTTMUST00000051747; OTTMUST00000051748; OTT…	Clk1	CDC-like kinase 1
TC0100002382.mm.2	8.68	9.1	0.06	0.29	T	T	-1.34	0.0592	T	NM_001285826; NM_001285827; NM_027351; NM_027374; ENSMUST00000081677; ENSMUST00000114345; ENSMUST00000114348; ENSMUST00000117069; ENSMUST00000124550; BC060993; BC061645; OTTMUST00000052203; OTTMUST00000052204; OTTMUST00000052205; OTTMUST00000052206; OTTMUST00000052207; uc007bbv.2; uc007bbx.2; uc007bby.2	Ppil3	peptidylprolyl isomerase (cyclophilin)-like 3
TC0100002383.mm.2	7.8	8.33	0.53	0.47	T	T	-1.45	0.4751	T	NM_001025378; NM_001271526; NM_008765; ENSMUST00000027198; ENSMUST00000114325; ENSMUST00000151723; BC015257; OTTMUST00000052154; OTTMUST00000052155; OTTMUST00000052156; uc007bcc.1	Orc2	origin recognition complex, subunit 2
TC0100002385.mm.2	9.03	9.12	0.18	0.03	T	T	-1.07	0.5975	T	NM_172513; ENSMUST00000038372; ENSMUST00000097724; ENSMUST00000159185; ENSMUST00000159980; ENSMUST00000160546; ENSMUST00000161000; ENSMUST00000161600; BC068302; OTTMUST00000065877; OTTMUST00000065878; OTTMUST00000065879; OTTMUST00000065880; OTTMUST00000065881; OTTMUST00000065882; OTTMUST00000065883; uc007bch.2; uc007bci.2; uc007bcj.2	Fam126b	family with sequence similarity 126, member B
TC0100002388.mm.2	4.38	3.97	0.18	0.33	F	F	1.33	0.2922	F	NM_175370; ENSMUST00000055313; uc007bcm.2; uc011wll.2; uc011wlm.2	Als2cr12	amyotrophic lateral sclerosis 2 (juvenile) chromosome region, candidate 12 (human)
TC0100002392.mm.2	13.09	12.96	0.14	0.17	T	T	1.1	0.8739	T	NM_172406; ENSMUST00000027186; ENSMUST00000172685; ENSMUST00000173590; ENSMUST00000173719; ENSMUST00000174120; ENSMUST00000174359; BC060681; OTTMUST00000097369; OTTMUST00000097370; OTTMUST00000097371; OTTMUST00000097372; OTTMUST00000097373; OTTMUST00000097376; uc007bcv.2	Trak2	trafficking protein, kinesin binding 2
TC0100002393.mm.2	3.96	3.85	0.17	0.07	F	F	1.08	0.6052	F	uc007bdb.1	Als2cr11	amyotrophic lateral sclerosis 2 (juvenile) chromosome region, candidate 11 (human)
TC0100002394.mm.2	5.3	5.6	0.09	0.08	T	T	-1.23	0.1298	T	NM_175200; ENSMUST00000097080; ENSMUST00000149784; BC118929; OTTMUST00000055877; OTTMUST00000055878; uc007bdc.1; uc011wln.1	Als2cr11	amyotrophic lateral sclerosis 2 (juvenile) chromosome region, candidate 11 (human)
TC0100002395.mm.2	4.52	4.92	0.47	0.34	F	T	-1.32	0.2869	F	NM_001033449; NM_001037812; ENSMUST00000087475; ENSMUST00000094917; BC147243; BC147244; uc007bdd.1; uc007bde.1; uc007bdf.1	Tmem237	transmembrane protein 237
TC0100002405.mm.2	10.95	11.88	0.3	0.31	T	T	-1.9	0.0079	T	NM_009460; ENSMUST00000091374; ENSMUST00000123857; BC082566; BC083158; OTTMUST00000052620; OTTMUST00000052621; uc007bdx.1	Sumo1	small ubiquitin-like modifier 1
TC0100002409.mm.2	5.55	5.55	0.34	0.13	T	T	-1	0.5941	T	NM_027407; ENSMUST00000027172; BC079669; uc007beb.1; uc007bec.1; uc007bed.1	Ica1l	islet cell autoantigen 1-like
TC0100002411.mm.2	9.21	9.47	0.18	0.06	T	T	-1.2	0.2462	T	NM_001199060; NM_001199061; NM_021312; ENSMUST00000027173; ENSMUST00000117438; ENSMUST00000122038; ENSMUST00000133767; ENSMUST00000136461; ENSMUST00000141417; ENSMUST00000143342; ENSMUST00000147413; BC004748; BC052386; BC096651; OTTMUST00000051272; OTTMUST00000051273; OTTMUST00000051274; OTTMUST00000051275; OTTMUST00000051276; OTTMUST00000051277; OTTMUST00000051278; OTTMUST00000051279; uc007bee.2…	Wdr12	WD repeat domain 12
TC0100002413.mm.2	9.8	9.42	0.22	0.18	T	T	1.3	0.1737	T	NM_001045513; ENSMUST00000027168; ENSMUST00000090293; ENSMUST00000127573; ENSMUST00000140485; ENSMUST00000142258; ENSMUST00000182085; OTTMUST00000004432; OTTMUST00000004475; OTTMUST00000004476; OTTMUST00000004477; OTTMUST00000113093; uc007bet.2	Raph1	Ras association (RalGDS/AF-6) and pleckstrin homology domains 1
TC0100002442.mm.2	9.97	9.68	0.22	0.25	T	T	1.22	0.2102	T	NM_001081436; NM_001114609; ENSMUST00000097718; ENSMUST00000133236; ENSMUST00000137511; ENSMUST00000153992; ENSMUST00000165066; ENSMUST00000172416; BC150989; OTTMUST00000005042; OTTMUST00000005043; OTTMUST00000005044; OTTMUST00000005045; uc011wmb.1; uc011wmc.1	Ino80d	INO80 complex subunit D
TC0100002445.mm.2	13.76	13.68	0.18	0.11	T	T	1.06	0.9282	T	NM_001160038; NM_001160039; NM_001160040; NM_145518; ENSMUST00000027111; ENSMUST00000140612; ENSMUST00000168099; BC006660; BC015300; OTTMUST00000005068; OTTMUST00000005069; uc007bfu.2; uc007bfv.2; uc007bfw.1; uc007bfx.2; uc007bfy.2; uc011wmd.1	Ndufs1	NADH dehydrogenase (ubiquinone) Fe-S protein 1
TC0100002446.mm.2	4.16	3.8	0.21	0.2	F	F	1.28	0.4288	F	NM_146250; ENSMUST00000050536; BC032934; OTTMUST00000005067	Gpr1	G protein-coupled receptor 1
TC0100002456.mm.2	4.19	4.77	0.22	0.43	F	T	-1.49	0.1314	F	NM_001081658; ENSMUST00000090313; ENSMUST00000126954; OTTMUST00000018790; OTTMUST00000081080; uc007bgi.1	Dytn	dystrotelin
TC0100002457.mm.2	3.81	4.03	0.26	0.12	F	F	-1.17	0.3856	F	NM_029696; ENSMUST00000114094; BC050786; OTTMUST00000018792; uc007bgj.1	Mdh1b	malate dehydrogenase 1B, NAD (soluble)
TC0100002458.mm.2	3.57	3.79	0.53	0.47	F	F	-1.16	0.8333	F	NM_001256158; ENSMUST00000027102; uc029qow.1	4933402D24Rik	RIKEN cDNA 4933402D24 gene
TC0100002461.mm.2	9.1	9.21	0.6	0.21	T	T	-1.07	0.5595	T	NM_033563; ENSMUST00000055001; ENSMUST00000114086; ENSMUST00000135075; BC004700; BC019604; BC040794; OTTMUST00000033149; OTTMUST00000033150; OTTMUST00000033151; uc007bgo.2; uc007bgp.2; uc007bgq.1	Klf7	Kruppel-like factor 7 (ubiquitous)
TC0100002468.mm.2	8.71	8.29	0.23	0.34	T	T	1.34	0.0758	T	NM_025964; ENSMUST00000053469; ENSMUST00000114079; ENSMUST00000161264; ENSMUST00000162806; BC026952; OTTMUST00000065884; OTTMUST00000065885; OTTMUST00000065886; OTTMUST00000065887; uc007bgu.1; uc007bgv.1	Mettl21a	methyltransferase like 21A
TC0100002470.mm.2	6.58	6.37	0.22	0.2	T	T	1.15	0.9031	T	NM_001042659; NM_022721; ENSMUST00000063982; ENSMUST00000116133; BC117723; uc007bgy.1; uc007bgz.1	Fzd5	frizzled homolog 5 (Drosophila)
TC0100002471.mm.2	7.51	7.34	0.22	0.1	T	T	1.13	0.8393	T	NM_001039493; ENSMUST00000097713; ENSMUST00000123225; ENSMUST00000134097; ENSMUST00000139649; ENSMUST00000140857; OTTMUST00000052216; OTTMUST00000052217; OTTMUST00000052218; OTTMUST00000052219; OTTMUST00000052220; uc007bha.1; uc007bhb.1	Plekhm3	pleckstrin homology domain containing, family M, member 3
TC0100002475.mm.2	3.83	3.63	0.32	0.16	F	F	1.15	0.373	F	NM_027582; ENSMUST00000069142; ENSMUST00000159566; ENSMUST00000159896; ENSMUST00000160283; ENSMUST00000161313; ENSMUST00000162800; BC051128; OTTMUST00000075187; OTTMUST00000075188; OTTMUST00000075189; OTTMUST00000075190; OTTMUST00000075191; OTTMUST00000077504; uc007bhc.1; uc007bhd.1; uc007bhe.2	Akr1cl	aldo-keto reductase family 1, member C-like
TC0100002476.mm.2	5.88	5.91	0.19	0.41	T	T	-1.01	0.2585	T	NM_007777; ENSMUST00000087359; ENSMUST00000161960; BC078417; BC132506; BC132508; OTTMUST00000051206; OTTMUST00000051207; uc007bhf.1	Cryge	crystallin, gamma E
TC0100002477.mm.2	4.73	5	0.2	0.29	F	F	-1.21	0.0846	F	NM_007776; ENSMUST00000045028; ENSMUST00000127762; ENSMUST00000146122; BC057013; BC132116; BC132118; OTTMUST00000083888; OTTMUST00000083889; OTTMUST00000083890; uc007bhg.2	Crygd	crystallin, gamma D
TC0100002478.mm.2	2.99	3.18	0.08	0.23	F	F	-1.14	0.2586	F	NM_001082573; NM_007775; ENSMUST00000027089; ENSMUST00000114064; BC056454; OTTMUST00000051647	Crygc	crystallin, gamma C
TC0100002479.mm.2	3.91	3.91	0.33	0.51	F	F	-1	0.6108	F	NM_144761; ENSMUST00000027090; BC056455	Crygb	crystallin, gamma B
TC0100002481.mm.2	11.01	10.36	0.48	0.29	T	T	1.56	0.1411	T	NM_001111320; NM_010497; ENSMUST00000097709; ENSMUST00000149310; ENSMUST00000169032; BC088986; OTTMUST00000052006; OTTMUST00000052007; uc007bhn.2; uc011wmj.1	Idh1	isocitrate dehydrogenase 1 (NADP+), soluble
TC0100002488.mm.2	13.21	13.77	0.15	0.38	T	T	-1.48	0.1662	T	NM_001122738; NM_177645; ENSMUST00000068168; ENSMUST00000113987; ENSMUST00000129190; ENSMUST00000132960; BC141036; OTTMUST00000061560; OTTMUST00000064847; OTTMUST00000064848; OTTMUST00000079240; uc007bim.2; uc007bin.2; uc007bio.2; uc007bip.1; uc007biq.2; uc011wml.1	Kansl1l	KAT8 regulatory NSL complex subunit 1-like
TC0100002495.mm.2	12.9	12.76	0.36	0.23	T	T	1.1	0.9897	T	NM_007381; ENSMUST00000027153; ENSMUST00000139208; BC027412; OTTMUST00000064849; OTTMUST00000064850	Acadl	acyl-Coenzyme A dehydrogenase, long-chain
TC0100002497.mm.2	19.93	19.92	0.01	0.01	T	T	1.01	0.9966	T	NM_001113387; NM_021285; ENSMUST00000027151; ENSMUST00000119429; ENSMUST00000120415; ENSMUST00000150542; ENSMUST00000151328; ENSMUST00000160100; BC059087; OTTMUST00000064902; OTTMUST00000064973; OTTMUST00000064974; OTTMUST00000065668; OTTMUST00000086535; OTTMUST00000086536; uc007bis.2; uc007bit.2; uc007biu.2	Myl1	myosin, light polypeptide 1
TC0100002499.mm.2	8.02	8.19	0.36	0.18	T	T	-1.13	0.2487	T	NM_001190984; NM_001190985; NM_021295; ENSMUST00000027149; ENSMUST00000113979; ENSMUST00000119559; ENSMUST00000133508; ENSMUST00000149996; BC058560; OTTMUST00000051236; OTTMUST00000051237; OTTMUST00000065662; OTTMUST00000065663; OTTMUST00000065664; uc007biv.1; uc007biw.2; uc007bix.2; uc011wmm.1	Lancl1	LanC (bacterial lantibiotic synthetase component C)-like 1
TC0100002503.mm.2	5.09	5.1	0.84	0.38	T	F	-1.01	0.6297	F	NM_010154; ENSMUST00000119142; ENSMUST00000121473; ENSMUST00000126682; ENSMUST00000131148; ENSMUST00000153432; OTTMUST00000061851; OTTMUST00000061852; OTTMUST00000061853; OTTMUST00000061854; OTTMUST00000061855; uc007bjb.1; uc007bjc.1	Erbb4	v-erb-a erythroblastic leukemia viral oncogene homolog 4 (avian)
TC0100002534.mm.2	10.83	10.59	0.35	0.16	T	T	1.18	0.2643	T	NM_011770; ENSMUST00000027146; BC138606; BC138608; uc007bjd.2; uc029qoy.1	Ikzf2	IKAROS family zinc finger 2
TC0100002541.mm.2	4.78	4.58	0.33	0.3	T	T	1.16	0.353	T	NM_007525; ENSMUST00000027393; BC128370; BC128371; OTTMUST00000076570; uc007bjm.2	Bard1	BRCA1 associated RING domain 1
TC0100002543.mm.2	3.68	3.61	0.42	0.14	F	F	1.05	0.8659	F	NM_175210; ENSMUST00000087268; BC158053; BC158063; uc007bjo.2; uc007bjp.1; uc007bjq.1; uc011wmq.1	Abca12	ATP-binding cassette, sub-family A (ABC1), member 12
TC0100002544.mm.2	12.09	10.54	0.37	0.42	T	T	2.92	0.0001	T	NM_001276408; NM_001276409; NM_001276410; NM_001276411; NM_001276412; NM_001276413; NM_010233; ENSMUST00000055226; BC138421; BC145271	Fn1	fibronectin 1
TC0100002552.mm.2	9.61	9.77	0.3	0.33	T	T	-1.12	0.3435	T	NM_001005423; ENSMUST00000048860; BC068125; uc007bkg.2	Mreg	melanoregulin
TC0100002554.mm.2	7.19	7.27	0.09	0.09	T	T	-1.06	0.683	T	NM_023523; ENSMUST00000027381; ENSMUST00000097698; ENSMUST00000129458; ENSMUST00000134840; BC013530; OTTMUST00000065967; OTTMUST00000065968; OTTMUST00000065969; OTTMUST00000065970; uc007bki.2; uc007bkj.2; uc011wmu.1	Pecr	peroxisomal trans-2-enoyl-CoA reductase
TC0100002556.mm.2	3.24	3.08	0.18	0.03	F	F	1.12	0.2144	F	NM_001045533; ENSMUST00000047786; BC098191; OTTMUST00000065971; uc007bkn.1	2022-03-04	membrane-associated ring finger (C3HC4) 4
TC0100002558.mm.2	4.38	4.44	0.17	0.05	T	T	-1.04	0.6771	T	NM_176980; ENSMUST00000053499; BC132415; BC145253; uc007bkt.2; uc007bku.2; uc011wmv.1	Ankar	ankyrin and armadillo repeat containing
TC0100002562.mm.2	16.02	15.11	0.15	0.58	T	T	1.88	0.0045	T	NM_010518; ENSMUST00000027377; ENSMUST00000137339; BC054812; BC057447; OTTMUST00000042008; OTTMUST00000042009; uc007bkx.1	Igfbp5	insulin-like growth factor binding protein 5
TC0100002563.mm.2	3.75	3.56	0.27	0.12	F	F	1.14	0.6315	F	NM_009407; ENSMUST00000027374; BC048494; BC061170; uc007bkz.2	Tnp1	transition protein 1
TC0100002576.mm.2	13.62	12.74	0.28	0.68	T	T	1.84	0.0257	T	NM_001289895; NM_027884; ENSMUST00000169786; uc007blf.2; uc007bli.1	Tns1	tensin 1
TC0100002580.mm.2	3.62	3.76	0.12	0.35	F	F	-1.1	0.5453	F	NM_178241; ENSMUST00000053389; OTTMUST00000051104; uc007blm.1	Cxcr1	chemokine (C-X-C motif) receptor 1
TC0100002582.mm.2	7.31	7.23	0.11	0.53	T	T	1.05	0.1277	T	NM_001190444; NM_146110; ENSMUST00000006462; ENSMUST00000178235; BC031795; uc007blr.2; uc011wmz.1	Aamp	angio-associated migratory protein
TC0100002583.mm.2	7.74	7.32	0.15	0.25	T	T	1.34	0.0188	T	NM_027154; ENSMUST00000016309; ENSMUST00000113796; ENSMUST00000128505; ENSMUST00000130763; ENSMUST00000135384; ENSMUST00000141560; ENSMUST00000152603; ENSMUST00000154859; BC004752; OTTMUST00000051568; OTTMUST00000051569; OTTMUST00000051570; OTTMUST00000051571; OTTMUST00000051572; OTTMUST00000051573; OTTMUST00000051574; OTTMUST00000051575; uc007blv.2	Tmbim1	transmembrane BAX inhibitor motif containing 1
TC0100002584.mm.2	7.52	7.74	0.17	0.41	T	T	-1.16	0.4762	T	NM_176972; ENSMUST00000044260; BC139091; uc007bmc.2; uc007bmd.2; uc007bme.1	Usp37	ubiquitin specific peptidase 37
TC0100002586.mm.2	9.68	9.55	0.57	0.38	T	T	1.09	0.2917	T	NM_029888; ENSMUST00000027315; ENSMUST00000066986; ENSMUST00000113737; ENSMUST00000127921; ENSMUST00000130112; ENSMUST00000136865; ENSMUST00000147011; ENSMUST00000156613; BC060118; OTTMUST00000051589; OTTMUST00000051590; OTTMUST00000051591; OTTMUST00000051592; OTTMUST00000051593; OTTMUST00000051594; OTTMUST00000051595; OTTMUST00000051596; uc007bml.1; uc007bmm.1; uc007bmn.1; uc007bmo.1; uc007bmp.1	Zfp142	zinc finger protein 142
TC0100002588.mm.2	7.97	7.81	0.17	0.62	T	T	1.12	0.4841	T	NM_021313; ENSMUST00000027357; ENSMUST00000113721; ENSMUST00000127938; ENSMUST00000128491; ENSMUST00000132081; ENSMUST00000135140; ENSMUST00000136078; ENSMUST00000149649; ENSMUST00000151003; ENSMUST00000154874; BC048821; OTTMUST00000051604; OTTMUST00000051605; OTTMUST00000051606; OTTMUST00000051607; OTTMUST00000051608; OTTMUST00000051609; OTTMUST00000051610; OTTMUST00000051611; OTTMUST00000051612…	Rnf25	ring finger protein 25
TC0100002589.mm.2	11.59	11.62	0.32	0.39	T	T	-1.03	0.8491	T	NM_153744; ENSMUST00000081636; ENSMUST00000113672; ENSMUST00000159728; ENSMUST00000160732; ENSMUST00000162093; BC116749; BC116777; OTTMUST00000087807; OTTMUST00000087808; OTTMUST00000087809; OTTMUST00000087810; OTTMUST00000087811; uc007bnb.2; uc007bnc.1	Prkag3	protein kinase, AMP-activated, gamma 3 non-catatlytic subunit
TC0100002593.mm.2	3.33	3.57	0.25	0.09	T	T	-1.19	0.8032	T	NM_153111; ENSMUST00000068631; ENSMUST00000159232; ENSMUST00000162938; BC138435; BC138436; OTTMUST00000088326; OTTMUST00000088327; OTTMUST00000088328; uc007bnh.2; uc011wnd.1	Fev	FEV (ETS oncogene family)
TC0100002594.mm.2	4.29	4.57	0.18	0.25	F	F	-1.21	0.2904	F	NM_021541; ENSMUST00000006721; ENSMUST00000133833; BC052746; BC056989; OTTMUST00000049279; OTTMUST00000049288	Cryba2	crystallin, beta A2
TC0100002596.mm.2	3.65	3.88	0.08	0.19	F	F	-1.17	0.6934	F	NM_001039495; ENSMUST00000094844; ENSMUST00000130489; ENSMUST00000139950; BC150939; OTTMUST00000066060; OTTMUST00000066061; OTTMUST00000066062; uc007bnj.1; uc007bnk.1	Ccdc108	coiled-coil domain containing 108
TC0100002597.mm.2	4.17	4.54	0.24	0.18	F	F	-1.29	0.3263	F	NM_010544; ENSMUST00000164097; BC046984; uc007bnl.1; uc007bnm.1	Ihh	Indian hedgehog
TC0100002598.mm.2	7.06	7.22	0.12	0.21	T	T	-1.11	0.2143	T	NM_029342; BC006063; BC107252; BC107253; BC132359; BC132361; OTTMUST00000051645; uc029qpd.1	Nhej1	nonhomologous end-joining factor 1
TC0100002599.mm.2	4.48	4.44	0.19	0.27	T	T	1.03	0.9878	T	NM_194333; ENSMUST00000027405; BC094893; BC117790; BC117791; uc007bno.1	Slc23a3	solute carrier family 23 (nucleobase transporters), member 3
TC0100002600.mm.2	8.42	8.39	0.14	0.55	T	T	1.02	0.2321	T	NM_026977; ENSMUST00000041213; ENSMUST00000168720; BC028815; uc007bnp.1; uc007bnq.1; uc007bnr.1; uc007bns.1	Cnppd1	cyclin Pas1/PHO80 domain containing 1
TC0100002601.mm.2	5.88	5.72	0.08	0.49	T	T	1.11	0.4955	T	NM_023732; ENSMUST00000027396; ENSMUST00000159219; ENSMUST00000160081; ENSMUST00000160757; ENSMUST00000161103; ENSMUST00000161215; BC006634; OTTMUST00000088204; OTTMUST00000088219; OTTMUST00000088220; OTTMUST00000088221; OTTMUST00000088222; OTTMUST00000088223; uc007bnx.1	Abcb6	ATP-binding cassette, sub-family B (MDR/TAP), member 6
TC0100002602.mm.2	14.53	13.65	0.35	0.91	T	T	1.84	0.037	T	NM_001003917; NM_001288612; NM_001288613; NR_109938; ENSMUST00000040689; BC079884; uc007bnz.1; uc007boc.1	Atg9a	autophagy related 9A
TC0100002603.mm.2	4.75	4.94	0.21	0.53	F	F	-1.15	0.7016	F	NM_029010; ENSMUST00000113623; ENSMUST00000131408; ENSMUST00000132507; ENSMUST00000143193; ENSMUST00000146713; ENSMUST00000153584; ENSMUST00000155716; BC021773; OTTMUST00000051172; OTTMUST00000051173; OTTMUST00000051174; OTTMUST00000051175; OTTMUST00000051176; OTTMUST00000051177; OTTMUST00000051178; uc007bog.1; uc011wnk.1; uc011wnl.1	Glb1l	galactosidase, beta 1-like
TC0100002604.mm.2	17.51	17.51	0.18	0.1	T	T	1	0.7102	T	NM_009447; ENSMUST00000079464; BC019959; uc007bok.1	Tuba4a	tubulin, alpha 4A
TC0100002605.mm.2	4.53	4.1	0.37	0.49	F	F	1.34	0.6417	F	NM_001243090; NM_001243091; ENSMUST00000179573; ENSMUST00000180101; uc007bol.1; uc029qph.1	A630095N17Rik	RIKEN cDNA A630095N17 gene
TC0100002606.mm.2	5.13	5.04	0.15	0.14	T	T	1.06	0.9148	T	NM_008985; ENSMUST00000027404; uc007boq.1; uc007bor.1; uc011wnn.1	Ptprn	protein tyrosine phosphatase, receptor type, N
TC0100002607.mm.2	4.16	4.35	0.43	0.31	F	F	-1.14	0.8134	F	NM_009049; ENSMUST00000039534; BC027535; OTTMUST00000060135; uc007bos.1; uc011wno.1	Resp18	regulated endocrine-specific protein 18
TC0100002608.mm.2	7.94	8.14	0.25	0.13	T	T	-1.15	0.1868	T	NM_001110831; NM_016878; ENSMUST00000066668; ENSMUST00000113605; BC092232; uc007bot.2; uc007bou.2; uc007bow.2; uc011wnp.1	Dnpep	aspartyl aminopeptidase
TC0100002618.mm.2	5.92	5.75	0.44	0.62	T	T	1.13	0.1833	T	NM_007936; ENSMUST00000027451; BC004782; BC052164; uc007bpz.1; uc007bqa.1	Epha4	Eph receptor A4
TC0100002624.mm.2	5.89	5.89	0.29	0.26	T	T	-1	0.8227	T	NM_001159520; NM_008781; ENSMUST00000004994; ENSMUST00000087086; ENSMUST00000172555; BC048699; OTTMUST00000097090; OTTMUST00000097091; OTTMUST00000097092; uc007bqb.2; uc007bqc.2; uc007bqd.1	Pax3	paired box 3
TC0100002628.mm.2	2.68	2.75	0.27	0.04	F	F	-1.05	0.6158	F	XM_001472451.2	Gm2102	PREDICTED: predicted gene 2102 (Gm2102), mRNA.
TC0100002631.mm.2	10.47	10.2	0.18	0.08	T	T	1.2	0.4353	T	NM_001278075; NM_011811; NR_102757; NR_102758; ENSMUST00000068333; ENSMUST00000170217; BC002313; BC016428	Farsb	phenylalanyl-tRNA synthetase, beta subunit
TC0100002633.mm.2	3.13	3.23	0.18	0.56	F	F	-1.07	0.5583	F	BC138135; BC138136; uc011wnt.1	BC035947	cDNA sequence BC035947
TC0100002640.mm.2	4.61	4.36	0.16	0.05	F	F	1.19	0.3371	F	NM_009129; ENSMUST00000049972; BC048249; uc007bqr.1; uc007bqs.1	Scg2	secretogranin II
TC0100002642.mm.2	3.48	3.47	0.37	0.12	F	F	1.01	0.2247	F	NM_183027; ENSMUST00000159312; ENSMUST00000160706; ENSMUST00000162342; BC054111; BC098237; OTTMUST00000088357; OTTMUST00000088358; OTTMUST00000088359; uc011wnw.1	Ap1s3	adaptor-related protein complex AP-1, sigma 3
TC0100002644.mm.2	3.75	3.63	0.31	0.15	T	F	1.08	0.3974	F	NM_001111279; NM_027057; ENSMUST00000048820; ENSMUST00000113510; ENSMUST00000113511; ENSMUST00000113512; ENSMUST00000113513; ENSMUST00000113514; ENSMUST00000113515; ENSMUST00000125641; ENSMUST00000127771; ENSMUST00000130714; ENSMUST00000138319; ENSMUST00000143368; BC025226; OTTMUST00000050848; OTTMUST00000050858; OTTMUST00000050859; OTTMUST00000050860; OTTMUST00000050861; OTTMUST00000050862; OTTM…	Wdfy1	WD repeat and FYVE domain containing 1
TC0100002645.mm.2	11.64	11.89	0.22	0.15	T	T	-1.19	0.5563	T	NM_009255; ENSMUST00000027467; ENSMUST00000153862; BC010675; OTTMUST00000051625; OTTMUST00000051626; uc007bqz.2; uc007bra.2	Serpine2	serine (or cysteine) peptidase inhibitor, clade E, member 2
TC0100002649.mm.2	6.06	5.92	0.19	0.19	T	T	1.1	0.8627	T	NM_173425; ENSMUST00000058748; ENSMUST00000161427; BC150872; OTTMUST00000088476; OTTMUST00000088477; uc007brb.2	Fam124b	family with sequence similarity 124, member B
TC0100002651.mm.2	14.37	14.42	0.06	0.21	T	T	-1.04	0.8353	T	NM_016716; ENSMUST00000163119; ENSMUST00000164108; ENSMUST00000167293; ENSMUST00000167794; ENSMUST00000168372; ENSMUST00000170897; BC027304; OTTMUST00000090232; OTTMUST00000090233; OTTMUST00000090234; OTTMUST00000090235; OTTMUST00000090236; OTTMUST00000090237; uc007brc.1; uc007brd.1	Cul3	cullin 3
TC0100002656.mm.2	7.5	6.97	1.05	0.19	T	T	1.44	0.866	T	NM_001285927; NM_175291; ENSMUST00000077946; BC150753; uc007bre.1; uc007brf.1; uc007bri.2	Dock10	dedicator of cytokinesis 10
TC0100002667.mm.2	11.09	11.48	0.62	0.63	T	T	-1.31	0.3899	T	NM_010570; ENSMUST00000069799; OTTMUST00000039671; uc007brp.2	Irs1	insulin receptor substrate 1
TC0100002673.mm.2	5.5	5	0.18	0.36	T	F	1.42	0.2308	F	NM_007735; ENSMUST00000087050; ENSMUST00000135271; OTTMUST00000051472; OTTMUST00000051473	Col4a4	collagen, type IV, alpha 4
TC0100002677.mm.2	4.36	3.95	0.62	0.4	T	F	1.33	0.2288	F	NM_025453; ENSMUST00000027331; ENSMUST00000138787; BC117736; OTTMUST00000052559; OTTMUST00000052560; uc007bsd.1	Tm4sf20	transmembrane 4 L six family member 20
TC0100002681.mm.2	3.91	3.56	0.33	0.26	F	F	1.28	0.061	F	NM_030556; ENSMUST00000045560; ENSMUST00000142805; ENSMUST00000164473; BC109154; BC109155; OTTMUST00000054192; OTTMUST00000054193; uc007bsi.2; uc007bsj.2	Slc19a3	solute carrier family 19, member 3
TC0100002685.mm.2	5.58	5.2	0.19	0.3	T	T	1.3	0.0135	T	NM_172430; ENSMUST00000053075; ENSMUST00000159078; ENSMUST00000160237; ENSMUST00000160567; ENSMUST00000160953; BC069832; OTTMUST00000074976; OTTMUST00000074977; OTTMUST00000074997; OTTMUST00000075028; OTTMUST00000075029; uc007bsp.2; uc007bsq.2; uc007bsr.2	Sphkap	SPHK1 interactor, AKAP domain containing
TC0100002690.mm.2	9.39	8.69	0.44	0.17	T	T	1.63	0.1711	T	NM_001003948; ENSMUST00000168574; ENSMUST00000175948; ENSMUST00000175996; ENSMUST00000176559; ENSMUST00000176720; ENSMUST00000176822; ENSMUST00000177458; BC080290; OTTMUST00000104053; OTTMUST00000104054; OTTMUST00000104055; OTTMUST00000104056; OTTMUST00000104057; OTTMUST00000104058; OTTMUST00000104059; uc007bst.2; uc007bsv.2	Pid1	phosphotyrosine interaction domain containing 1
TC0100002696.mm.2	3.39	3.37	0.3	0.11	F	F	1.01	0.457	F	NM_152915; ENSMUST00000049126; BC034634; uc007bsw.1; uc007bsx.1	Dner	delta/notch-like EGF repeat containing
TC0100002698.mm.2	13.43	13.43	0.05	0.24	T	T	-1	0.5121	T	NM_133975; ENSMUST00000027421; uc007bsy.1; uc007bsz.1; uc007btb.1	Trip12	thyroid hormone receptor interactor 12
TC0100002702.mm.2	4.16	4.39	0.27	0.22	F	F	-1.17	0.3998	F	NM_027921; ENSMUST00000027422; BC023456; uc007btd.1	Slc16a14	solute carrier family 16 (monocarboxylic acid transporters), member 14
TC0100002707.mm.2	6.16	6.05	0.27	0.17	T	T	1.08	0.9654	T	NM_001037909; NM_175219; NM_213615; ENSMUST00000160792; ENSMUST00000161675; ENSMUST00000161724; BC007193; BC107246; BC107247; uc007btf.1; uc007bti.1; uc007btj.1; uc007btn.1; uc007btt.1; uc007btu.1	C130026I21Rik; A530032D15Rik	RIKEN cDNA C130026I21 gene; RIKEN cDNA A530032D15Rik gene
TC0100002711.mm.2	8.99	8.68	0.35	0.5	T	T	1.23	0.0643	T	uc007bth.2	Csprs	component of Sp100-rs
TC0100002721.mm.2	3.91	4.05	0.28	0.49	F	F	-1.1	0.3691	F	BC071209	Csprs	component of Sp100-rs
TC0100002725.mm.2	4.94	5.07	0.19	0.19	T	T	-1.1	0.8942	T	NM_030194; NM_175397; ENSMUST00000093508; ENSMUST00000128339; ENSMUST00000130727; ENSMUST00000131950; ENSMUST00000143363; ENSMUST00000150114; ENSMUST00000151690; ENSMUST00000152399; BC039938; BC094500; OTTMUST00000060409; OTTMUST00000060410; OTTMUST00000060411; OTTMUST00000060476; OTTMUST00000060477; OTTMUST00000060478; OTTMUST00000060479; OTTMUST00000060480; uc007btz.2; uc007bua.2; uc007bub.2; u…	Sp110	Sp110 nuclear body protein
TC0100002729.mm.2	5.36	5.5	0.07	0.52	T	F	-1.1	0.7284	F	NM_177055; ENSMUST00000064788; ENSMUST00000159122; ENSMUST00000159320; ENSMUST00000159325; ENSMUST00000161453; ENSMUST00000162038; BC052931; uc007bui.2; uc007buj.2; uc011wod.1	A630001G21Rik	RIKEN cDNA A630001G21 gene
TC0100002734.mm.2	4.32	5.08	0.18	0.59	F	T	-1.69	0.0751	F	NM_001033290; ENSMUST00000086975; BC115578; BC115579; uc007buq.1	Gpr55	G protein-coupled receptor 55
TC0100002736.mm.2	4.51	4.36	0.37	0.58	F	F	1.11	0.5626	F	NM_008311; ENSMUST00000027431; ENSMUST00000155077; BC023690; OTTMUST00000085661; OTTMUST00000085662; uc007buz.1; uc011woh.1	Htr2b	5-hydroxytryptamine (serotonin) receptor 2B
TC0100002739.mm.2	12.62	12.53	0.14	0.07	T	T	1.07	0.6162	T	NM_010880; ENSMUST00000027438; BC005460; uc007bvl.1	Ncl	nucleolin
TC0100002743.mm.2	3.46	3.44	0.65	0.3	F	F	1.01	0.1907	F	NM_010341; ENSMUST00000027440; BC120822; BC137775; OTTMUST00000054320	Nmur1	neuromedin U receptor 1
TC0100002748.mm.2	8.75	8.77	0.34	0.19	T	T	-1.01	0.5824	T	NM_008801; ENSMUST00000027444; ENSMUST00000143674; ENSMUST00000146220; ENSMUST00000148683; ENSMUST00000150653; BC005636; OTTMUST00000051929; OTTMUST00000051930; OTTMUST00000051931; OTTMUST00000051932; OTTMUST00000078762; uc007bvq.1; uc011wok.1	Pde6d	phosphodiesterase 6D, cGMP-specific, rod, delta
TC0100002751.mm.2	4.44	4.41	0.14	0.09	T	T	1.02	0.757	T	NM_010933; ENSMUST00000027449; BC111834; uc007bvt.2	Nppc	natriuretic peptide type C
TC0100002756.mm.2	3.25	3.6	0.17	0.17	F	F	-1.28	0.1677	F	NM_007433; ENSMUST00000027455; BC052874; uc007bvy.1	Alppl2	alkaline phosphatase, placental-like 2
TC0100002757.mm.2	4.58	4.77	0.05	0.1	T	T	-1.14	0.5044	T	NM_001081082; ENSMUST00000113270; uc007bwa.2	Alpi	alkaline phosphatase, intestinal
TC0100002758.mm.2	4.9	4.7	0.12	0.18	T	T	1.15	0.497	T	NM_001277925; NM_021306; ENSMUST00000027463; ENSMUST00000159662; ENSMUST00000160810; ENSMUST00000161002; ENSMUST00000162015; BC057569; OTTMUST00000088526; OTTMUST00000088527; OTTMUST00000088528; OTTMUST00000088529; uc007bwd.1	Ecel1	endothelin converting enzyme-like 1
TC0100002762.mm.2	7.18	7.39	0.17	0.4	T	T	-1.16	0.645	T	NM_001110227; ENSMUST00000113212; ENSMUST00000174179; OTTMUST00000095333; OTTMUST00000095334; uc007bwu.2	Kcnj13	potassium inwardly-rectifying channel, subfamily J, member 13
TC0100002764.mm.2	4.88	5.02	0.24	0.25	T	T	-1.1	0.9986	T	NM_001111314; NM_019867; ENSMUST00000027477; ENSMUST00000068681; ENSMUST00000166463; ENSMUST00000168235; BC039279; OTTMUST00000094294; OTTMUST00000094295; OTTMUST00000094298; OTTMUST00000094299; uc007bwx.2; uc007bwy.2	Ngef	neuronal guanine nucleotide exchange factor
TC0100002769.mm.2	8.12	8.3	0.28	0.25	T	T	-1.13	0.8199	T	NM_001033291; NM_001198573; ENSMUST00000040783; BC117957; BC117958; uc007bxw.1; uc007bxx.1; uc007bxy.1; uc007bxz.1; uc011wot.1; uc011wou.1	Usp40	ubiquitin specific peptidase 40
TC0100002771.mm.2	3.76	3.78	0.09	0.11	F	F	-1.02	0.8895	F	NM_008299; ENSMUST00000119972; BC048490; OTTMUST00000049208; uc007byj.2	Dnajb3	DnaJ (Hsp40) homolog, subfamily B, member 3
TC0100002772.mm.2	8.86	8.45	0.2	0.29	T	T	1.33	0.1031	T	NM_172505; NM_198652; NR_040291; BC057309; BC062125; BC131919; OTTMUST00000049209; OTTMUST00000049210; OTTMUST00000049211; OTTMUST00000049212; OTTMUST00000049213; OTTMUST00000049214; OTTMUST00000049215; uc007bym.2; uc007byn.2; uc007byo.1; uc011wow.1; uc029qrj.1	A730008H23Rik; Hjurp; 6430706D22Rik	RIKEN cDNA A730008H23 gene; Holliday junction recognition protein; RIKEN cDNA 6430706D22 gene
TC0100002775.mm.2	10.08	9.82	0.02	0.31	T	T	1.2	0.3876	T	NM_008132; ENSMUST00000067625; BC139128; BC139129; uc007byr.1	Glrp1	glutamine repeat protein 1
TC0100002776.mm.2	5.08	4.67	0.28	0.36	T	T	1.33	0.4104	T	NM_177305; ENSMUST00000051236; ENSMUST00000159814; BC055769; OTTMUST00000071303; OTTMUST00000072344; uc007byt.1; uc011woz.1	Arl4c	ADP-ribosylation factor-like 4C
TC0100002781.mm.2	3.68	3.89	0.29	0.29	T	T	-1.16	0.8308	T	NM_010262; ENSMUST00000036954; BC116965; BC120492; OTTMUST00000096174; uc007bzb.1	Gbx2	gastrulation brain homeobox 2
TC0100002783.mm.2	10.39	10.18	0.38	0.33	T	T	1.16	0.4976	T	NM_139152; ENSMUST00000086882; ENSMUST00000097656; ENSMUST00000151330; ENSMUST00000154228; BC141295; BC145621; OTTMUST00000066152; OTTMUST00000066153; OTTMUST00000066154; uc007bzd.1; uc007bze.1; uc011wpb.1	Asb18	ankyrin repeat and SOCS box-containing 18
TC0100002784.mm.2	3.83	4.24	0.73	0.61	T	F	-1.34	0.3711	F	NM_029122; ENSMUST00000113094; uc007bzf.2; uc007bzg.2	Iqca	IQ motif containing with AAA domain
TC0100002789.mm.2	10.31	10.64	0.31	0.18	T	T	-1.27	0.1887	T	NM_001243008; NM_001243009; ENSMUST00000056925; ENSMUST00000097653; ENSMUST00000130846; ENSMUST00000136916; ENSMUST00000145750; ENSMUST00000150769; OTTMUST00000053364; OTTMUST00000053365; OTTMUST00000053366; OTTMUST00000053367; OTTMUST00000053368; uc007bzk.1; uc011wpc.2; uc029qrp.1	Col6a3	collagen, type VI, alpha 3
TC0100002793.mm.2	6.71	6.65	0.41	0.32	T	T	1.04	0.9735	T	NM_001159725; NM_008998; ENSMUST00000027529; ENSMUST00000128226; ENSMUST00000130042; ENSMUST00000131428; ENSMUST00000135819; BC013170; BC051071; OTTMUST00000066163; OTTMUST00000066164; OTTMUST00000066165; OTTMUST00000066166; OTTMUST00000066217; uc007bzn.2; uc007bzo.2	Rab17	RAB17, member RAS oncogene family
TC0100002798.mm.2	9.58	9.46	0.1	0.18	T	T	1.09	0.6516	T	NM_023343; ENSMUST00000027534; BC026953; BC027439; uc007cak.1; uc007cal.1; uc007cam.1; uc011wpg.1	Ilkap	integrin-linked kinase-associated serine/threonine phosphatase 2C
TC0100002800.mm.2	3.81	3.77	0.28	0.26	F	F	1.03	0.2874	F	NM_019479; ENSMUST00000086851; ENSMUST00000126136; ENSMUST00000132188; ENSMUST00000150520; ENSMUST00000155752; BC012897; OTTMUST00000049445; OTTMUST00000049446; OTTMUST00000049447; OTTMUST00000049448; OTTMUST00000049449; uc007cat.2; uc007cau.1	Hes6	hairy and enhancer of split 6
TC0100002801.mm.2	5.28	5.74	0.27	0.53	T	T	-1.38	0.0516	T	NM_011066; ENSMUST00000069620; uc007cav.1; uc007caw.1; uc011wph.1	Per2	period circadian clock 2
TC0100002805.mm.2	7.89	7.29	0.12	0.26	T	T	1.52	0.0449	T	ENSMUST00000097644	Hdac4	histone deacetylase 4
TC0100002806.mm.2	8.53	8.16	0.41	0.28	T	T	1.29	0.2221	T	NM_207225; ENSMUST00000008995; BC066052; uc007cbe.2; uc007cbf.2; uc007cbg.2	Hdac4	histone deacetylase 4
TC0100002810.mm.2	11.91	12.05	0.29	0.2	T	T	-1.1	0.254	T	NM_024197; ENSMUST00000027478; ENSMUST00000153897; BC003439; OTTMUST00000051651; OTTMUST00000051652; uc007cbh.1	Ndufa10	NADH dehydrogenase (ubiquinone) 1 alpha subcomplex 10
TC0100002812.mm.2	5.27	5.71	0.3	0.39	T	T	-1.36	0.2403	T	NM_147038; ENSMUST00000086837; uc007cbi.1	Olfr1416	olfactory receptor 1416
TC0100002813.mm.2	4.13	4.25	0.4	0.18	F	F	-1.09	0.3409	F	NM_001011525; ENSMUST00000071521; uc007cbj.1	Olfr1415	olfactory receptor 1415
TC0100002814.mm.2	4.97	5.27	0.29	0.33	T	F	-1.23	0.2792	F	NM_147039; ENSMUST00000062353; BC120830; uc007cbk.2	Olfr1414	olfactory receptor 1414
TC0100002816.mm.2	9.14	10.63	0.3	0.74	T	T	-2.81	0.0009	T	NM_001163425; NR_028108; ENSMUST00000097642; ENSMUST00000112999; ENSMUST00000129730; ENSMUST00000148508; ENSMUST00000154129; BC147334; BC147335; BC147659; BC147669; OTTMUST00000052502; OTTMUST00000052503; OTTMUST00000052504; OTTMUST00000052505; OTTMUST00000052506; uc007cbq.2; uc011wpj.1	Myeov2	myeloma overexpressed 2
TC0100002817.mm.2	3.78	3.6	0.08	0.31	F	F	1.14	0.0907	F	NM_153114; ENSMUST00000053144; ENSMUST00000159803; BC100323; BC132494; BC132498; OTTMUST00000088368; OTTMUST00000088369; uc007cbr.1	Otos	otospiralin
TC0100002823.mm.2	4.49	4.76	0.42	0.48	F	F	-1.2	0.3301	F	NM_172850; ENSMUST00000112998; ENSMUST00000160548; BC120887; BC120888; OTTMUST00000051678; OTTMUST00000051679; uc007cbt.1; uc011wpl.1	Ankmy1	ankyrin repeat and MYND domain containing 1
TC0100002827.mm.2	4.1	3.97	0.08	0.38	F	F	1.09	0.4515	F	NM_001110315; NM_008440; ENSMUST00000086819; ENSMUST00000112958; ENSMUST00000171556; ENSMUST00000171796; BC062891	Kif1a	kinesin family member 1A
TC0100002830.mm.2	3.34	3.06	0.2	0.16	F	F	1.21	0.5651	F	NM_001159940; NM_172411; ENSMUST00000043718; ENSMUST00000143419; BC089525; uc007cdj.2; uc007cdk.2	2310007B03Rik	RIKEN cDNA 2310007B03 gene
TC0100002831.mm.2	7	7.36	0.35	0.62	T	T	-1.28	0.9794	T	NM_178051; ENSMUST00000027492; ENSMUST00000112942; ENSMUST00000112944; ENSMUST00000136754; ENSMUST00000152307; BC002280; BC055877; BC064709; OTTMUST00000051042; OTTMUST00000051043; OTTMUST00000051044; OTTMUST00000051045; OTTMUST00000074620; uc007cdo.1; uc007cdp.1	Mterf4	mitochondrial transcription termination factor 4
TC0100002832.mm.2	5.4	5.23	0.32	0.44	T	T	1.13	0.3893	T	NM_080850; ENSMUST00000027493; ENSMUST00000128253; ENSMUST00000128655; ENSMUST00000133886; ENSMUST00000139028; ENSMUST00000148355; BC150821; OTTMUST00000051730; OTTMUST00000051823; OTTMUST00000051824; OTTMUST00000051825; OTTMUST00000051826; OTTMUST00000051827; uc007cdq.1; uc007cdr.1; uc007cdt.2; uc007cdu.1	Pask	PAS domain containing serine/threonine kinase
TC0100002833.mm.2	16.33	16.15	0.21	0.19	T	T	1.13	0.4451	T	NM_133808; ENSMUST00000042498; ENSMUST00000170883; BC021765; BC023806; BC025648; BC027779; BC027788; BC035301	Hdlbp	high density lipoprotein (HDL) binding protein
TC0100002836.mm.2	7.9	8.28	0.18	0.27	T	T	-1.3	0.1311	T	NM_021537; ENSMUST00000027498; ENSMUST00000125778; ENSMUST00000133769; ENSMUST00000151068; ENSMUST00000154008; BC052913; BC071218; OTTMUST00000065416; OTTMUST00000065417; OTTMUST00000065418; OTTMUST00000065419; OTTMUST00000065420; uc007ced.1	Stk25	serine/threonine kinase 25 (yeast)
TC0100002837.mm.2	7.4	7.71	0.15	0.19	T	T	-1.24	0.1907	T	NM_025920; ENSMUST00000112905; BC063758; BC066042; uc007cef.1; uc007ceg.1; uc007ceh.1	Thap4	THAP domain containing 4
TC0100002838.mm.2	7.87	7.62	0.25	0.24	T	T	1.19	0.8851	T	NM_001105667; NM_023136; ENSMUST00000027503; ENSMUST00000112890; ENSMUST00000112893; ENSMUST00000144106; BC030178; BC069902; OTTMUST00000052626; OTTMUST00000052627; OTTMUST00000052628; OTTMUST00000052629; uc007cek.2; uc007cel.1; uc007cem.2	Dtymk	deoxythymidylate kinase
TC0100002840.mm.2	5.01	4.68	0.35	0.19	T	F	1.26	0.1276	F	NM_008798; ENSMUST00000027507; BC119179; BC120602; uc007cev.1	Pdcd1	programmed cell death 1
TC0100002844.mm.2	8.25	8.43	0.13	0.13	T	T	-1.14	0.387	T	NM_001159745; NM_009183; ENSMUST00000043336; BC060112; uc007cfa.1; uc007cfb.1; uc011wpu.1	St8sia4	ST8 alpha-N-acetyl-neuraminide alpha-2,8-sialyltransferase 4
TC0100002856.mm.2	3.96	4.43	0.18	0.41	F	F	-1.38	0.4029	F	NM_172658; ENSMUST00000071985; BC119022; uc007cfc.1	Slco4c1	solute carrier organic anion transporter family, member 4C1
TC0100002857.mm.2	4.45	4.91	0.68	0.09	F	F	-1.38	0.2067	F	OTTMUST00000094675	Slco6b1	solute carrier organic anion transporter family, member 6b1
TC0100002859.mm.2	4.56	4.6	0.39	0.48	T	F	-1.03	0.673	F	NM_028942; ENSMUST00000027569; BC139066; BC139067; uc007cff.1; uc011wpv.1	Slco6c1	solute carrier organic anion transporter family, member 6c1
TC0100002863.mm.2	6.56	6.93	0.04	0.1	T	T	-1.29	0.0756	T	NM_133825; ENSMUST00000053033; ENSMUST00000142234; ENSMUST00000149927; ENSMUST00000153115; BC019375; BC023951; uc007cfg.2; uc007cfh.2; uc011wpw.1	D1Ertd622e	DNA segment, Chr 1, ERATO Doi 622, expressed
TC0100002864.mm.2	6.47	5.9	0.29	0.14	T	T	1.49	0.0107	T	NM_173760; ENSMUST00000042509; ENSMUST00000112845; ENSMUST00000137758; ENSMUST00000152788; ENSMUST00000171129; BC053396; OTTMUST00000052011; OTTMUST00000052012; OTTMUST00000052013; OTTMUST00000052014; uc007cfl.1	Ppip5k2	diphosphoinositol pentakisphosphate kinase 2
TC0100002866.mm.2	11.48	10.75	0.19	0.54	T	T	1.66	0.0354	T	NM_013626; ENSMUST00000058762; ENSMUST00000097625; ENSMUST00000159041; ENSMUST00000159131; ENSMUST00000159428; ENSMUST00000159585; ENSMUST00000159841; ENSMUST00000160210; ENSMUST00000161071; ENSMUST00000161567; ENSMUST00000162426; ENSMUST00000162681; ENSMUST00000162803; ENSMUST00000163007; OTTMUST00000088381; OTTMUST00000088382; OTTMUST00000088383; OTTMUST00000088384; OTTMUST00000088385; OTTMUST0…	Pam	peptidylglycine alpha-amidating monooxygenase
TC0100002887.mm.2	3.57	3.81	0.94	0.33	F	F	-1.18	0.7275	F	NM_001160368; NM_178779; ENSMUST00000058688; ENSMUST00000172299; BC118961; uc011wpy.1; uc011wpz.1	Rnf152	ring finger protein 152
TC0100002888.mm.2	8.82	8.71	0.29	0.18	T	T	1.08	0.8249	T	NM_013784; ENSMUST00000070699; BC021148; uc007cgf.3; uc007cgg.2; uc007cgh.2; uc011wqa.2	Pign	phosphatidylinositol glycan anchor biosynthesis, class N
TC0100002894.mm.2	8.47	8.27	0.49	0.34	T	T	1.15	0.1847	T	NM_009741; NM_177410; ENSMUST00000112751; BC068988; BC095964; OTTMUST00000052517; uc011wqb.2	Bcl2	B cell leukemia/lymphoma 2
TC0100002899.mm.2	8.31	7.83	0.25	0.29	T	T	1.4	0.1698	T	NM_027534; ENSMUST00000010049; BC023820; uc007cgy.2	Kdsr	3-ketodihydrosphingosine reductase
TC0100002900.mm.2	9.83	9.85	0.1	0.16	T	T	-1.02	0.9866	T	NM_009190; ENSMUST00000094646; ENSMUST00000112736; ENSMUST00000126057; ENSMUST00000127606; ENSMUST00000147705; BC003799; OTTMUST00000051389; OTTMUST00000051390; OTTMUST00000051391; OTTMUST00000051392; OTTMUST00000051393; uc007cgz.2	Vps4b	vacuolar protein sorting 4b (yeast)
TC0100002903.mm.2	5.75	5.83	0.66	0.18	T	T	-1.05	0.5229	T	NM_009126; ENSMUST00000027567; ENSMUST00000112717; BC063756; OTTMUST00000049647; uc007chg.2	Serpinb3a	serine (or cysteine) peptidase inhibitor, clade B (ovalbumin), member 3A
TC0100002904.mm.2	3.77	3.96	0.03	0.19	F	F	-1.14	0.3448	F	NM_201376; ENSMUST00000023861; BC138290; BC138291; OTTMUST00000049643; uc007chh.1	Serpinb3d	serine (or cysteine) peptidase inhibitor, clade B (ovalbumin), member 3D
TC0100002916.mm.2	6.83	6.72	0.27	0.79	T	T	1.09	0.3987	T	NM_001081386; ENSMUST00000094626; BC157927; uc007chx.1	Cdh19	cadherin 19, type 2
TC0100002921.mm.2	7.85	7.81	0.43	0.26	T	T	1.03	0.6755	T	NM_001081316; ENSMUST00000035462; BC120567; BC137796; uc007chy.1	Dsel	dermatan sulfate epimerase-like
TC0100002936.mm.2	9.14	9.19	0.32	0.19	T	T	-1.04	0.7382	T	NM_011650; ENSMUST00000027623; BC004615; uc007cib.1	Tsn	translin
TC0100002938.mm.2	15.7	16.6	0.31	0.42	T	T	-1.86	0.0121	T	NR_027901; uc007cih.2	2900060B14Rik	RIKEN cDNA 2900060B14 gene
TC0100002942.mm.2	5.03	4.34	0.49	0.88	T	F	1.61	0.1377	F	NM_001081125; ENSMUST00000062483; ENSMUST00000159678; ENSMUST00000159839; ENSMUST00000160991; ENSMUST00000161056; ENSMUST00000161301; ENSMUST00000161451; ENSMUST00000162552; ENSMUST00000162607; BC082604; BC085190; OTTMUST00000088493; OTTMUST00000088494; OTTMUST00000088495; OTTMUST00000088496; OTTMUST00000088497; OTTMUST00000088498; OTTMUST00000088499; OTTMUST00000088500; OTTMUST00000088501; uc007…	Gli2	GLI-Kruppel family member GLI2
TC0100002945.mm.2	5.86	5.96	0.39	0.13	T	T	-1.08	0.7878	T	NM_008381; ENSMUST00000038765; OTTMUST00000088399; uc007cir.1	Inhbb	inhibin beta-B
TC0100002947.mm.2	8.73	8.76	0.2	0.35	T	T	-1.02	0.9715	T	NM_022327; ENSMUST00000004565; ENSMUST00000142945; ENSMUST00000156213; BC006907; OTTMUST00000051693; OTTMUST00000051694; OTTMUST00000075366; uc007cis.2	Ralb	v-ral simian leukemia viral oncogene homolog B (ras related)
TC0100002950.mm.2	6.48	6.73	0.11	0.11	T	T	-1.19	0.2328	T	NM_001113416; NM_145506; ENSMUST00000027632; ENSMUST00000052404; ENSMUST00000163147; BC003937; BC011476	Epb41l5	erythrocyte membrane protein band 4.1 like 5
TC0100002954.mm.2	11.59	11.37	0.04	0.14	T	T	1.16	0.2359	T	NM_019933; ENSMUST00000064091; ENSMUST00000163179; ENSMUST00000163435; ENSMUST00000163621; ENSMUST00000164086; ENSMUST00000164269; ENSMUST00000166422; ENSMUST00000166624; ENSMUST00000168303; ENSMUST00000168429; ENSMUST00000168808; OTTMUST00000090386; OTTMUST00000090387; OTTMUST00000090390; OTTMUST00000090391; OTTMUST00000090434; OTTMUST00000090435; OTTMUST00000090436; OTTMUST00000090437; OTTMUST0…	Ptpn4	protein tyrosine phosphatase, non-receptor type 4
TC0100002960.mm.2	7.55	7.54	0.09	0.09	T	T	1.01	0.8762	T	NM_175106; ENSMUST00000037906; BC094344; BC131993; BC132021; OTTMUST00000052476; uc007cja.2	Tmem177	transmembrane protein 177
TC0100002961.mm.2	3.24	3.44	0.16	0.03	F	F	-1.15	0.299	F	NM_001115074; ENSMUST00000037840; ENSMUST00000174370; ENSMUST00000174458; OTTMUST00000095164; OTTMUST00000095165; uc011wqu.1	Cfap221	cilia and flagella associated protein 221
TC0100002963.mm.2	5.94	6.04	0.09	0.15	T	T	-1.07	0.8642	T	NM_019432; ENSMUST00000056089; BC024613; OTTMUST00000052471; uc007cjd.1	Tmem37	transmembrane protein 37
TC0100002964.mm.2	11.14	11.39	0.63	0.51	T	T	-1.19	0.589	T	NM_001037999; NM_007830; ENSMUST00000027634; ENSMUST00000112648; ENSMUST00000128408; ENSMUST00000132118; ENSMUST00000135937; ENSMUST00000149628; ENSMUST00000151708; BC028874; OTTMUST00000051289; OTTMUST00000051290; OTTMUST00000051291; OTTMUST00000051292; OTTMUST00000051293; OTTMUST00000051294; OTTMUST00000051295; uc007cje.1; uc007cjf.2	Dbi	diazepam binding inhibitor
TC0100002965.mm.2	10.64	10.09	0.25	0.13	T	T	1.47	0.0157	T	NM_001085409; NM_133186; ENSMUST00000112639; ENSMUST00000112640; ENSMUST00000112641; ENSMUST00000112643; ENSMUST00000140490; BC037435; OTTMUST00000050942; OTTMUST00000050943; OTTMUST00000050944; OTTMUST00000050945; OTTMUST00000050946; uc007cji.1; uc007cjj.1	Steap3	STEAP family member 3
TC0100002967.mm.2	5.77	5.24	0.65	0.54	T	F	1.44	0.2252	F	NM_010766; ENSMUST00000027639; BC132338; BC137939; uc007cjl.1	Marco	macrophage receptor with collagenous structure
TC0100002969.mm.2	8.92	9.57	0.16	0.26	T	T	-1.58	0.0088	T	NM_001271531; NM_001271532; NM_133748; NM_178082; ENSMUST00000003818; ENSMUST00000071064; ENSMUST00000159085; ENSMUST00000159125; ENSMUST00000159192; ENSMUST00000159528; ENSMUST00000160688; ENSMUST00000160968; ENSMUST00000161068; ENSMUST00000161818; ENSMUST00000162019; ENSMUST00000162582; ENSMUST00000162790; BC015288; BC023067; BC023874; BC024411; OTTMUST00000088551; OTTMUST00000088552; OTTMUST00…	Insig2	insulin induced gene 2
TC0100002973.mm.2	3.96	4.58	0.28	0.1	F	F	-1.54	0.0473	F	NM_010483; ENSMUST00000055884; BC114988; BC115825; OTTMUST00000049715; uc011wqx.1	Htr5b	5-hydroxytryptamine (serotonin) receptor 5B
TC0100002974.mm.2	8.6	8.49	0.06	0.18	T	T	1.07	0.6248	T	NM_025860; ENSMUST00000001724; ENSMUST00000131471; ENSMUST00000134417; ENSMUST00000148809; BC028246; BC103776; BC141230; BC141231; OTTMUST00000047501; OTTMUST00000047502; OTTMUST00000049719; OTTMUST00000049720; uc007cjw.2	Ddx18	DEAD (Asp-Glu-Ala-Asp) box polypeptide 18
TC0100002977.mm.2	3.65	4.39	0.27	0.2	F	F	-1.67	0.0505	F	NM_199021; ENSMUST00000112603; ENSMUST00000112606; ENSMUST00000140361; BC063074; BC067026; OTTMUST00000049175; OTTMUST00000049176; OTTMUST00000049177; uc007cjx.2	Dpp10	dipeptidylpeptidase 10
TC0100002993.mm.2	11.19	11.42	0.54	0.19	T	T	-1.17	0.4994	T	NM_001205385; NM_001205386; NM_023735; ENSMUST00000027579; ENSMUST00000178474; BC005557; BC080806; BC108386; uc007cke.2; uc007ckf.2; uc029qta.1	Actr3	ARP3 actin-related protein 3
TC0100002997.mm.2	4.76	4.93	0.07	0.13	T	F	-1.12	0.4461	F	NM_145100; ENSMUST00000027582; ENSMUST00000159417; ENSMUST00000159529; ENSMUST00000161361; ENSMUST00000162899; BC058599; OTTMUST00000074922; OTTMUST00000074923; OTTMUST00000074924; OTTMUST00000074929; OTTMUST00000074930; uc007cki.1; uc007ckj.1	Lypd1	Ly6/Plaur domain containing 1
TC0100002998.mm.2	5.6	5.42	0.17	0.47	T	T	1.13	0.3215	T	NM_001081756; NM_172484; NM_176957; ENSMUST00000057846; ENSMUST00000094609; ENSMUST00000094610; ENSMUST00000112583; ENSMUST00000159934; ENSMUST00000160693; ENSMUST00000160736; ENSMUST00000161954; ENSMUST00000162646; ENSMUST00000162647; ENSMUST00000162664; ENSMUST00000162877; BC066095; BC079551; OTTMUST00000074895; OTTMUST00000074896; OTTMUST00000074897; OTTMUST00000074919; OTTMUST00000074920; OTT…	Nckap5	NCK-associated protein 5
TC0100003010.mm.2	4.81	4.89	0.15	0.34	F	F	-1.06	0.2626	F	NM_028135; ENSMUST00000027585; ENSMUST00000160111; ENSMUST00000160616; ENSMUST00000162406; BC046234; BC059048; OTTMUST00000075105; OTTMUST00000075106; OTTMUST00000075107; OTTMUST00000078911; uc007cku.1; uc011wqz.1	Tmem163	transmembrane protein 163
TC0100003015.mm.2	3.45	3.63	0.14	0.12	F	F	-1.13	0.2315	F	NM_011737; ENSMUST00000061512; uc011wra.1	Map3k19	mitogen-activated protein kinase kinase kinase 19
TC0100003021.mm.2	7.69	8.02	0.15	0.28	T	T	-1.26	0.3405	T	NM_001285945; NM_027678; ENSMUST00000086614; ENSMUST00000097597; ENSMUST00000112538; ENSMUST00000124876; ENSMUST00000127393; ENSMUST00000131732; ENSMUST00000143389; BC066035; BC117921; BC117922; OTTMUST00000042232; OTTMUST00000042233; OTTMUST00000042234; OTTMUST00000042235; OTTMUST00000042236; OTTMUST00000042237; OTTMUST00000042238; uc007clg.1	Zranb3	zinc finger, RAN-binding domain containing 3
TC0100003025.mm.2	5.52	5.7	0.32	0.31	T	T	-1.14	0.4025	T	NM_001081078; ENSMUST00000073490; ENSMUST00000162067; OTTMUST00000075103; OTTMUST00000075104; uc007clm.1	Lct	lactase
TC0100003026.mm.2	5.89	6.01	0.28	0.23	T	T	-1.08	0.8256	T	NM_008567; ENSMUST00000027601; BC050886; BC057584; uc007cln.1; uc007clo.1	Mcm6	minichromosome maintenance deficient 6 (MIS5 homolog, S. pombe) (S. cerevisiae)
TC0100003027.mm.2	12.48	12.4	0.33	0.31	T	T	1.06	0.6553	T	NM_145507; NM_177445; ENSMUST00000027602; ENSMUST00000064309; BC008638; uc007clp.2; uc007clr.2; uc011wrd.1	Dars	aspartyl-tRNA synthetase
TC0100003029.mm.2	6.27	6.8	0.23	0.27	T	T	-1.44	0.1729	T	NM_009911; ENSMUST00000052172; ENSMUST00000142893; BC031665; BC098322; OTTMUST00000049443; OTTMUST00000049444; uc007cls.1; uc007clt.1	Cxcr4	chemokine (C-X-C motif) receptor 4
TC0100003035.mm.2	13.4	13.99	0.29	0.28	T	T	-1.5	0.0221	T	NM_007827; ENSMUST00000112488; ENSMUST00000119432; ENSMUST00000136497; BC127150; OTTMUST00000061937; OTTMUST00000061938; OTTMUST00000074408	Cd55b	CD55 molecule, decay accelerating factor for complement B
TC0100003037.mm.2	11.93	12.38	0.02	0.39	T	T	-1.38	0.0135	T	NM_010016; ENSMUST00000027650; ENSMUST00000122830; ENSMUST00000133057; ENSMUST00000140400; ENSMUST00000140725; BC011314; OTTMUST00000061930; OTTMUST00000061931; OTTMUST00000061932; OTTMUST00000061933; OTTMUST00000061934; uc007cly.1; uc007clz.2; uc029qte.1	Cd55	CD55 molecule, decay accelerating factor for complement
TC0100003039.mm.2	4.13	4.29	0.34	0.21	F	F	-1.12	0.775	F	NM_009581; ENSMUST00000039862; ENSMUST00000128128; ENSMUST00000142416; BC119121; BC119123; OTTMUST00000066182; OTTMUST00000066225; OTTMUST00000066226; uc007cmb.2	Zp3r	zona pellucida 3 receptor
TC0100003041.mm.2	3.55	3.87	0.07	0.27	F	F	-1.25	0.2239	F	NM_007576; ENSMUST00000027657; ENSMUST00000137276; ENSMUST00000171642; BC012257; OTTMUST00000074406; OTTMUST00000074409; OTTMUST00000092075; uc007cmc.1	C4bp	complement component 4 binding protein
TC0100003042.mm.2	10.19	9.95	0.25	0.19	T	T	1.19	0.9837	T	NM_001162415; NM_001162416; NM_008825; NR_027859; NR_028304; ENSMUST00000050406; ENSMUST00000066863; ENSMUST00000169659; ENSMUST00000171479; BC018418; BC051014; uc007cme.2; uc007cmf.2; uc007cmg.2; uc011wrf.1; uc011wrg.1; uc011wrh.1; uc011wri.1; uc011wrj.1	Pfkfb2; C4bp-ps1	6-phosphofructo-2-kinase/fructose-2,6-biphosphatase 2; complement component 4 binding protein, pseudogene 1
TC0100003048.mm.2	4.26	4.19	0.2	0.21	F	F	1.05	0.4659	F	NM_053095; ENSMUST00000121040; OTTMUST00000070813; uc007cmo.1; uc007cmq.2; uc011wrl.1	Il24	interleukin 24
TC0100003049.mm.2	3.52	3.99	0.17	0.24	F	F	-1.39	0.206	F	NM_021380; ENSMUST00000027673; BC111821; uc007cmr.1; uc011wrm.1	Il20	interleukin 20
TC0100003050.mm.2	3.32	3.84	0.53	0.27	T	F	-1.44	0.8245	F	NM_001009940; ENSMUST00000016668; ENSMUST00000112465; BC115793; uc007cms.1; uc007cmt.1	Il19	interleukin 19
TC0100003051.mm.2	10.27	9.89	0.76	0.36	T	T	1.3	0.7377	T	NM_008551; ENSMUST00000016672; BC063064; uc007cmv.1	Mapkapk2	MAP kinase-activated protein kinase 2
TC0100003055.mm.2	4.91	4.61	0.17	0.17	T	T	1.24	0.1673	T	NM_145508; ENSMUST00000016670; BC006704; uc007cmw.1	Dyrk3	dual-specificity tyrosine-(Y)-phosphorylation regulated kinase 3
TC0100003056.mm.2	3.87	3.91	0.67	0.22	F	F	-1.03	0.8965	F	NM_018750; ENSMUST00000027688; ENSMUST00000068564; ENSMUST00000112442; ENSMUST00000124796; BC089605; OTTMUST00000051125; OTTMUST00000051126; OTTMUST00000051127; OTTMUST00000051128; uc007cnc.1; uc007cnd.1; uc011wro.1	Rassf5	Ras association (RalGDS/AF-6) domain family member 5
TC0100003057.mm.2	6.62	6.49	0.27	0.2	T	T	1.1	0.9619	T	NM_019777; ENSMUST00000062108; ENSMUST00000159195; ENSMUST00000160748; ENSMUST00000161764; ENSMUST00000162285; ENSMUST00000162437; ENSMUST00000163029; BC037446; OTTMUST00000088400; OTTMUST00000088401; OTTMUST00000088402; OTTMUST00000088403; OTTMUST00000088404; OTTMUST00000088405; OTTMUST00000088406; uc007cne.1; uc007cnf.1	Ikbke	inhibitor of kappaB kinase epsilon
TC0100003058.mm.2	9.07	8.09	0.37	0.25	T	T	1.98	0.0273	T	NM_001081011; ENSMUST00000097588; BC151081; BC151082; BC158055; BC172152; uc007cng.2; uc007cni.1; uc007cnj.1; uc011wrp.1; uc011wrq.1	Srgap2	SLIT-ROBO Rho GTPase activating protein 2
TC0100003068.mm.2	6.67	6.42	0.42	0.24	T	T	1.18	0.3298	T	NM_001114662; NM_172510; ENSMUST00000046658; ENSMUST00000112365; ENSMUST00000112370; ENSMUST00000126927; ENSMUST00000144548; ENSMUST00000146267; ENSMUST00000159038; ENSMUST00000159382; ENSMUST00000160656; ENSMUST00000161864; ENSMUST00000162628; ENSMUST00000163016; BC058790; OTTMUST00000061509; OTTMUST00000061510; OTTMUST00000061511; OTTMUST00000061512; OTTMUST00000061513; OTTMUST00000088566; OTTM…	Mfsd4	major facilitator superfamily domain containing 4
TC0100003069.mm.2	6.62	6.24	0.27	0.41	T	T	1.3	0.4349	T	NM_008795; ENSMUST00000027697; ENSMUST00000112362; BC119617; uc007coh.2	Cdk18	cyclin-dependent kinase 18
TC0100003071.mm.2	4.54	5.37	0.1	0.32	F	F	-1.77	0.0155	F	ENSMUST00000086544	Gm10188	predicted gene 10188 [Source:MGI Symbol;Acc:MGI:3704196]
TC0100003074.mm.2	10.57	10.16	0.35	0.43	T	T	1.33	0.1933	T	NM_178874; ENSMUST00000045473; ENSMUST00000125439; ENSMUST00000132435; ENSMUST00000136828; ENSMUST00000138717; ENSMUST00000142609; BC052035; OTTMUST00000066282; OTTMUST00000066283; OTTMUST00000066284; OTTMUST00000066285; OTTMUST00000066286; OTTMUST00000066287; uc007cor.1; uc007cos.1; uc007cot.1	Tmcc2	transmembrane and coiled-coil domains 2
TC0100003079.mm.2	5.33	5.56	0.1	0.38	T	T	-1.18	0.1068	T	NM_177129; ENSMUST00000086521; BC066106; uc007cpa.1; uc007cpb.1; uc007cpc.1	Cntn2	contactin 2
TC0100003080.mm.2	5.45	4.62	0.31	0.45	T	F	1.78	0.0386	F	NM_001160316; NM_001160317; NM_001160318; NM_182716; ENSMUST00000043189; ENSMUST00000094569; ENSMUST00000163770; uc007cpd.2; uc007cpe.2; uc007cpf.2; uc007cpg.2; uc011wrx.1	Nfasc	neurofascin
TC0100003087.mm.2	10.94	10.56	0.04	0.15	T	T	1.31	0.1533	T	NM_008575; ENSMUST00000067398; ENSMUST00000067429; BC003750	Mdm4	transformed mouse 3T3 cell double minute 4
TC0100003088.mm.2	6.21	5.93	0.19	0.03	T	F	1.22	0.2682	F	ENSMUST00000180528	Gm26616	predicted gene, 26616
TC0100003090.mm.2	6.3	6.12	0.56	0.58	T	T	1.13	0.4759	T	NM_011439; ENSMUST00000094551; ENSMUST00000126530; ENSMUST00000144386; ENSMUST00000145922; ENSMUST00000153799; BC007130; OTTMUST00000066297; OTTMUST00000066298; OTTMUST00000066299; OTTMUST00000066300; uc007cqj.1; uc007cqk.1	Sox13	SRY (sex determining region Y)-box 13
TC0100003092.mm.2	9.8	10.24	0.14	0.19	T	T	-1.36	0.1126	T	NM_009227; ENSMUST00000164096; ENSMUST00000164574; ENSMUST00000166291; ENSMUST00000166915; ENSMUST00000171264; ENSMUST00000172079; BC008262; BC051207; BC055765; OTTMUST00000090098; OTTMUST00000090099; OTTMUST00000090100; OTTMUST00000090101; OTTMUST00000090102; OTTMUST00000090104; uc007cql.2	Snrpe	small nuclear ribonucleoprotein E
TC0100003093.mm.2	12.57	12.48	0.17	0.28	T	T	1.07	0.2343	T	NM_001166552; NM_001276767; NM_144530; ENSMUST00000027736; BC005786; BC066163; BC066848; uc007cqm.1; uc007cqp.1; uc007cqr.2; uc011wsb.1	Zbed6; Zc3h11a	zinc finger, BED type containing 6; zinc finger CCCH type containing 11A
TC0100003094.mm.2	4.81	4.52	0.34	0.43	T	F	1.23	0.3312	F	NM_001159649; NM_172842; ENSMUST00000169295; BC042765; uc007cqs.2; uc007cqt.2	Lax1	lymphocyte transmembrane adaptor 1
TC0100003095.mm.2	8.04	8.41	0.31	0.44	T	T	-1.29	0.4666	T	ENSMUST00000167348	Atp2b4	ATPase, Ca++ transporting, plasma membrane 4
TC0100003096.mm.2	8.76	8.35	0.2	0.18	T	T	1.33	0.1019	T	NM_001167949; NM_213616; NR_105868; ENSMUST00000048953; ENSMUST00000112264; ENSMUST00000125659; ENSMUST00000128692; ENSMUST00000140810; ENSMUST00000143567; ENSMUST00000165602; BC109172; BC109173; OTTMUST00000039586; OTTMUST00000039594; OTTMUST00000039595; OTTMUST00000039596; OTTMUST00000039597; uc007cqu.3; uc007cqv.3; uc007cqw.1; uc007cqx.1; uc011wsc.2	Atp2b4; Mir6903	ATPase, Ca++ transporting, plasma membrane 4; microRNA 6903
TC0100003098.mm.2	4.52	4.12	0.44	0.24	T	F	1.32	0.1653	F	NM_001160420; NM_001160421; NM_001160422; NM_054076; ENSMUST00000124051; ENSMUST00000124245; ENSMUST00000126123; ENSMUST00000149380; ENSMUST00000153617; BC099435; BC115928; OTTMUST00000066466; OTTMUST00000066467; OTTMUST00000066468; OTTMUST00000066469; OTTMUST00000066470; uc007cqy.2; uc007cqz.2; uc007cra.2; uc007crb.3	Optc	opticin
TC0100003099.mm.2	12.75	11.11	0.67	0.42	T	T	3.11	0.0037	T	NM_054077; ENSMUST00000048432; ENSMUST00000127583; BC019775; OTTMUST00000066465; OTTMUST00000066608; uc007crc.3	Prelp	proline arginine-rich end leucine-rich repeat
TC0100003102.mm.2	8.18	7.48	0.3	0.64	T	T	1.63	0.0328	T	NM_007570; ENSMUST00000020692; BC132259; BC138639; OTTMUST00000088224; uc007cre.1	Btg2	B cell translocation gene 2, anti-proliferative
TC0100003104.mm.2	6.2	5.66	0.51	0.2	T	T	1.46	0.0749	T	NM_001008533; NM_001039510; NM_001282945; ENSMUST00000038191; ENSMUST00000086465; ENSMUST00000169927; BC079624	Adora1	adenosine A1 receptor
TC0100003107.mm.2	5.02	5.23	0.41	0.15	T	F	-1.16	0.2397	F	NM_001144855; ENSMUST00000168515; uc007crm.2; uc007crn.2; uc007cro.2; uc007crp.2; uc011wse.1	Ppfia4	protein tyrosine phosphatase, receptor type, f polypeptide (PTPRF), interacting protein (liprin), alpha 4
TC0100003108.mm.2	6.95	7.3	0.19	0.26	T	T	-1.28	0.1428	T	NM_001042485; NM_020588; ENSMUST00000049470; BC003210; uc007crq.1; uc007crr.1; uc007crs.1	Tmem183a	transmembrane protein 183A
TC0100003111.mm.2	3.64	3.8	0.26	0.19	F	F	-1.12	0.951	F	NM_001145300; ENSMUST00000052911; ENSMUST00000172898; BC145149; BC145786; OTTMUST00000096412	Mgat4e	MGAT4 family, member E
TC0100003113.mm.2	11.4	10.64	0.21	0.48	T	T	1.7	0.0329	T	NM_001081307; NR_015606; ENSMUST00000045665; ENSMUST00000086444; ENSMUST00000112163; ENSMUST00000132025; ENSMUST00000137022; ENSMUST00000141419; ENSMUST00000146639; ENSMUST00000156348; ENSMUST00000168381; BC145746; OTTMUST00000051282; OTTMUST00000051283; OTTMUST00000051284; OTTMUST00000051285; OTTMUST00000051286; OTTMUST00000051287; OTTMUST00000051288; uc007csl.1; uc007csm.1; uc007csn.1; uc007cso…	Ppp1r12b	protein phosphatase 1, regulatory (inhibitor) subunit 12B
TC0100003119.mm.2	4.4	4.86	0.32	0.36	T	T	-1.37	0.045	T	NM_001033409; ENSMUST00000044828; ENSMUST00000137968; ENSMUST00000139369; BC141210; OTTMUST00000066294; OTTMUST00000066295; OTTMUST00000066296; uc007csq.1	Lgr6	leucine-rich repeat-containing G protein-coupled receptor 6
TC0100003120.mm.2	3.89	4.07	0.48	0.3	F	F	-1.13	0.4382	F	NM_007955; uc007csr.2	Ptprv	protein tyrosine phosphatase, receptor type, V
TC0100003122.mm.2	6.62	6.64	0.1	0.22	T	F	-1.02	0.8354	F	NM_134438; ENSMUST00000027682; BC098482; BC127619; BC127620; OTTMUST00000052472; uc007csv.2	Gpr37l1	G protein-coupled receptor 37-like 1
TC0100003123.mm.2	4.32	4.59	0.17	0.22	T	T	-1.21	0.4635	T	NM_001163131; NM_007921; ENSMUST00000003135; BC138692; BC145380; uc007csw.2; uc007csx.2	Elf3	E74-like factor 3
TC0100003124.mm.2	8.08	7.92	0.19	0.21	T	T	1.11	0.2318	T	NM_001159624; NM_145417; ENSMUST00000074357; ENSMUST00000077340; ENSMUST00000130069; ENSMUST00000141092; ENSMUST00000141234; ENSMUST00000152169; BC019200; OTTMUST00000051810; OTTMUST00000051811; OTTMUST00000051812; OTTMUST00000051813; OTTMUST00000051814; OTTMUST00000051815; uc007csy.2; uc011wsi.1	Rnpep	arginyl aminopeptidase (aminopeptidase B)
TC0100003125.mm.2	12.6	12.79	0.45	0.29	T	T	-1.14	0.0418	T	NM_011590; ENSMUST00000081104; ENSMUST00000125454; ENSMUST00000134088; ENSMUST00000152706; BC010830; BC098216; OTTMUST00000051974; OTTMUST00000078084; OTTMUST00000078085; OTTMUST00000078086; uc007csz.1	Timm17a	translocase of inner mitochondrial membrane 17a
TC0100003127.mm.2	10.56	9.76	0.29	0.16	T	T	1.74	0.0093	T	NM_175259; ENSMUST00000041240; ENSMUST00000159181; ENSMUST00000159918; BC044813; OTTMUST00000066301; OTTMUST00000066302; OTTMUST00000066303; uc007ctc.1; uc007ctd.1	Shisa4	shisa family member 4
TC0100003128.mm.2	8.41	8.19	0.14	0.28	T	T	1.17	0.3454	T	NM_153774; ENSMUST00000041023; ENSMUST00000159017; ENSMUST00000159089; ENSMUST00000159173; ENSMUST00000159487; ENSMUST00000161032; ENSMUST00000161135; ENSMUST00000161189; ENSMUST00000161258; ENSMUST00000161704; ENSMUST00000161750; ENSMUST00000161838; ENSMUST00000161934; ENSMUST00000162858; BC098508; OTTMUST00000088431; OTTMUST00000088432; OTTMUST00000088433; OTTMUST00000088434; OTTMUST00000088435…	Ipo9	importin 9
TC0100003129.mm.2	8.69	7.92	0.57	0.34	T	T	1.71	0.0879	T	NM_173437; ENSMUST00000040599; ENSMUST00000067414; BC059840; uc007ctg.2; uc007ctj.2; uc007ctk.1; uc007ctl.1; uc011wsl.1	Nav1	neuron navigator 1
TC0100003138.mm.2	4.46	4.63	0.33	0.29	T	T	-1.13	0.9271	T	NM_019645; ENSMUST00000027667; ENSMUST00000132793; ENSMUST00000163260; BC139041; BC139042; OTTMUST00000053857; OTTMUST00000053858; OTTMUST00000090231; uc007cub.1; uc011wss.1	Pkp1	plakophilin 1
TC0100003139.mm.2	4.52	4.09	0.38	0.26	T	F	1.35	0.0581	F	NM_177642; ENSMUST00000124134; ENSMUST00000140703; ENSMUST00000166193; BC107027; BC107028; OTTMUST00000046955; OTTMUST00000047090; OTTMUST00000047091; uc007cuc.2; uc007cud.2; uc011wst.1; uc011wsu.1	Igfn1	immunoglobulin-like and fibronectin type III domain containing 1
TC0100003140.mm.2	3.66	3.75	0.2	0.34	F	F	-1.06	0.6982	F	NR_046167; NR_046168; NR_046169; NR_046170; uc007cuh.2; uc007cui.2; uc007cuj.2; uc007cuk.2	Gm15850	predicted gene 15850
TC0100003141.mm.2	5.65	5.61	0.54	0.21	T	T	1.03	0.7164	T	OTTMUST00000094206; OTTMUST00000094305; OTTMUST00000094306; OTTMUST00000094307; uc007cun.1	Mroh3	maestro heat-like repeat family member 3
TC0100003142.mm.2	4.55	4.43	0.41	0.36	F	F	1.09	0.7012	F	NM_028872; ENSMUST00000120339; ENSMUST00000144464; ENSMUST00000150163; ENSMUST00000153910; BC052416; BC053100; uc007cuo.2; uc007cup.1	5730559C18Rik	RIKEN cDNA 5730559C18 gene
TC0100003145.mm.2	4.11	4.01	0.08	0.55	F	F	1.07	0.8277	F	NM_001101516; ENSMUST00000086395; uc011wsy.1	Gpr25	G protein-coupled receptor 25
TC0100003146.mm.2	9.55	9.35	0.11	0.36	T	T	1.15	0.7724	T	NM_001081360; ENSMUST00000048309; BC138367; BC145258; uc007cuq.1; uc007cur.2; uc011wsz.1; uc011wta.1	Camsap2	calmodulin regulated spectrin-associated protein family, member 2
TC0100003155.mm.2	4.82	5.07	0.52	0.34	T	T	-1.19	0.6136	T	NM_001159769; NM_030676; ENSMUST00000027649; ENSMUST00000168126; BC137845; uc007cva.2; uc007cvb.2; uc007cvc.2	Nr5a2	nuclear receptor subfamily 5, group A, member 2
TC0100003167.mm.2	7.39	7.31	2.12	0.3	T	T	1.06	0.178	T	NM_001111316; NM_001268286; NM_011210; ENSMUST00000112036; ENSMUST00000182138; ENSMUST00000182283; ENSMUST00000182755; ENSMUST00000183229; ENSMUST00000183262; ENSMUST00000183301; OTTMUST00000113094; OTTMUST00000113095; OTTMUST00000113096; OTTMUST00000113099; OTTMUST00000113100; OTTMUST00000113101; uc007cvj.2; uc007cvk.2	Ptprc	protein tyrosine phosphatase, receptor type, C
TC0100003170.mm.2	14.35	14.64	0.2	0.14	T	T	-1.22	0.2511	T	NM_021605; ENSMUST00000027642; BC037697; uc007cvn.1; uc007cvo.1; uc011wtb.1	Nek7	NIMA (never in mitosis gene a)-related expressed kinase 7
TC0100003175.mm.2	4.44	4.62	0.14	0.26	F	F	-1.13	0.8219	F	NM_001025565; NM_001042577; NM_010714; ENSMUST00000019374; ENSMUST00000046870; ENSMUST00000093486; ENSMUST00000112026; ENSMUST00000112030; BC072623; OTTMUST00000054112; OTTMUST00000054113; OTTMUST00000054114; OTTMUST00000054115; uc007cvr.1; uc007cvs.1; uc007cvt.1; uc007cvu.2	Lhx9	LIM homeobox protein 9
TC0100003176.mm.2	5.23	5.63	0.24	0.62	T	T	-1.32	0.3454	T	NM_001081226; ENSMUST00000112025; uc007cvv.1; uc007cvw.1	2310009B15Rik	RIKEN cDNA 2310009B15 gene
TC0100003183.mm.2	4.13	3.97	0.44	0.29	F	F	1.11	0.6747	F	NM_133239; ENSMUST00000059825; OTTMUST00000085739; OTTMUST00000085740; OTTMUST00000085741; OTTMUST00000085742; OTTMUST00000085744; OTTMUST00000085745; uc007cwc.1; uc007cwd.1; uc007cwe.1; uc007cwf.1	Crb1	crumbs family member 1, photoreceptor morphogenesis associated
TC0100003186.mm.2	4.09	4.16	0.13	0.18	F	F	-1.05	0.7477	F	NM_015780; ENSMUST00000023965; ENSMUST00000161224; BC111870; OTTMUST00000088574; OTTMUST00000088593; uc007cwl.1	Cfhr1	complement factor H-related 1
TC0100003190.mm.2	3.71	3.15	0.5	0.38	F	F	1.48	0.1925	F	NM_001029977; NM_001160303; NM_001160304; ENSMUST00000027612; ENSMUST00000111986; ENSMUST00000111989; BC141136; BC145444; uc007cwn.2; uc007cwo.2; uc011wte.1; uc011wtf.1	Gm4788	predicted gene 4788
TC0100003191.mm.2	5.88	5.43	0.72	0.69	T	F	1.37	0.1106	F	NM_001025575; ENSMUST00000094489; OTTMUST00000084792; uc007cwp.2; uc007cwq.1; uc007cwr.1	Cfhr2	complement factor H-related 2
TC0100003193.mm.2	11.31	10.41	0.42	0.49	T	T	1.86	0.0385	T	NM_009888; ENSMUST00000066859; ENSMUST00000111976; ENSMUST00000111977; ENSMUST00000123238; ENSMUST00000148225; BC066092; OTTMUST00000060596; OTTMUST00000060597; OTTMUST00000060598; OTTMUST00000060599; uc007cws.1; uc007cwt.1; uc007cwu.1; uc011wtg.1	Cfh	complement component factor h
TC0100003202.mm.2	11.54	11.99	0.32	0.28	T	T	-1.37	0.6356	T	NM_145991; ENSMUST00000018337; ENSMUST00000159794; ENSMUST00000162638; BC027756; BC031127; OTTMUST00000076702; OTTMUST00000076703; OTTMUST00000076704; uc007cwx.1	Cdc73	cell division cycle 73, Paf1/RNA polymerase II complex component
TC0100003203.mm.2	7.49	7.12	0.62	0.29	T	T	1.29	0.2891	T	NM_013835; ENSMUST00000018343; ENSMUST00000159879; BC051974; BC052380; OTTMUST00000051883; OTTMUST00000051884; uc007cxd.1	Trove2	TROVE domain family, member 2
TC0100003204.mm.2	5.72	5.75	0.32	0.41	T	T	-1.03	0.7342	T	NM_009061; ENSMUST00000027606; ENSMUST00000127206; ENSMUST00000134817; ENSMUST00000153527; BC023001; OTTMUST00000049364; OTTMUST00000049365; OTTMUST00000049366; OTTMUST00000049367; uc007cxg.2	Rgs2	regulator of G-protein signaling 2
TC0100003205.mm.2	5.73	5.69	0.09	0.6	T	F	1.03	0.8531	F	NM_153171; ENSMUST00000052375; ENSMUST00000111941; BC049624; OTTMUST00000049361; OTTMUST00000049362; uc007cxh.1; uc007cxi.1	Rgs13	regulator of G-protein signaling 13
TC0100003207.mm.2	4.2	4.14	0.32	0.15	F	F	1.04	0.9313	F	NM_015811; ENSMUST00000167317; ENSMUST00000167812; ENSMUST00000169042; ENSMUST00000169409; ENSMUST00000170870; ENSMUST00000172388; BC028634; OTTMUST00000089512; OTTMUST00000089513; OTTMUST00000089514; OTTMUST00000089515; OTTMUST00000089516; OTTMUST00000089517; uc007cxj.2; uc007cxk.1	Rgs1	regulator of G-protein signaling 1
TC0100003208.mm.2	3.53	4.27	0.17	0.48	F	F	-1.67	0.0374	F	ENSMUST00000184008; ENSMUST00000184189; OTTMUST00000117360; OTTMUST00000117361	Rgs21	regulator of G-protein signalling 21
TC0100003210.mm.2	4.93	4.85	0.29	0.34	T	T	1.05	0.363	T	NM_022881; ENSMUST00000027603; BC099387; BC132544; BC132546; OTTMUST00000066463; uc007cxl.1	Rgs18	regulator of G-protein signaling 18
TC0100003233.mm.2	6.01	6.14	0.21	0.16	T	T	-1.09	0.6905	T	NM_008869; ENSMUST00000070200; ENSMUST00000111926; ENSMUST00000134676; ENSMUST00000142040; ENSMUST00000155438; BC003816; OTTMUST00000039570; OTTMUST00000039571; OTTMUST00000039572; OTTMUST00000039573; OTTMUST00000047354	Pla2g4a	phospholipase A2, group IVA (cytosolic, calcium-dependent)
TC0100003239.mm.2	8.44	8.72	0.08	0.25	T	T	-1.22	0.3044	T	NM_001077237; NM_145511; ENSMUST00000006167; ENSMUST00000094477; ENSMUST00000097546; ENSMUST00000097547; ENSMUST00000111913; ENSMUST00000132809; ENSMUST00000140112; ENSMUST00000148389; ENSMUST00000150615; BC003331; uc007cxy.1; uc007cxz.1; uc007cya.1	BC003331	cDNA sequence BC003331
TC0100003240.mm.2	10.99	10.25	0.74	1.46	T	T	1.67	0.1891	T	NM_001110146; NM_021400; ENSMUST00000006171; ENSMUST00000111901; ENSMUST00000111902; ENSMUST00000159035; ENSMUST00000161320; ENSMUST00000161611; ENSMUST00000162367; ENSMUST00000164600; OTTMUST00000084348; OTTMUST00000084349; OTTMUST00000084350; OTTMUST00000084351; uc007cyg.2; uc007cyh.2	Prg4	proteoglycan 4 (megakaryocyte stimulating factor, articular superficial zone protein)
TC0100003241.mm.2	5.87	6.12	0.17	0.43	T	T	-1.19	0.0662	T	NM_001024720; ENSMUST00000074783; ENSMUST00000137197; ENSMUST00000137909; ENSMUST00000151899; ENSMUST00000155715; ENSMUST00000177036; OTTMUST00000051425; OTTMUST00000083230; OTTMUST00000083231; OTTMUST00000083232; OTTMUST00000083233; OTTMUST00000103345; uc007cyj.1; uc007cyl.1	Hmcn1	hemicentin 1
TC0100003253.mm.2	5.06	5	0.25	0.12	T	T	1.04	0.7104	T	NM_025819; ENSMUST00000064771; ENSMUST00000111883; ENSMUST00000124880; ENSMUST00000129939; ENSMUST00000131312; ENSMUST00000138095; ENSMUST00000139244; ENSMUST00000141977; BC055064; BC060204; OTTMUST00000085525; OTTMUST00000085526; OTTMUST00000085527; OTTMUST00000085528; OTTMUST00000085529; OTTMUST00000085530; OTTMUST00000085531; OTTMUST00000085532; uc007cyq.2; uc011wtm.1	Swt1	SWT1 RNA endoribonuclease homolog (S. cerevisiae)
TC0100003254.mm.2	9.62	9.62	0.12	0.31	T	T	1	0.9884	T	NM_011277; ENSMUST00000076110; BC020122; uc007cyx.1; uc007cyy.1	Rnf2	ring finger protein 2
TC0100003258.mm.2	15.23	15.25	0.16	0.04	T	T	-1.02	0.9894	T	NM_197990; ENSMUST00000044581; ENSMUST00000121533; ENSMUST00000128433; BC022177; BC034723; BC055912; uc007czd.2; uc007cze.2	1700025G04Rik	RIKEN cDNA 1700025G04 gene
TC0100003262.mm.2	6.8	7.28	0.37	0.4	T	T	-1.39	0.2858	T	NM_025677; ENSMUST00000015124; ENSMUST00000159270; ENSMUST00000159717; ENSMUST00000161717; ENSMUST00000162371; ENSMUST00000163027; BC024342; BC145701; OTTMUST00000088597; OTTMUST00000088600; OTTMUST00000088601; OTTMUST00000088602; OTTMUST00000088603; OTTMUST00000088604; uc007czf.2	Tsen15	tRNA splicing endonuclease 15 homolog (S. cerevisiae)
TC0100003264.mm.2	9.25	8.31	0.53	0.69	T	T	1.92	0.0852	T	NM_016846; ENSMUST00000027760; ENSMUST00000111857; ENSMUST00000111859; ENSMUST00000128251; ENSMUST00000149536; BC017678; OTTMUST00000053905; OTTMUST00000053906; OTTMUST00000053907; OTTMUST00000053908; OTTMUST00000053994; OTTMUST00000053995; uc007czh.1	Rgl1	ral guanine nucleotide dissociation stimulator,-like 1
TC0100003271.mm.2	11.56	11.28	0.34	0.41	T	T	1.21	0.4469	T	NM_001005507; NM_001160256; NM_001160257; ENSMUST00000043560; ENSMUST00000073441; ENSMUST00000111836; BC082789; BC086651; uc007czn.1; uc007czo.2; uc007czp.2	Smg7	Smg-7 homolog, nonsense mediated mRNA decay factor (C. elegans)
TC0100003272.mm.2	6.5	6.4	0.25	0.69	T	T	1.07	0.9441	T	NM_008485; ENSMUST00000027753; uc007czr.1; uc007czt.1	Lamc2	laminin, gamma 2
TC0100003273.mm.2	10.7	10.59	0.28	0.24	T	T	1.08	0.268	T	NM_010683; ENSMUST00000027752; ENSMUST00000159251; ENSMUST00000160515; ENSMUST00000161744; ENSMUST00000163011; OTTMUST00000076764; OTTMUST00000076765; OTTMUST00000076766; OTTMUST00000076767; OTTMUST00000076768; uc007czu.1	Lamc1	laminin, gamma 1
TC0100003276.mm.2	3.37	3.49	0.12	0.3	F	F	-1.08	0.9808	F	NR_033736; uc007czv.2; uc007czw.2	E330020D12Rik	Riken cDNA E330020D12 gene
TC0100003279.mm.2	9.85	9.91	0.25	0.27	T	T	-1.04	0.4086	T	NM_007842; ENSMUST00000042141; uc007czy.1; uc007czz.1; uc007daa.1; uc007dab.1	Dhx9	DEAH (Asp-Glu-Ala-His) box polypeptide 9
TC0100003280.mm.2	6.37	6.54	0.12	0.4	T	T	-1.13	0.6069	T	NM_028749; ENSMUST00000041874; BC022734; uc007dac.1	Npl	N-acetylneuraminate pyruvate lyase
TC0100003282.mm.2	3.9	4.17	0.3	0.22	T	F	-1.21	0.5865	F	NM_001243223; ENSMUST00000124558; ENSMUST00000134030; ENSMUST00000141249; ENSMUST00000145308; ENSMUST00000184095; ENSMUST00000185164; OTTMUST00000051789; OTTMUST00000051790; OTTMUST00000058867; OTTMUST00000073137; OTTMUST00000117295; OTTMUST00000117296; uc007dal.2; uc029quf.1	Rgsl1	regulator of G-protein signaling like 1
TC0100003283.mm.2	4.73	4.91	0.23	0.21	F	F	-1.13	0.7501	F	NM_178243; ENSMUST00000059607; ENSMUST00000123490; BC120491; BC131905; OTTMUST00000084901; OTTMUST00000084902; uc007dam.1	Teddm2	transmembrane epididymal family member 2
TC0100003294.mm.2	4.77	5.13	0.24	0.56	F	F	-1.29	0.8832	F	NM_009782; ENSMUST00000004214; BC150750; uc007dav.1	Cacna1e	calcium channel, voltage-dependent, R type, alpha 1E subunit
TC0100003300.mm.2	5.94	6.08	0.32	0.21	T	T	-1.11	0.8498	T	NM_010500; ENSMUST00000055322; BC051986; uc007dax.2	Ier5	immediate early response 5
TC0100003301.mm.2	9.24	9.61	0.14	0.17	T	T	-1.29	0.1786	T	NM_008209; ENSMUST00000027744; BC026137; uc007day.1; uc007daz.1; uc007dba.1; uc011wtv.1	Mr1	major histocompatibility complex, class I-related
TC0100003302.mm.2	4	3.93	0.24	0.19	F	F	1.05	0.5713	F	ENSMUST00000035914; uc007dbe.1	BC034090	cDNA sequence BC034090
TC0100003304.mm.2	13.98	14.05	0.35	0.17	T	T	-1.05	0.9674	T	NM_011273; ENSMUST00000027741; ENSMUST00000111774; ENSMUST00000111775; ENSMUST00000129271; ENSMUST00000139925; ENSMUST00000143529; BC153872; OTTMUST00000053871; OTTMUST00000053872; OTTMUST00000053873; OTTMUST00000053874; OTTMUST00000053875; OTTMUST00000053876; uc007dbf.1; uc007dbg.1; uc007dbh.1	Xpr1	xenotropic and polytropic retrovirus receptor 1
TC0100003308.mm.2	7.22	7.19	0.17	0.36	T	T	1.02	0.6404	T	NM_010712; ENSMUST00000027740; BC049834; OTTMUST00000103346; uc007dbn.2	Lhx4	LIM homeobox protein 4
TC0100003309.mm.2	8.18	7.54	0.09	0.34	T	T	1.55	0.0172	T	NM_001024945; NM_023268; ENSMUST00000035325; ENSMUST00000111764; ENSMUST00000130701; ENSMUST00000132495; ENSMUST00000140809; ENSMUST00000151368; BC076590; OTTMUST00000062568; OTTMUST00000062569; OTTMUST00000062570; OTTMUST00000062675; OTTMUST00000062676; OTTMUST00000062677; uc007dbo.1; uc007dbp.1; uc007dbq.1; uc011wtx.1	Qsox1	quiescin Q6 sulfhydryl oxidase 1
TC0100003310.mm.2	10.92	10.41	0.23	0.3	T	T	1.43	0.0834	T	NM_001039184; ENSMUST00000124495; ENSMUST00000129865; ENSMUST00000132189; ENSMUST00000138762; ENSMUST00000146987; OTTMUST00000085691; OTTMUST00000085692; OTTMUST00000085693; OTTMUST00000085694; OTTMUST00000085695; OTTMUST00000085696; uc007dbr.1; uc007dbs.2; uc011wty.1	Cep350	centrosomal protein 350
TC0100003313.mm.2	12.09	11.99	0.01	0.04	T	T	1.07	0.6065	T	NM_001160018; NM_001160019; NM_144791; ENSMUST00000027738; ENSMUST00000097527; ENSMUST00000123705; ENSMUST00000124212; ENSMUST00000130995; ENSMUST00000136331; ENSMUST00000136397; ENSMUST00000141878; ENSMUST00000141980; ENSMUST00000169241; BC010841; OTTMUST00000052168; OTTMUST00000052169; OTTMUST00000052170; OTTMUST00000052171; OTTMUST00000052172; OTTMUST00000052173; OTTMUST00000052174; OTTMUST000…	Tor1aip1	torsin A interacting protein 1
TC0100003315.mm.2	4.16	4.16	0.68	0.67	T	T	-1.01	0.9995	T	NM_177838; ENSMUST00000015628; BC116972; BC116974	Fam163a	family with sequence similarity 163, member A
TC0100003316.mm.2	3.97	4.13	0.43	0.17	F	F	-1.12	0.7117	F	NM_001134741; NM_001277730; ENSMUST00000121146; ENSMUST00000141760; ENSMUST00000148277; ENSMUST00000167528; BC099972; OTTMUST00000065358; OTTMUST00000065359; OTTMUST00000065360; OTTMUST00000065361; uc007dcf.3; uc029qui.1; uc029quj.1	Tdrd5	tudor domain containing 5
TC0100003318.mm.2	4.99	4.76	0.55	0.23	T	F	1.17	0.7921	F	BC150932; BC172088; OTTMUST00000055453; OTTMUST00000111489; OTTMUST00000111509; OTTMUST00000111510; OTTMUST00000111511; OTTMUST00000111512; OTTMUST00000111513; OTTMUST00000111514; uc007dci.1; uc011wue.1	Axdnd1	axonemal dynein light chain domain containing 1
TC0100003319.mm.2	7.84	8.24	0.46	0.46	T	T	-1.32	0.8726	T	NM_009230; ENSMUST00000051396; BC083092; uc007dcj.1; uc007dck.1	Soat1	sterol O-acyltransferase 1
TC0100003320.mm.2	8.27	7.88	0.46	0.31	T	T	1.31	0.0549	T	NM_023141; ENSMUST00000079625; ENSMUST00000122242; ENSMUST00000150557; ENSMUST00000152604; ENSMUST00000154353; ENSMUST00000156861; BC071216; OTTMUST00000051191; OTTMUST00000051192; OTTMUST00000051193; OTTMUST00000051194; OTTMUST00000051195; OTTMUST00000078065; uc007dcn.2; uc007dco.2	Tor3a	torsin family 3, member A
TC0100003321.mm.2	11.52	11.2	0.48	0.26	T	T	1.24	0.0545	T	NM_145413; ENSMUST00000086153; ENSMUST00000122424; ENSMUST00000147931; BC019381; BC023737; BC024412; BC031473; OTTMUST00000073573; OTTMUST00000073578; uc007dcp.1; uc007dcq.1; uc007dcr.1	Fam20b	family with sequence similarity 20, member B
TC0100003323.mm.2	7.47	6.58	0.95	0.18	T	T	1.85	0.031	T	NM_001159965; NM_001159966; NM_001159967; NM_001159968; NM_023884; NR_027640; ENSMUST00000027886; ENSMUST00000063199; ENSMUST00000171292; ENSMUST00000172057; BC043132; BC052663; uc007dcs.2; uc007dcu.2; uc007dcv.2; uc007dcw.2; uc007dcx.2; uc007dcy.2; uc007dcz.2; uc007dda.1; uc007ddb.2; uc011wui.1; uc011wuj.1	Ralgps2	Ral GEF with PH domain and SH3 binding motif 2
TC0100003327.mm.2	5.88	5.55	0.37	0.43	T	T	1.26	0.7325	T	NM_028540; ENSMUST00000027884; ENSMUST00000118207; ENSMUST00000119526; ENSMUST00000121911; ENSMUST00000148649; BC099580; BC115790; OTTMUST00000073908; OTTMUST00000073909; OTTMUST00000073910; OTTMUST00000073911; OTTMUST00000073924	Tex35	testis expressed 35
TC0100003328.mm.2	8.24	7.89	0.33	0.29	T	T	1.27	0.2994	T	NM_177644; ENSMUST00000078308; ENSMUST00000128538; ENSMUST00000129880; ENSMUST00000132699; ENSMUST00000134543; ENSMUST00000143080; ENSMUST00000143358; BC120902; OTTMUST00000082979; OTTMUST00000082980; OTTMUST00000082981; OTTMUST00000082982; OTTMUST00000082983; OTTMUST00000082984; OTTMUST00000082985; uc007ddg.2; uc007ddh.2	Rasal2	RAS protein activator like 2
TC0100003338.mm.2	4.77	4.7	0.24	0.42	T	F	1.04	0.5646	F	NM_207583; ENSMUST00000004133; BC076572; uc007ddp.2; uc007ddq.2	Brinp2	bone morphogenic protein/retinoic acid inducible neural-specific 2
TC0100003341.mm.2	4.77	5.17	0.27	0.22	F	F	-1.32	0.1383	F	NM_001085376; ENSMUST00000159860; ENSMUST00000159861; ENSMUST00000159892; ENSMUST00000160206; ENSMUST00000161589; ENSMUST00000177789; OTTMUST00000074130; OTTMUST00000074672; OTTMUST00000074673; OTTMUST00000074717; OTTMUST00000077148; OTTMUST00000111518; uc007ddv.1; uc007ddx.1	Pappa2; 1600012P17Rik	pappalysin 2; RIKEN cDNA 1600012P17 gene
TC0100003349.mm.2	5.04	5.34	0.16	0.25	T	T	-1.23	0.4779	T	NR_038030; NR_038031; uc007ded.1; uc029quk.1	4930562F07Rik	RIKEN cDNA 4930562F07 gene
TC0100003350.mm.2	4.13	4.17	0.47	0.2	F	F	-1.03	0.5543	F	NM_177839; ENSMUST00000039178; ENSMUST00000131919; BC138335; BC138336; OTTMUST00000062571; OTTMUST00000062572; uc007dee.2	Tnn	tenascin N
TC0100003351.mm.2	10.68	11.01	0.53	0.41	T	T	-1.26	0.7692	T	NM_009786; ENSMUST00000014370; BC025948; uc007deg.2	Cacybp	calcyclin binding protein
TC0100003352.mm.2	9.67	8.96	0.17	0.75	T	T	1.64	0.0555	T	NM_001038621; NM_013862; ENSMUST00000028049; ENSMUST00000028052; BC145811; BC145813; uc007deh.1; uc007dei.2; uc007dej.2; uc007dek.1	Rabgap1l	RAB GTPase activating protein 1-like
TC0100003361.mm.2	5.21	5.9	0.79	0.31	T	T	-1.62	0.8423	T	NM_001146330; uc011wum.1	Gpr52	G protein-coupled receptor 52
TC0100003370.mm.2	7.23	7.26	0.26	0.53	T	T	-1.02	0.5074	T	NM_173424; ENSMUST00000159250; ENSMUST00000160056; ENSMUST00000162226; ENSMUST00000163079; ENSMUST00000171748; ENSMUST00000172044; ENSMUST00000177003; BC113763; OTTMUST00000051970; OTTMUST00000051971; OTTMUST00000051972; OTTMUST00000051973; OTTMUST00000111164; OTTMUST00000111165; uc007deo.1; uc007dep.1; uc007deq.1; uc007der.1; uc007des.1	Zbtb37	zinc finger and BTB domain containing 37
TC0100003371.mm.2	7.97	7.6	0.21	0.17	T	T	1.29	0.424	T	NM_172644; ENSMUST00000035430; ENSMUST00000159922; ENSMUST00000160591; ENSMUST00000160759; ENSMUST00000161748; ENSMUST00000162398; ENSMUST00000162654; BC076606; BC089191; OTTMUST00000076822; OTTMUST00000076840; OTTMUST00000076841; OTTMUST00000076842; OTTMUST00000076843; OTTMUST00000076922; OTTMUST00000076923; uc007dey.1; uc007dez.1	Dars2	aspartyl-tRNA synthetase 2 (mitochondrial)
TC0100003372.mm.2	9.46	9.49	0.54	0.37	T	T	-1.02	0.3529	T	NM_001039482; ENSMUST00000111611; ENSMUST00000117467; ENSMUST00000140905; ENSMUST00000145736; ENSMUST00000148952; BC019571; OTTMUST00000052188; OTTMUST00000052189; OTTMUST00000052190; OTTMUST00000052191; OTTMUST00000075516; uc007dff.1; uc007dfg.1; uc007dfh.1; uc007dfi.1	Klhl20	kelch-like 20
TC0100003373.mm.2	3.97	4.39	0.19	0.36	F	F	-1.34	0.1615	F	NM_001195189; uc011wup.1	4930469G21Rik	RIKEN cDNA 4930469G21 gene
TC0100003374.mm.2	7.72	8	0.29	0.27	T	T	-1.21	0.4736	T	NM_007453; BC013489; BC061181; OTTMUST00000039666; OTTMUST00000039667; OTTMUST00000039668; OTTMUST00000039669; OTTMUST00000039670; OTTMUST00000047466; OTTMUST00000047467	Prdx6	peroxiredoxin 6
TC0100003378.mm.2	4.22	3.69	0.51	0.12	F	F	1.45	0.2623	F	NM_001205243; NM_010177; ENSMUST00000000834; BC052866; uc007dfr.2; uc007dfs.2	Fasl	Fas ligand (TNF superfamily, member 6)
TC0100003380.mm.2	8.97	8.96	0.3	0.1	T	T	1.01	0.4353	T	NM_172645; ENSMUST00000048377; BC138379; uc007dft.2	Suco	SUN domain containing ossification factor
TC0100003381.mm.2	4.38	4.8	0.3	0.43	F	F	-1.33	0.54	F	NM_001204904; NM_001204905; ENSMUST00000141397; ENSMUST00000162676; uc007dfw.2; uc029qum.1	4930558K02Rik	RIKEN cDNA 4930558K02 gene
TC0100003382.mm.2	9.72	9.66	0.16	0.58	T	T	1.05	0.9276	T	NM_001038619; NM_172646; ENSMUST00000070330; ENSMUST00000086074; ENSMUST00000159763; ENSMUST00000160173; ENSMUST00000160665; ENSMUST00000161155; ENSMUST00000161539; ENSMUST00000161894; ENSMUST00000162330; BC141143; BC141144; OTTMUST00000073026; OTTMUST00000073176; OTTMUST00000073177; OTTMUST00000073178; OTTMUST00000073179; OTTMUST00000073180; OTTMUST00000073181; OTTMUST00000073182; OTTMUST0000007…	Dnm3	dynamin 3
TC0100003393.mm.2	7.66	7.25	0.16	0.25	T	T	1.33	0.0586	T	NM_144877; ENSMUST00000028017; ENSMUST00000159255; ENSMUST00000159316; ENSMUST00000159817; ENSMUST00000161760; ENSMUST00000176220; ENSMUST00000176689; BC014872; OTTMUST00000054289; OTTMUST00000054290; OTTMUST00000054291; OTTMUST00000054293; OTTMUST00000103350; OTTMUST00000103351; OTTMUST00000103352; uc007dgh.1; uc007dgi.1; uc007dgj.1; uc011wuq.1	Mettl13	methyltransferase like 13
TC0100003395.mm.2	6.29	6.71	0.52	0.4	T	T	-1.34	0.0363	T	NM_001177581; ENSMUST00000169439; uc007dgn.2	7420461P10Rik	RIKEN cDNA 7420461P10 gene
TC0100003397.mm.2	12.26	12.14	0.21	0.44	T	T	1.08	0.2451	T	NM_001081290; ENSMUST00000028016; ENSMUST00000182149; ENSMUST00000182288; ENSMUST00000182308; ENSMUST00000182331; ENSMUST00000182393; ENSMUST00000182448; ENSMUST00000182535; ENSMUST00000182593; ENSMUST00000182660; ENSMUST00000183011; ENSMUST00000183223; ENSMUST00000183286; OTTMUST00000113960; OTTMUST00000113984; OTTMUST00000113985; OTTMUST00000113986; OTTMUST00000114019; OTTMUST00000114020; OTTMU…	Prrc2c	proline-rich coiled-coil 2C
TC0100003399.mm.2	5.12	5.26	0.11	0.15	F	F	-1.1	0.7428	F	NM_144878; ENSMUST00000028014; ENSMUST00000111525; ENSMUST00000140031; ENSMUST00000140274; ENSMUST00000144916; BC106858; BC106859; OTTMUST00000050894; OTTMUST00000050895; OTTMUST00000050896; OTTMUST00000050897; uc007dgv.1; uc007dgw.1	Fmo4	flavin containing monooxygenase 4
TC0100003401.mm.2	11.88	11.46	0.47	0.25	T	T	1.33	0.0551	T	NM_010231; ENSMUST00000046049; ENSMUST00000111518; ENSMUST00000131058; ENSMUST00000134098; ENSMUST00000136120; ENSMUST00000143902; BC011229; OTTMUST00000058842; OTTMUST00000058843; OTTMUST00000058844; OTTMUST00000058845; OTTMUST00000058846; OTTMUST00000058847; uc007dgx.1; uc007dgy.1	Fmo1	flavin containing monooxygenase 1
TC0100003402.mm.2	9.99	9.83	0.22	0.4	T	T	1.12	0.4156	T	NM_018881; ENSMUST00000045902; ENSMUST00000111510; ENSMUST00000143123; ENSMUST00000147617; ENSMUST00000156860; BC031415; OTTMUST00000059044; OTTMUST00000059045; OTTMUST00000059046; OTTMUST00000059047; OTTMUST00000059048; uc007dgz.1; uc007dha.1; uc007dhb.1	Fmo2	flavin containing monooxygenase 2
TC0100003404.mm.2	3.8	3.7	0.16	0.17	F	F	1.07	0.6155	F	NM_001178038; ENSMUST00000178465; uc007dhd.1; uc011wur.1	Fmo6	flavin containing monooxygenase 6
TC0100003406.mm.2	5.81	6.02	0.32	0.58	T	T	-1.16	0.4599	T	NM_008030; ENSMUST00000028010; ENSMUST00000142759; OTTMUST00000059064; OTTMUST00000059065; uc007dhe.1; uc007dhf.1	Fmo3	flavin containing monooxygenase 3
TC0100003407.mm.2	3.67	3.13	0.38	0.34	F	F	1.46	0.6094	F	NM_030071; ENSMUST00000096608; uc007dhg.2	Mroh9	maestro heat-like repeat family member 9
TC0100003409.mm.2	12.46	12.69	0.04	0.37	T	T	-1.18	0.8759	T	NM_001025570; NM_011127; NM_175686; ENSMUST00000027878; ENSMUST00000075805; ENSMUST00000174098; ENSMUST00000174397; ENSMUST00000183691; BC092372; OTTMUST00000097460; OTTMUST00000097461; OTTMUST00000097462; OTTMUST00000097463; OTTMUST00000117336; uc007dhh.1; uc007dhi.1; uc007dhk.1	Prrx1	paired related homeobox 1
TC0100003412.mm.2	6.63	6.44	0.37	0.3	T	T	1.14	0.219	T	NM_178883; ENSMUST00000045138; BC119132; BC119134; uc007dhl.1; uc007dhm.1; uc007dhn.1	Gorab	golgin, RAB6-interacting
TC0100003414.mm.2	9.92	9.66	0.27	0.58	T	T	1.2	0.4438	T	NM_001143956; ENSMUST00000159679; ENSMUST00000160495; BC157906; BC158115; BC172048; OTTMUST00000088465; OTTMUST00000088466; uc011wus.1; uc011wut.1	Mettl11b	methyltransferase like 11B
TC0100003416.mm.2	5.42	5.75	0.58	0.32	T	T	-1.26	0.1236	T	NM_201364; ENSMUST00000045876; ENSMUST00000097493; ENSMUST00000159617; ENSMUST00000160926; ENSMUST00000161321; ENSMUST00000162949; BC052855; BC055324; uc007dhs.1; uc007dhu.1	BC055324	cDNA sequence BC055324
TC0100003421.mm.2	11.46	11.3	0.3	0.1	T	T	1.12	0.9331	T	NM_001160208; NM_001160209; NM_025505; ENSMUST00000027866; ENSMUST00000086032; ENSMUST00000120447; ENSMUST00000124007; ENSMUST00000148884; BC027025; OTTMUST00000072775; OTTMUST00000072776; OTTMUST00000072777; OTTMUST00000072778; OTTMUST00000072779; uc007dig.1; uc007dih.1; uc007dii.2	Blzf1	basic leucine zipper nuclear factor 1
TC0100003422.mm.2	12.35	12.64	0.57	0.32	T	T	-1.22	0.9296	T	NM_009721; ENSMUST00000027863; BC027319; BC094070	Atp1b1	ATPase, Na+/K+ transporting, beta 1 polypeptide
TC0100003432.mm.2	4.25	4.3	0.12	0.08	T	F	-1.04	0.8047	F	NM_008510; ENSMUST00000027860; BC062249; OTTMUST00000066472; uc007dis.1	Xcl1	chemokine (C motif) ligand 1
TC0100003437.mm.2	4.21	4.06	0.08	0.21	T	F	1.11	0.7415	F	NM_032005; ENSMUST00000027859; ENSMUST00000160350; ENSMUST00000161144; ENSMUST00000161777; BC120635; BC137731; OTTMUST00000088588; OTTMUST00000088589; OTTMUST00000088590; OTTMUST00000088591; uc007diw.1	Tbx19	T-box 19
TC0100003439.mm.2	10.3	9.97	0.32	0.24	T	T	1.25	0.1814	T	NM_145512; ENSMUST00000043338; BC017549; uc007dix.2; uc007diy.2	Sft2d2	SFT2 domain containing 2
TC0100003440.mm.2	9.13	9.35	0.31	0.28	T	T	-1.17	0.4861	T	NM_145513; ENSMUST00000043235; ENSMUST00000142191; ENSMUST00000156102; BC002098; BC058250; OTTMUST00000073548; OTTMUST00000073549; OTTMUST00000073557; uc007diz.2	Tiprl	TIP41, TOR signalling pathway regulator-like (S. cerevisiae)
TC0100003443.mm.2	13.84	13.66	0.17	0.16	T	T	1.13	0.5473	T	NM_028759; ENSMUST00000027856; OTTMUST00000095553; uc007djb.2	Dcaf6	DDB1 and CUL4 associated factor 6
TC0100003449.mm.2	6.84	6.76	0.26	0.29	T	T	1.05	0.5646	T	NM_001001880; NM_001083897; ENSMUST00000068705; ENSMUST00000111435; BC072563; uc007djg.1; uc007djh.1; uc007dji.1	Mpzl1	myelin protein zero-like 1
TC0100003451.mm.2	9.9	9.71	0.08	0.2	T	T	1.14	0.1999	T	NM_001038846; NM_178593; ENSMUST00000040357; ENSMUST00000097474; BC025872; uc007djj.1; uc007djk.1	Rcsd1	RCSD domain containing 1
TC0100003457.mm.2	6.25	6.01	0.42	0.31	T	T	1.18	0.3749	T	NM_011137; NM_198932; NM_198933; NM_198934; ENSMUST00000027850; ENSMUST00000069609; ENSMUST00000082225; ENSMUST00000111426; ENSMUST00000111427; ENSMUST00000111429; ENSMUST00000159212; ENSMUST00000160260; ENSMUST00000160908; ENSMUST00000176004; ENSMUST00000176101; ENSMUST00000176800; ENSMUST00000176942; ENSMUST00000177358; ENSMUST00000177472; ENSMUST00000184643; ENSMUST00000184799; OTTMUST00000088…	Pou2f1	POU domain, class 2, transcription factor 1
TC0100003463.mm.2	7.82	7.62	0.09	0.44	T	T	1.15	0.066	T	NM_001033344; NM_001160049; ENSMUST00000085992; BC117936; uc007dkh.2; uc007dki.2	Dusp27	dual specificity phosphatase 27 (putative)
TC0100003464.mm.2	4.87	5.02	0.51	0.54	F	F	-1.11	0.5483	F	NM_175296; ENSMUST00000038782; BC050800; OTTMUST00000066473; uc007dkk.1	Mael	maelstrom homolog (Drosophila)
TC0100003468.mm.2	8.25	8.23	0.16	0.29	T	T	1.01	0.8629	T	NM_001142948; NM_175170; ENSMUST00000127596; ENSMUST00000128861; ENSMUST00000131487; ENSMUST00000135673; ENSMUST00000148243; ENSMUST00000169324; BC072587; OTTMUST00000066482; OTTMUST00000066483; OTTMUST00000066484; OTTMUST00000066549; OTTMUST00000066550; uc007dko.2; uc007dkp.3; uc011wvk.2	Pogk	pogo transposable element with KRAB domain
TC0100003471.mm.2	5.94	5.67	0.49	0.48	T	T	1.21	0.1006	T	NM_001164306; ENSMUST00000143922; BC147800; BC147804; uc011wvl.1	Gm4846	predicted gene 4846
TC0100003472.mm.2	4.52	4.79	0.09	0.24	T	F	-1.2	0.2509	F	NM_001164312; ENSMUST00000046662; uc011wvm.1	Gm4847	predicted gene 4847
TC0100003473.mm.2	5.31	4.84	0.33	0.44	T	F	1.39	0.4062	F	NM_172844; ENSMUST00000027843; ENSMUST00000148677; BC111885; BC112405; OTTMUST00000054063; OTTMUST00000054064; uc007dkq.1; uc011wvn.1	Fmo9	flavin containing monooxygenase 9
TC0100003477.mm.2	4.21	4.66	0.64	0.24	F	F	-1.37	0.0856	F	ENSMUST00000053686	Uck2	uridine-cytidine kinase 2
TC0100003478.mm.2	9.84	10.21	0.22	0.31	T	T	-1.29	0.2077	T	NM_030724; ENSMUST00000027839; BC023789; uc007dku.2	Uck2	uridine-cytidine kinase 2
TC0100003483.mm.2	10.8	11.74	0.34	0.63	T	T	-1.92	0.0076	T	NM_025569; ENSMUST00000028005; BC029669; OTTMUST00000054194; uc007dky.1	Mgst3	microsomal glutathione S-transferase 3
TC0100003485.mm.2	7.14	7.17	0.44	0.29	T	T	-1.02	0.9028	T	NM_001013382; ENSMUST00000036643; BC087947; uc007dkz.1	Lrrc52	leucine rich repeat containing 52
TC0100003487.mm.2	9.74	9.38	0.15	0.37	T	T	1.28	0.3636	T	NM_008783; NM_183355; ENSMUST00000064438; ENSMUST00000072863; ENSMUST00000097471; ENSMUST00000176482; ENSMUST00000176540; ENSMUST00000176790; ENSMUST00000176791; BC002244; BC058390; OTTMUST00000104168; OTTMUST00000104169; OTTMUST00000104170; OTTMUST00000104171; OTTMUST00000104172; OTTMUST00000104174; OTTMUST00000104175	Pbx1	pre B cell leukemia homeobox 1
TC0100003500.mm.2	4.51	4.64	0.35	0.17	T	F	-1.09	0.7426	F	NM_023284; ENSMUST00000028000; ENSMUST00000111368; BC020026; uc007dlj.1; uc007dlk.1; uc007dll.1	Nuf2	NUF2, NDC80 kinetochore complex component, homolog (S. cerevisiae)
TC0100003502.mm.2	7.62	8.11	0.02	0.48	T	T	-1.4	0.4015	T	NM_009062; ENSMUST00000027991; ENSMUST00000111357; ENSMUST00000132567; BC003882; BC055293; OTTMUST00000049422; OTTMUST00000049423; OTTMUST00000049424; uc007dln.1	Rgs4	regulator of G-protein signaling 4
TC0100003505.mm.2	8.69	8.38	0.13	0.23	T	T	1.25	0.1427	T	NM_010476; ENSMUST00000027989; ENSMUST00000111353; ENSMUST00000123230; ENSMUST00000133563; OTTMUST00000049128; OTTMUST00000049129; OTTMUST00000049158; OTTMUST00000049159; uc007dlp.1; uc007dlq.1	Hsd17b7	hydroxysteroid (17-beta) dehydrogenase 7
TC0100003506.mm.2	11.01	10.53	0.18	0.64	T	T	1.39	0.0266	T	NM_022563; ENSMUST00000027985; ENSMUST00000170800; BC138826; BC138827; uc007dlu.2; uc011wvr.1	Ddr2	discoidin domain receptor family, member 2
TC0100003507.mm.2	11.13	10.64	0.54	0.34	T	T	1.4	0.3845	T	NM_133806; ENSMUST00000027981; ENSMUST00000111350; ENSMUST00000111351; ENSMUST00000160848; ENSMUST00000161112; ENSMUST00000161492; ENSMUST00000162253; BC016406; BC017547; OTTMUST00000055485; OTTMUST00000055486; OTTMUST00000055487; OTTMUST00000055505; OTTMUST00000055506; OTTMUST00000055507	Uap1	UDP-N-acetylglucosamine pyrophosphorylase 1
TC0100003508.mm.2	10.95	10.77	0.06	0.08	T	T	1.13	0.4236	T	NM_010633; ENSMUST00000027979; ENSMUST00000123399; ENSMUST00000150821; BC058732; OTTMUST00000051082; OTTMUST00000051083; OTTMUST00000051085; uc007dma.1	Uhmk1	U2AF homology motif (UHM) kinase 1
TC0100003513.mm.2	10.65	10.64	0.2	0.33	T	T	1.01	0.983	T	NM_001081304; ENSMUST00000027974; ENSMUST00000182787; BC141028; OTTMUST00000114360; OTTMUST00000114361; uc007dmj.1	Atf6	activating transcription factor 6
TC0100003518.mm.2	6.52	6.62	0.23	0.57	T	T	-1.07	0.6591	T	NM_023173; ENSMUST00000027970; ENSMUST00000046476; ENSMUST00000163252; ENSMUST00000166393; ENSMUST00000170420; ENSMUST00000171447; ENSMUST00000172042; BC099453; OTTMUST00000091795; OTTMUST00000091796; OTTMUST00000091797; OTTMUST00000091798; OTTMUST00000091800; OTTMUST00000091801; OTTMUST00000091802; uc007dmk.1; uc007dml.1; uc007dmm.1; uc007dmn.1	Dusp12	dual specificity phosphatase 12
TC0100003519.mm.2	5.86	5.71	0.08	0.11	T	T	1.11	0.4412	T	NM_001029984; ENSMUST00000094337; uc007dmp.1	Fcrlb	Fc receptor-like B
TC0100003520.mm.2	3.77	3.8	0.15	0.28	F	F	-1.02	0.4406	F	NM_001160215; NM_145141; NR_027666; ENSMUST00000046322; ENSMUST00000159149; ENSMUST00000159171; ENSMUST00000161050; ENSMUST00000162136; ENSMUST00000162887; BC064708; OTTMUST00000074170; OTTMUST00000074171; OTTMUST00000077089; OTTMUST00000077090; OTTMUST00000077091; OTTMUST00000077092; uc007dmq.2; uc007dmr.2; uc011wvu.1	Fcrla	Fc receptor-like A
TC0100003522.mm.2	6.77	6.42	0.49	0.25	T	T	1.27	0.0411	T	NM_001077189; NM_010187; ENSMUST00000027966; ENSMUST00000081103; ENSMUST00000159688; ENSMUST00000159969; ENSMUST00000160106; ENSMUST00000161503; ENSMUST00000161730; BC038070; OTTMUST00000051686; OTTMUST00000051687; OTTMUST00000051688; OTTMUST00000051689; OTTMUST00000051690; OTTMUST00000051691; OTTMUST00000051692; uc007dms.2; uc007dmt.2; uc007dmv.1; uc011wvv.2	Fcgr2b	Fc receptor, IgG, low affinity IIb
TC0100003524.mm.2	8.71	8.09	0.55	0.43	T	T	1.53	0.0788	T	NM_010188; ENSMUST00000164044; ENSMUST00000164179; ENSMUST00000168817; ENSMUST00000169017; BC052819; OTTMUST00000089518; OTTMUST00000089519; OTTMUST00000089520; OTTMUST00000089521; uc007dmy.2; uc007dmz.2; uc011wvw.1	Fcgr3	Fc receptor, IgG, low affinity III
TC0100003528.mm.2	11.97	12.29	0.13	0.32	T	T	-1.24	0.1069	T	NM_025321; ENSMUST00000081560; ENSMUST00000111336; ENSMUST00000155798; BC005779; BC083091; OTTMUST00000051420; OTTMUST00000051421; OTTMUST00000051422; uc007dnb.2	Sdhc	succinate dehydrogenase complex, subunit C, integral membrane protein
TC0100003531.mm.2	7.58	7.64	0.82	0.18	T	T	-1.04	0.2001	T	NM_025557; ENSMUST00000111332; OTTMUST00000051423; uc007dne.1; uc009uzy.1	Pcp4l1	Purkinje cell protein 4-like 1
TC0100003532.mm.2	6.02	6.13	0.09	0.41	T	T	-1.08	0.5472	T	NM_001037170; ENSMUST00000005817; ENSMUST00000111326; ENSMUST00000111327; ENSMUST00000130529; ENSMUST00000138184; ENSMUST00000143405; ENSMUST00000147246; ENSMUST00000154106; BC058978; OTTMUST00000051242; OTTMUST00000051243; OTTMUST00000051244; OTTMUST00000051245; OTTMUST00000051246; OTTMUST00000051247; OTTMUST00000051248; OTTMUST00000051249; uc007dni.1; uc007dnj.1	Tomm40l	translocase of outer mitochondrial membrane 40 homolog-like (yeast)
TC0100003533.mm.2	6	5.74	0.66	0.24	T	T	1.2	0.2611	T	NM_010185; ENSMUST00000079957; ENSMUST00000150997; BC034163; OTTMUST00000050975; OTTMUST00000050976; uc007dnl.1	Fcer1g	Fc receptor, IgE, high affinity I, gamma polypeptide
TC0100003534.mm.2	12.8	12.99	0.27	0.46	T	T	-1.14	0.4136	T	NM_153064; ENSMUST00000013737; ENSMUST00000111318; ENSMUST00000131286; ENSMUST00000136976; ENSMUST00000138069; ENSMUST00000150108; BC016097; OTTMUST00000051199; OTTMUST00000051200; OTTMUST00000051201; OTTMUST00000051202; OTTMUST00000051203; OTTMUST00000078129; uc007dnm.1; uc011wvz.1	Ndufs2	NADH dehydrogenase (ubiquinone) Fe-S protein 2
TC0100003536.mm.2	8.78	8.59	0.19	0.06	T	T	1.14	0.7367	T	NM_008911; ENSMUST00000073120; ENSMUST00000126765; ENSMUST00000133050; ENSMUST00000145019; ENSMUST00000151442; ENSMUST00000152689; ENSMUST00000155083; BC002047; OTTMUST00000051129; OTTMUST00000051130; OTTMUST00000051131; OTTMUST00000051132; OTTMUST00000051133; OTTMUST00000051134; OTTMUST00000051135; uc007dns.1	Ppox	protoporphyrinogen oxidase
TC0100003537.mm.2	5.38	5.27	0.34	0.52	T	T	1.08	0.2169	T	NM_013919; ENSMUST00000065941; ENSMUST00000111305; ENSMUST00000111306; ENSMUST00000126557; ENSMUST00000126729; ENSMUST00000127101; ENSMUST00000142656; ENSMUST00000144393; ENSMUST00000147176; ENSMUST00000149187; ENSMUST00000153164; ENSMUST00000174720; BC021903; OTTMUST00000051488; OTTMUST00000051489; OTTMUST00000051490; OTTMUST00000051491; OTTMUST00000051492; OTTMUST00000051493; OTTMUST00000051494…	Usp21	ubiquitin specific peptidase 21
TC0100003538.mm.2	9.59	10.1	0.21	0.44	T	T	-1.43	0.0841	T	NM_025388; ENSMUST00000080001; ENSMUST00000111302; ENSMUST00000138974; ENSMUST00000144576; ENSMUST00000152621; BC021936; OTTMUST00000051397; OTTMUST00000051398; OTTMUST00000051399; OTTMUST00000051400; OTTMUST00000051401; uc007dnw.1	Ufc1	ubiquitin-fold modifier conjugating enzyme 1
TC0100003541.mm.2	8.81	8.86	0.21	0.28	T	T	-1.03	0.4924	T	NM_001242580; NM_012049; ENSMUST00000111289; ENSMUST00000111295; ENSMUST00000111296; ENSMUST00000136339; ENSMUST00000141357; ENSMUST00000146428; ENSMUST00000148339; ENSMUST00000156856; BC021634; OTTMUST00000051528; OTTMUST00000051529; OTTMUST00000051530; OTTMUST00000051531; OTTMUST00000051532; OTTMUST00000051533; OTTMUST00000051534; OTTMUST00000051537; uc007doa.2; uc007dob.2	Nit1	nitrilase 1
TC0100003542.mm.2	3.92	3.95	0.13	0.15	F	F	-1.03	0.7679	F	NM_001033039; ENSMUST00000061878; BC141196; OTTMUST00000051146; uc007dod.1	Klhdc9	kelch domain containing 9
TC0100003546.mm.2	7.89	7.98	0.34	0.45	T	T	-1.06	0.2453	T	NM_010584; BC145377; BC150760; BC150795; OTTMUST00000093565; OTTMUST00000093566; uc007doq.2	Itln1	intelectin 1 (galactofuranose binding)
TC0100003549.mm.2	5.56	5.69	0.3	0.09	T	T	-1.1	0.5207	T	NM_001277968; NM_008534; NR_102726; ENSMUST00000004827; ENSMUST00000068878; ENSMUST00000111277; ENSMUST00000143463; ENSMUST00000146596; BC095921; OTTMUST00000041044; OTTMUST00000050707; OTTMUST00000050708; OTTMUST00000050709; OTTMUST00000050710	Ly9	lymphocyte antigen 9
TC0100003550.mm.2	4.18	4.82	1	0.65	F	F	-1.56	0.7313	F	NM_144539; ENSMUST00000111276; BC011154; uc007dov.1; uc007dow.1; uc007dox.1; uc007doy.1	Slamf7	SLAM family member 7
TC0100003558.mm.2	4.79	4.47	0.13	0.21	T	F	1.25	0.367	F	NM_033509; ENSMUST00000027837; ENSMUST00000111263; ENSMUST00000111264; ENSMUST00000138714; ENSMUST00000148363; ENSMUST00000153662; BC052195; OTTMUST00000051230; OTTMUST00000051231; OTTMUST00000051232; OTTMUST00000051233; OTTMUST00000051234; OTTMUST00000078154; uc007dpi.1; uc011wwi.1	Vangl2	vang-like 2 (van gogh, Drosophila)
TC0100003559.mm.2	4.09	4.26	0.09	0.24	T	T	-1.13	0.2509	T	NM_010916; ENSMUST00000059794; BC051018; OTTMUST00000084043; uc007dpj.2	Nhlh1	nescient helix loop helix 1
TC0100003560.mm.2	8.61	8.26	0.3	0.29	T	T	1.28	0.4469	T	NM_021607; ENSMUST00000003550; ENSMUST00000122986; ENSMUST00000135928; ENSMUST00000140643; ENSMUST00000142825; ENSMUST00000146137; BC019998; OTTMUST00000050982; OTTMUST00000050983; OTTMUST00000050984; OTTMUST00000050985; OTTMUST00000050986; OTTMUST00000050987; uc007dpk.2	Ncstn	nicastrin
TC0100003563.mm.2	9.19	8.91	0.18	0.42	T	T	1.22	0.6565	T	NM_011063; ENSMUST00000013842; ENSMUST00000111247; ENSMUST00000125361; ENSMUST00000152432; ENSMUST00000155109; BC038282; OTTMUST00000052554; OTTMUST00000052555; OTTMUST00000052556; OTTMUST00000052557; OTTMUST00000052558; uc007dpy.1	Pea15a	phosphoprotein enriched in astrocytes 15A
TC0100003564.mm.2	18.66	18.4	0.1	0.19	T	T	1.2	0.1495	T	NM_009813; ENSMUST00000003554; ENSMUST00000170638; ENSMUST00000170700; BC064057; OTTMUST00000089560; OTTMUST00000089561; OTTMUST00000089562; uc007dpz.2; uc007dqa.2	Casq1	calsequestrin 1
TC0100003565.mm.2	4.32	4.03	0.2	0.46	F	F	1.22	0.3377	F	NM_013734; ENSMUST00000111243; OTTMUST00000051822; uc011wwk.1	Atp1a4	ATPase, Na+/K+ transporting, alpha 4 polypeptide
TC0100003566.mm.2	16.55	15.93	0.12	0.32	T	T	1.54	0.0135	T	NM_178405; ENSMUST00000085913; ENSMUST00000097464; ENSMUST00000131751; ENSMUST00000137679; BC036127; OTTMUST00000051816; OTTMUST00000051817; OTTMUST00000051818; OTTMUST00000051819; uc007dqc.1; uc007dqd.1; uc011wwl.1	Atp1a2	ATPase, Na+/K+ transporting, alpha 2 polypeptide
TC0100003568.mm.2	3.37	3.55	0.22	0.12	F	F	-1.13	0.8146	F	NM_008429; ENSMUST00000062387; BC065161; uc007dqg.1; uc007dqh.1; uc007dqi.1	Kcnj9	potassium inwardly-rectifying channel, subfamily J, member 9
TC0100003575.mm.2	3.13	2.84	0.04	0.1	F	F	1.22	0.2566	F	NM_029084; ENSMUST00000065679; BC024587; uc007dqu.1	Slamf8	SLAM family member 8
TC0100003576.mm.2	4.1	4.2	0.04	0.12	F	F	-1.07	0.7192	F	NM_001164725; ENSMUST00000094303; uc011wwo.1; uc011wwp.1	Fcrl6	Fc receptor-like 6
TC0100003577.mm.2	7.66	7.83	0.22	0.06	T	T	-1.13	0.4576	T	NM_026725; ENSMUST00000027826; BC069187; uc007dqw.1	Dusp23	dual specificity phosphatase 23
TC0100003580.mm.2	4.08	4.86	0.07	0.47	F	F	-1.72	0.0859	F	NM_011318; ENSMUST00000027824; BC061125; uc007dqy.2	Apcs	serum amyloid P-component
TC0100003582.mm.2	4.1	4.04	0.31	0.14	F	F	1.04	0.887	F	NM_146764; ENSMUST00000073663; BC119111; BC120665; uc007dra.1	Olfr1408	olfactory receptor 1408
TC0100003583.mm.2	3.07	3.26	0.12	0.27	F	F	-1.15	0.5844	F	NM_146763; ENSMUST00000072395; BC139449; BC139452; uc007drb.2	Olfr1406	olfactory receptor 1406
TC0100003584.mm.2	4.68	4.48	0.29	0.14	T	F	1.15	0.7236	F	NM_010184; ENSMUST00000049706; BC125455; BC125457; uc007dre.2; uc011wwr.1	Fcer1a	Fc receptor, IgE, high affinity I, alpha polypeptide
TC0100003585.mm.2	5.93	6.05	0.38	0.47	T	T	-1.09	0.8161	T	NM_001205011; ENSMUST00000111224; uc029qus.1	Mptx2	mucosal pentraxin 2
TC0100003586.mm.2	4.6	4.98	0.25	0.12	T	F	-1.31	0.0895	F	NM_010045; ENSMUST00000038227; BC005583; uc007drg.1	Ackr1	atypical chemokine receptor 1 (Duffy blood group)
TC0100003587.mm.2	6.29	5.99	0.58	0.49	T	T	1.23	0.1415	T	NM_053199; ENSMUST00000005470; ENSMUST00000111220; ENSMUST00000126963; ENSMUST00000136540; ENSMUST00000157032; BC115417; BC115418; OTTMUST00000059629; OTTMUST00000059630; OTTMUST00000059631; OTTMUST00000059632; OTTMUST00000083363; uc007drh.1; uc007dri.1; uc007drj.1; uc007drk.1	Cadm3	cell adhesion molecule 3
TC0100003589.mm.2	4.22	3.82	0.08	0.28	T	F	1.32	0.2312	F	ENSMUST00000037976; ENSMUST00000160565; ENSMUST00000169797; XM_136331.8	Gm4955	predicted gene 4955 [Source:MGI Symbol;Acc:MGI:3646410]; predicted gene 4955
TC0100003590.mm.2	4.97	5.04	0.29	0.44	T	F	-1.04	0.3053	F	NM_001024721; ENSMUST00000090406; ENSMUST00000097463; ENSMUST00000139092; BC094916; uc007drn.2; uc007dro.2	BC094916	cDNA sequence BC094916
TC0100003591.mm.2	6.72	6.5	1.7	0.39	T	T	1.17	0.1584	T	NM_001177349; NM_001177350; ENSMUST00000097462; ENSMUST00000150649; ENSMUST00000178186; ENSMUST00000179648; ENSMUST00000180215; OTTMUST00000085766; OTTMUST00000111666; OTTMUST00000111667; OTTMUST00000111841; OTTMUST00000111842; uc007drq.2; uc011wwt.1	Pydc4	pyrin domain containing 4
TC0100003593.mm.2	10.03	9.44	0.67	0.12	T	T	1.51	0.0708	T	NM_001204910; ENSMUST00000042610; ENSMUST00000127730; BC150711; uc007dru.3; uc011www.2	AI607873	expressed sequence AI607873
TC0100003597.mm.2	3.98	3.86	0.08	0.12	F	F	1.08	0.7437	F	XM_988496.1	Gm7897	PREDICTED: predicted gene 7897 (Gm7897), mRNA.
TC0100003599.mm.2	3.42	3.44	0.28	0.18	F	F	-1.01	0.4082	F	NM_008327; NM_011940; NM_172648; ENSMUST00000059226; BC018233; BC040425; BC055888; uc007dsk.2; uc007dsm.2; uc011wwx.1	Ifi202b; Ifi205	interferon activated gene 202B; interferon activated gene 205
TC0100003600.mm.2	2.84	3.02	0.16	0.34	F	F	-1.14	0.2437	F	NM_001005520; ENSMUST00000063030	Olfr231	olfactory receptor 231
TC0100003601.mm.2	3.49	3.7	0.4	0.21	F	F	-1.16	0.6824	F	NM_146715; ENSMUST00000061990; BC119050; BC119052; uc007dsx.2	Olfr419	olfactory receptor 419
TC0100003603.mm.2	7.63	8.12	0.6	0.12	T	T	-1.4	0.0662	T	NM_011825; ENSMUST00000055294; BC079905; OTTMUST00000053848; uc007dtf.1	Grem2	gremlin 2 homolog, cysteine knot superfamily (Xenopus laevis)
TC0100003604.mm.2	4.97	5.26	0.27	0.6	T	T	-1.22	0.202	T	NM_001199003; NM_011880; ENSMUST00000027812; BC051133; uc007dtg.2; uc007dth.2; uc007dti.2; uc007dtj.2; uc007dtk.2; uc007dtl.2	Rgs7	regulator of G protein signaling 7
TC0100003610.mm.2	12.93	13.46	0.12	0.4	T	T	-1.44	0.2092	T	NM_010209; ENSMUST00000027810; ENSMUST00000130996; ENSMUST00000133218; ENSMUST00000154956; ENSMUST00000176740; BC006048; OTTMUST00000062946; OTTMUST00000062956; OTTMUST00000062957; OTTMUST00000062958; OTTMUST00000111211; uc007dtn.2	Fh1	fumarate hydratase 1
TC0100003611.mm.2	4.68	4.37	0.3	0.27	F	F	1.24	0.1764	F	NM_010098; ENSMUST00000027809; OTTMUST00000050914	Opn3	opsin 3
TC0100003612.mm.2	6.2	6.42	0.16	0.38	T	T	-1.16	0.7638	T	NM_021350; ENSMUST00000104984; BC118932; OTTMUST00000050916; uc007dtr.2	Chml	choroideremia-like
TC0100003614.mm.2	6.92	6.82	0.41	0.44	T	T	1.07	0.4335	T	NM_001195816; NM_176916; ENSMUST00000065967; ENSMUST00000111166; ENSMUST00000111167; ENSMUST00000125404; ENSMUST00000144340; ENSMUST00000156184; BC100428; OTTMUST00000059102; OTTMUST00000059164; OTTMUST00000059165; OTTMUST00000059166; OTTMUST00000059182; OTTMUST00000059183; uc007dtv.2; uc007dtw.1; uc007dtx.1; uc007dtz.2	Pld5	phospholipase D family, member 5
TC0100003615.mm.2	7.17	7.33	0.1	0.3	T	T	-1.12	0.4052	T	BC132651; BC132653; uc007dty.3	Rbm8a2; Rbm8a	RNA binding motif protein 8A2; RNA binding motif protein 8a
TC0100003620.mm.2	10.15	9.95	0.05	0.03	T	T	1.15	0.2387	T	NM_001099637; ENSMUST00000057037; uc007dub.1; uc007duc.1; uc007dud.1; uc007duf.1	Cep170	centrosomal protein 170
TC0100003627.mm.2	10.17	10.45	0.37	0.47	T	T	-1.22	0.453	T	NM_011785; ENSMUST00000019843; ENSMUST00000111159; ENSMUST00000111160; BC066861; OTTMUST00000049194; OTTMUST00000049255; uc007duk.2	Akt3	thymoma viral proto-oncogene 3
TC0100003639.mm.2	8.82	8.71	0.13	0.41	T	T	1.08	0.8663	T	NM_007422; ENSMUST00000016105; ENSMUST00000159184; ENSMUST00000161808; BC139404; BC139417; OTTMUST00000088544; OTTMUST00000088545; OTTMUST00000088546; uc007dus.1; uc007dut.1; uc007duu.1	Adss	adenylosuccinate synthetase, non muscle
TC0100003645.mm.2	13.54	13.37	0.06	0.41	T	T	1.12	0.2659	T	NM_016805; ENSMUST00000037748; ENSMUST00000134291; ENSMUST00000146362; ENSMUST00000150825; ENSMUST00000162916; BC018353; OTTMUST00000051942; OTTMUST00000051943; OTTMUST00000051944; OTTMUST00000051945; OTTMUST00000088550; uc007dvb.2; uc011wxl.1	Hnrnpu	heterogeneous nuclear ribonucleoprotein U
TC0100003649.mm.2	5.91	6.31	0.49	0.21	T	T	-1.32	0.64	T	NM_027188; ENSMUST00000068437; ENSMUST00000111134; ENSMUST00000125756; ENSMUST00000128302; ENSMUST00000129393; ENSMUST00000131684; BC052431; BC061485; OTTMUST00000041394; OTTMUST00000041395; OTTMUST00000041396; OTTMUST00000041397; OTTMUST00000041398; OTTMUST00000041399; uc007dvj.1; uc007dvk.1	Smyd3	SET and MYND domain containing 3
TC0100003657.mm.2	12.42	12.84	0.2	0.25	T	T	-1.34	0.0838	T	NM_008249; ENSMUST00000027769; ENSMUST00000129009; ENSMUST00000129982; ENSMUST00000139993; ENSMUST00000150778; BC138836; BC138837; OTTMUST00000054001; OTTMUST00000054002; OTTMUST00000054003; OTTMUST00000054004; OTTMUST00000054005; uc007dvl.1; uc011wxm.1	Tfb2m	transcription factor B2, mitochondrial
TC0100003662.mm.2	16.66	16.45	0.23	0.15	T	T	1.15	0.3432	T	NM_001163290; NM_023341; ENSMUST00000027766; ENSMUST00000159591; ENSMUST00000159914; ENSMUST00000160102; ENSMUST00000160121; ENSMUST00000160169; ENSMUST00000160482; ENSMUST00000160879; ENSMUST00000161300; ENSMUST00000161379; ENSMUST00000161632; ENSMUST00000161743; ENSMUST00000161746; ENSMUST00000161814; ENSMUST00000162725; ENSMUST00000162769; ENSMUST00000170472; BC030937; OTTMUST00000088142; OTTM…	Adck3	aarF domain containing kinase 3
TC0100003664.mm.2	5.56	5.58	0.32	0.62	T	T	-1.01	0.9295	T	NM_001128605; NM_011183; ENSMUST00000010753; ENSMUST00000111104; ENSMUST00000111105; ENSMUST00000111106; ENSMUST00000111108; ENSMUST00000128223; ENSMUST00000130029; ENSMUST00000130711; ENSMUST00000133340; ENSMUST00000136291; ENSMUST00000149590; BC010403; OTTMUST00000050924; OTTMUST00000050925; OTTMUST00000050926; OTTMUST00000050927; OTTMUST00000050928; OTTMUST00000050929; OTTMUST00000050930; OTTM…	Psen2	presenilin 2
TC0100003665.mm.2	4.43	4.31	0.1	0.27	T	T	1.09	0.9233	T	NR_003623; uc007dwf.1	Gm5069	glyceraldehyde-3-phosphate dehydrogenase pseudogene
TC0100003666.mm.2	4.49	4.44	0.14	0.29	T	F	1.04	0.795	F	NM_001081227; ENSMUST00000136521; ENSMUST00000179826; BC120654; BC120656; uc007dwh.2	6330403A02Rik	RIKEN cDNA 6330403A02 gene
TC0100003670.mm.2	5.14	4.89	0.38	0.35	F	F	1.19	0.9693	F	NM_013729; ENSMUST00000027778; BC099876; BC099877; OTTMUST00000097058; uc007dwp.1	Mixl1	Mix1 homeobox-like 1 (Xenopus laevis)
TC0100003671.mm.2	11.95	11.94	0.45	0.36	T	T	1	0.1248	T	NM_008210; BC002268; BC012687; BC083353; BC088835; BC106177; OTTMUST00000051055; OTTMUST00000051056; OTTMUST00000051057; OTTMUST00000051058; OTTMUST00000051059; OTTMUST00000075153; OTTMUST00000075154; uc007dwr.1; uc007dws.1	H3f3a	H3 histone, family 3A
TC0100003679.mm.2	8.54	8.34	0.4	0.2	T	T	1.15	0.2626	T	NM_010145; ENSMUST00000036928; ENSMUST00000111068; ENSMUST00000147585; ENSMUST00000154133; BC029636; BC045194; BC057857; BC061493; OTTMUST00000052194; OTTMUST00000052195; OTTMUST00000078114; OTTMUST00000078115; uc007dwz.1; uc011wxq.1	Ephx1	epoxide hydrolase 1, microsomal
TC0100003682.mm.2	10.31	10.22	0.07	0.28	T	T	1.07	0.4027	T	NM_026171; ENSMUST00000027797; BC031847; uc007dxb.1; uc007dxc.1; uc007dxd.1	Nvl	nuclear VCP-like
TC0100003683.mm.2	12.96	12.45	0.09	0.14	T	T	1.43	0.0246	T	NM_145514; ENSMUST00000036329; ENSMUST00000159290; ENSMUST00000159625; ENSMUST00000159673; ENSMUST00000159698; ENSMUST00000161531; ENSMUST00000162819; ENSMUST00000162963; BC139336; BC139337; OTTMUST00000088630; OTTMUST00000088631; OTTMUST00000088632; OTTMUST00000088633; OTTMUST00000088634; OTTMUST00000088635; OTTMUST00000088636; OTTMUST00000088637; uc007dxf.2; uc007dxg.2	Wdr26	WD repeat domain 26
TC0100003689.mm.2	4.3	4.52	0.08	0.14	F	F	-1.16	0.5732	F	NM_207280; ENSMUST00000058825; OTTMUST00000116802; uc011wxt.1	Ccdc121	coiled-coil domain containing 121
TC0100003697.mm.2	9.49	9.38	0.26	0.36	T	T	1.08	0.9477	T	NM_133815; ENSMUST00000005003; BC021516; BC042522; uc007dxn.2; uc007dxo.2	Lbr	lamin B receptor
TC0100003700.mm.2	9.32	8.93	0.23	0.35	T	T	1.31	0.0515	T	NM_001083120; NM_001083121; NM_008680; NM_010135; ENSMUST00000078719; ENSMUST00000111024; ENSMUST00000111025; ENSMUST00000111030; ENSMUST00000177811; BC062927; uc007dxt.1	Enah	enabled homolog (Drosophila)
TC0100003708.mm.2	3.43	3.35	0.57	0.15	F	F	1.06	0.7403	F	NM_001166728; ENSMUST00000169123; OTTMUST00000098455; uc011wxu.1	Vmn1r1	vomeronasal 1 receptor 1
TC0100003709.mm.2	10.65	10.5	0.32	0.13	T	T	1.11	0.8732	T	NM_007853; ENSMUST00000035295; ENSMUST00000132551; ENSMUST00000133052; BC003751; OTTMUST00000051340; OTTMUST00000051341; OTTMUST00000051342; uc007dxw.1; uc007dxx.1	Degs1	degenerative spermatocyte homolog 1 (Drosophila)
TC0100003710.mm.2	7.98	7.78	0.57	0.3	T	T	1.15	0.9918	T	NM_175127; ENSMUST00000051431; BC094542; uc007dya.1; uc007dyb.1	Fbxo28	F-box protein 28
TC0100003714.mm.2	3.65	3.93	0.2	0.28	F	F	-1.22	0.3795	F	ENSMUST00000097444	Gm10517	predicted gene 10517
TC0100003715.mm.2	11	10.76	0.15	0.11	T	T	1.18	0.1553	T	NM_009794; ENSMUST00000068505; BC054726; uc007dye.2; uc007dyf.1	Capn2	calpain 2
TC0100003719.mm.2	5.76	5.67	0.14	0.23	T	T	1.07	0.3839	T	NM_001033547; ENSMUST00000060041; BC150917; uc007dyj.1	Ccdc185	coiled-coil domain containing 185
TC0100003721.mm.2	7.56	7.84	0.16	0.19	T	T	-1.21	0.3292	T	NM_001278218; NM_001278219; NM_001278220; NM_026866; ENSMUST00000003035; ENSMUST00000171366; BC043102; BC059225; uc008icl.1; uc008icm.1; uc008icn.1	Disp1	dispatched homolog 1 (Drosophila)
TC0100003723.mm.2	9.02	8.81	0.29	0.22	T	T	1.16	0.6801	T	NM_027861; ENSMUST00000057062; ENSMUST00000163528; BC030340; BC120692; BC125527; uc008icq.1; uc008icr.1; uc008ics.1	Brox	BRO1 domain and CAAX motif containing
TC0100003725.mm.2	12.61	12.19	0.15	0.4	T	T	1.33	0.0268	T	NM_177389; uc008icw.1; uc008icx.1; uc008icy.1; uc012bon.1	Mia3	melanoma inhibitory activity 3
TC0100003727.mm.2	4.4	4.54	0.25	0.46	T	T	-1.11	0.2571	T	ENSMUST00000172123	Gm8214	predicted gene 8214 [Source:MGI Symbol;Acc:MGI:3646554]
TC0100003731.mm.2	6.37	6.42	0.02	0.65	T	T	-1.03	0.8895	T	NM_028516; ENSMUST00000050306; uc011wxw.1	1700056E22Rik	RIKEN cDNA 1700056E22 gene
TC0100003736.mm.2	6.39	6.17	0.22	0.15	T	T	1.17	0.1573	T	NM_008250; ENSMUST00000048572; ENSMUST00000174257; BC064068; OTTMUST00000096185; OTTMUST00000096186; uc007dyn.2	Hlx	H2.0-like homeobox
TC0100003738.mm.2	4.99	5.13	0.34	0.11	T	T	-1.1	0.5291	T	ENSMUST00000048462; ENSMUST00000110992	2022-03-01	mitochondrial amidoxime reducing component 1
TC0100003739.mm.2	8.16	8.24	0.38	0.23	T	T	-1.06	0.662	T	NM_133684; ENSMUST00000068725; ENSMUST00000159293; ENSMUST00000160318; ENSMUST00000160982; ENSMUST00000161341; ENSMUST00000161359; ENSMUST00000161821; ENSMUST00000162261; ENSMUST00000162501; ENSMUST00000162866; BC006888; OTTMUST00000088656; OTTMUST00000088657; OTTMUST00000088658; OTTMUST00000088659; OTTMUST00000088660; OTTMUST00000088661; OTTMUST00000088662; OTTMUST00000088663; OTTMUST00000088664…	2022-03-02	mitochondrial amidoxime reducing component 2
TC0100003742.mm.2	7.95	7.64	0.16	0.38	T	T	1.24	0.2836	T	NM_178692; ENSMUST00000048308; BC116951; BC116953; uc007dys.1	C130074G19Rik	RIKEN cDNA C130074G19 gene
TC0100003743.mm.2	7.18	6.97	0.41	0.62	T	T	1.16	0.5328	T	NM_145515; ENSMUST00000027929; BC112400; uc007dyt.2; uc011wxy.1	Mark1	MAP/microtubule affinity regulating kinase 1
TC0100003747.mm.2	11.69	11.18	0.1	0.2	T	T	1.42	0.0668	T	NM_198653; ENSMUST00000027921; ENSMUST00000110974; ENSMUST00000110975; ENSMUST00000131770; ENSMUST00000153211; BC052403; OTTMUST00000051852; OTTMUST00000051853; OTTMUST00000051854; OTTMUST00000051855; OTTMUST00000051856; uc007dyy.1; uc007dyz.1; uc007dza.1; uc007dzb.1	Iars2	isoleucine-tRNA synthetase 2, mitochondrial
TC0100003749.mm.2	4.81	4.85	0.13	0.17	T	F	-1.03	0.8235	F	NR_038006; BC147657	9630028B13Rik	RIKEN cDNA 9630028B13 gene
TC0100003751.mm.2	4.23	3.9	0.73	0.21	F	F	1.26	0.2765	F	NM_146106; ENSMUST00000045388; BC027340; OTTMUST00000066789; uc007dzm.2	Lyplal1	lysophospholipase-like 1
TC0100003754.mm.2	10.82	10.27	0.26	0.2	T	T	1.46	0.0073	T	NM_009367; ENSMUST00000045288; BC011055; BC011170; uc007dzo.2; uc007dzp.2	Tgfb2	transforming growth factor, beta 2
TC0100003757.mm.2	7.19	6.93	0.43	0.38	T	T	1.2	0.7402	T	NM_026041; ENSMUST00000001339; ENSMUST00000162336; BC006787; OTTMUST00000088735; OTTMUST00000088736; uc007dzq.2	Rrp15	ribosomal RNA processing 15 homolog (S. cerevisiae)
TC0100003761.mm.2	5.18	4.98	0.16	0.5	T	T	1.15	0.6929	T	NM_028848; NM_029067; ENSMUST00000027908; ENSMUST00000110945; ENSMUST00000183469; ENSMUST00000183656; ENSMUST00000183819; ENSMUST00000183931; ENSMUST00000183996; ENSMUST00000184543; BC089520; OTTMUST00000055330; OTTMUST00000055390; OTTMUST00000055391; OTTMUST00000055392; OTTMUST00000055393; OTTMUST00000117173; OTTMUST00000117175; uc007dzt.2; uc007dzv.1; uc007dzw.2	Spata17	spermatogenesis associated 17
TC0100003776.mm.2	8.04	7.77	0.23	0.08	T	T	1.2	0.5156	T	NM_172650; ENSMUST00000085678; BC079581; uc007eai.1; uc007eaj.1; uc011wyi.1; uc029qve.1	Kctd3	potassium channel tetramerisation domain containing 3
TC0100003778.mm.2	5.23	4.91	0.29	0.04	T	T	1.25	0.226	T	NM_001159850; NM_001281847; NM_001281848; NM_010607; ENSMUST00000079451; ENSMUST00000110920; ENSMUST00000180044; BC062094; uc007eak.2; uc007eam.2; uc007ean.2	Kcnk2	potassium channel, subfamily K, member 2
TC0100003780.mm.2	11.38	12.15	0.1	0.4	T	T	-1.71	0.0013	T	XM_001478256.2	Gm3837	PREDICTED: predicted gene 3837 (Gm3837), mRNA.
TC0100003783.mm.2	4.54	4.4	0.12	0.22	F	F	1.1	0.3754	F	NM_001081363; ENSMUST00000165663; ENSMUST00000165798; ENSMUST00000165962; ENSMUST00000171929; OTTMUST00000089577; OTTMUST00000089578; OTTMUST00000089579; OTTMUST00000089580; uc007eao.2; uc007eaq.1	Cenpf	centromere protein F
TC0100003786.mm.2	13.77	14.05	0.43	0.26	T	T	-1.21	0.4252	T	NM_026796; ENSMUST00000027897; ENSMUST00000130804; ENSMUST00000132289; ENSMUST00000144452; BC023119; OTTMUST00000041402; OTTMUST00000041403; OTTMUST00000041404; OTTMUST00000050715; uc007eax.1; uc007eay.1; uc007eaz.1	Smyd2	SET and MYND domain containing 2
TC0100003791.mm.2	6.9	7.15	0.54	0.35	T	T	-1.19	0.2508	T	NM_008937; ENSMUST00000010319; ENSMUST00000175916; ENSMUST00000177288; BC051411; OTTMUST00000104400; OTTMUST00000104401; OTTMUST00000104402	Prox1	prospero homeobox 1
TC0100003795.mm.2	5.41	5.45	0.68	0.66	T	T	-1.03	0.3426	T	NM_178775; ENSMUST00000061611; ENSMUST00000159066; ENSMUST00000159367; ENSMUST00000159624; ENSMUST00000159823; ENSMUST00000160889; ENSMUST00000160891; ENSMUST00000162500; ENSMUST00000162692; BC058403; OTTMUST00000088705; OTTMUST00000088706; OTTMUST00000088707; OTTMUST00000088709; OTTMUST00000088710; OTTMUST00000088711; OTTMUST00000088712; OTTMUST00000088713; OTTMUST00000088714; uc007ebf.1; uc007e…	Rps6kc1	ribosomal protein S6 kinase polypeptide 1
TC0100003796.mm.2	4.77	4.67	0.21	0.28	T	T	1.08	0.9812	T	NM_144879; NR_027352; ENSMUST00000047409; ENSMUST00000166139; BC024141; uc007ebr.2; uc007ebs.2	Vash2	vasohibin 2
TC0100003797.mm.2	8.48	8.99	0.49	0.27	T	T	-1.42	0.0515	T	NM_001081259; ENSMUST00000085635; BC157992; uc007ebt.1; uc007ebu.1; uc007ebv.1; uc011wyn.1	Mfsd7b	major facilitator superfamily domain containing 7B
TC0100003799.mm.2	6.4	6.65	0.29	0.29	T	T	-1.19	0.4213	T	NM_001163421; NM_001163422; NM_026895; ENSMUST00000027945; ENSMUST00000085633; ENSMUST00000110891; ENSMUST00000110893; ENSMUST00000124497; ENSMUST00000143876; ENSMUST00000153757; ENSMUST00000156341; ENSMUST00000156527; OTTMUST00000051108; OTTMUST00000051109; OTTMUST00000051110; OTTMUST00000051111; OTTMUST00000051112; OTTMUST00000051113; OTTMUST00000051114; OTTMUST00000051115; OTTMUST00000051116; …	Tatdn3	TatD DNase domain containing 3
TC0100003803.mm.2	4.57	4.45	0.17	0.05	T	T	1.09	0.989	T	NM_001109759; ENSMUST00000171798; uc011wyr.1	Fam71a	family with sequence similarity 71, member A
TC0100003804.mm.2	8.48	8.35	0.22	0.91	T	T	1.09	0.497	T	NM_007498; ENSMUST00000027941; ENSMUST00000131854; BC019946; BC064799; OTTMUST00000050734; OTTMUST00000050735; uc007ece.1; uc011wys.1; uc011wyt.1	Atf3	activating transcription factor 3
TC0100003805.mm.2	8.17	8.57	0.11	0.32	T	T	-1.32	0.2487	T	NM_025424; ENSMUST00000046770; BC048464; OTTMUST00000050779; uc007ecg.1	Nenf	neuron derived neurotrophic factor
TC0100003806.mm.2	14.41	14	0.1	0.18	T	T	1.33	0.0818	T	NM_144880; ENSMUST00000067976; BC059026; uc007eci.1	Ppp2r5a	protein phosphatase 2, regulatory subunit B, alpha; protein phosphatase 2, regulatory subunit B', alpha
TC0100003814.mm.2	3.73	3.59	0.09	0.49	F	F	1.1	0.5057	F	NM_029766; ENSMUST00000027933	Dtl	denticleless homolog (Drosophila)
TC0100003820.mm.2	4.26	4.77	0.47	0.13	F	F	-1.43	0.4267	F	NR_030669; uc007eda.1; uc007edb.2	1700034H15Rik	RIKEN cDNA 1700034H15 gene
TC0100003823.mm.2	5.33	4.77	0.49	0.28	T	F	1.47	0.0301	F	NM_011633; BC012702	Traf5	TNF receptor-associated factor 5
TC0100003825.mm.2	9.54	9.69	0.04	0.06	T	T	-1.11	0.6394	T	XM_001478655.3	Gm3934	PREDICTED: predicted gene 3934 (Gm3934), mRNA.
TC0100003826.mm.2	11.99	11.99	0.12	0.08	T	T	1	0.7642	T	NM_144814; ENSMUST00000073279; ENSMUST00000110849; BC057141; BC138938; BC138939	Rcor3	REST corepressor 3
TC0100003827.mm.2	5.25	5.52	0.3	0.1	T	T	-1.21	0.168	T	NM_144881; ENSMUST00000044190; ENSMUST00000123721; ENSMUST00000128619; ENSMUST00000154203; ENSMUST00000154755; BC008159; OTTMUST00000067019; OTTMUST00000067020; OTTMUST00000067021; OTTMUST00000067022; OTTMUST00000067232; uc007edp.2; uc007edq.2	Hhat	hedgehog acyltransferase
TC0100003830.mm.2	8.04	7.72	0.1	0.5	T	T	1.25	0.3345	T	NM_001177794; NM_198247; ENSMUST00000016406; ENSMUST00000125391; ENSMUST00000155503; ENSMUST00000155579; BC060251; OTTMUST00000066794; OTTMUST00000066887; OTTMUST00000066888; uc007eds.2; uc011wyx.1	Sertad4	SERTA domain containing 4
TC0100003832.mm.2	4.78	4.22	0.35	0.11	F	F	1.47	0.0296	F	NM_181546; ENSMUST00000016344; BC141262; BC145602	Syt14	synaptotagmin XIV
TC0100003834.mm.2	5.69	5.6	0.11	0.39	T	T	1.07	0.4701	T	NM_145415; ENSMUST00000085555; BC019218; uc007edw.1; uc011wyz.1	Diexf	digestive organ expansion factor homolog (zebrafish)
TC0100003835.mm.2	5.64	5.26	1.42	0.27	T	T	1.3	0.0601	T	NM_153137; ENSMUST00000043550; ENSMUST00000159666; ENSMUST00000159805; ENSMUST00000160302; ENSMUST00000160332; ENSMUST00000161145; ENSMUST00000161151; ENSMUST00000161367; ENSMUST00000161403; ENSMUST00000162480; ENSMUST00000162905; BC137605; BC171933; OTTMUST00000066950; OTTMUST00000066951; OTTMUST00000066952; OTTMUST00000066953; OTTMUST00000066954; OTTMUST00000066955; OTTMUST00000066956; OTTMUST0…	Traf3ip3	TRAF3 interacting protein 3
TC0100003836.mm.2	8.62	8.24	0.59	0.13	T	T	1.31	0.2639	T	NM_001044751; NM_008288; ENSMUST00000016338; ENSMUST00000159644; ENSMUST00000160929; ENSMUST00000161406; ENSMUST00000161737; ENSMUST00000162842; BC132364; BC138780; BC145415; OTTMUST00000075988; OTTMUST00000075989; OTTMUST00000075990; OTTMUST00000075991; OTTMUST00000075992; OTTMUST00000079283; uc007eef.1; uc007eeg.1; uc007eeh.1	Hsd11b1	hydroxysteroid 11-beta dehydrogenase 1
TC0100003838.mm.2	6.08	6.07	0.4	0.32	T	T	1.01	0.6454	T	NM_008059; ENSMUST00000009777; BC117038; BC117040; uc007eei.2	G0s2	G0/G1 switch gene 2
TC0100003840.mm.2	6.43	6.66	0.19	0.13	T	T	-1.17	0.4577	T	NM_144817; ENSMUST00000016323; ENSMUST00000163202; ENSMUST00000165718; ENSMUST00000169907; BC021840; OTTMUST00000091732; OTTMUST00000091733; OTTMUST00000091734; OTTMUST00000091735; uc007eel.1	Camk1g	calcium/calmodulin-dependent protein kinase I gamma
TC0100003853.mm.2	7.47	7.09	0.65	0.25	T	T	1.3	0.6596	T	NM_010778; ENSMUST00000159563; ENSMUST00000161772; ENSMUST00000162650; ENSMUST00000162951; BC150660; OTTMUST00000088873; OTTMUST00000088874; OTTMUST00000088875; OTTMUST00000088879; uc007eet.1; uc011wzh.1	Cd46	CD46 antigen, complement regulatory protein
TC0100003855.mm.2	12.7	12.91	0.04	0.17	T	T	-1.16	0.5551	T	NM_013499; ENSMUST00000075451; BC028945; BC092048; uc007eeu.1; uc007eev.1; uc007eew.1; uc007eex.1	Cr1l	complement component (3b/4b) receptor 1-like
TC0100003856.mm.2	4.08	3.63	0.56	0.04	T	F	1.37	0.4524	F	NM_007758; ENSMUST00000082321; BC109344; uc007eey.1; uc007eez.1; uc007efa.1; uc011wzi.1	Cr2	complement receptor 2
TC0100003857.mm.2	4.76	4.24	0.09	0.39	F	F	1.43	0.0098	F	ENSMUST00000043104	Cr2	complement receptor 2
TC0100003860.mm.2	12.66	12.85	0.4	0.19	T	T	-1.14	0.4449	T	NM_008866; ENSMUST00000027036; ENSMUST00000115529; ENSMUST00000119612; ENSMUST00000131119; ENSMUST00000134384; ENSMUST00000137887; ENSMUST00000141278; ENSMUST00000150971; BC013536; BC052848; OTTMUST00000051162; OTTMUST00000051163; OTTMUST00000051164; OTTMUST00000051165; OTTMUST00000051167; OTTMUST00000051168; OTTMUST00000051169; OTTMUST00000051170; uc007afg.1; uc007afh.1	Lypla1	lysophospholipase 1
TC0100003861.mm.2	10.94	11.57	0.47	0.57	T	T	-1.55	0.3593	T	NM_001159750; NM_001159751; NM_011541; ENSMUST00000081551; ENSMUST00000165720; BC006022; BC061490; BC083127; OTTMUST00000111602; OTTMUST00000111603; uc007afi.2; uc011wht.1; uc011whu.1	Tcea1	transcription elongation factor A (SII) 1
TC0100003864.mm.2	13.85	13.61	0.01	0.05	T	T	1.18	0.2455	T	NM_027357; ENSMUST00000027432; ENSMUST00000127104; ENSMUST00000133480; ENSMUST00000139715; ENSMUST00000143200; ENSMUST00000147807; ENSMUST00000149946; ENSMUST00000152184; BC138526; BC138527; OTTMUST00000085651; OTTMUST00000085652; OTTMUST00000085663; OTTMUST00000085664; OTTMUST00000085665; OTTMUST00000085666; OTTMUST00000085667; OTTMUST00000085669; uc007buy.1	Psmd1	proteasome (prosome, macropain) 26S subunit, non-ATPase, 1
TC0100003865.mm.2	4.59	4.65	0.25	0.3	F	F	-1.04	0.7027	F	NM_027456; NM_030184; ENSMUST00000027434; ENSMUST00000113309; ENSMUST00000123618; ENSMUST00000126579; ENSMUST00000131412; ENSMUST00000134858; ENSMUST00000135973; ENSMUST00000150059; ENSMUST00000153389; ENSMUST00000153653; ENSMUST00000155168; ENSMUST00000156675; BC028964; BC043101; OTTMUST00000085605; OTTMUST00000085606; OTTMUST00000085607; OTTMUST00000085608; OTTMUST00000085609; OTTMUST0000008561…	Armc9	armadillo repeat containing 9
TC0100003866.mm.2	4.13	3.93	0.22	0.11	F	F	1.15	0.3362	F	NM_001174170; NM_011111; ENSMUST00000009356; ENSMUST00000064916; BC138815; BC138817; OTTMUST00000049648; OTTMUST00000049649; uc007chn.2; uc007chp.2; uc011wqe.1	Serpinb2	serine (or cysteine) peptidase inhibitor, clade B, member 2
TC0100003867.mm.2	4.55	5.25	0.12	0.12	F	F	-1.62	0.0055	F	NM_001160307; NM_198028; ENSMUST00000172762; ENSMUST00000182198; BC029736; BC069938; OTTMUST00000049635; OTTMUST00000049636; uc011wqf.1; uc011wqg.1	Serpinb10	serine (or cysteine) peptidase inhibitor, clade B (ovalbumin), member 10
TC0100003869.mm.2	8.04	8.15	0.19	1.91	T	T	-1.08	0.3619	T	NM_001112702; NM_021467; ENSMUST00000129217; ENSMUST00000137331; ENSMUST00000139986; ENSMUST00000148201; ENSMUST00000152075; ENSMUST00000152208; ENSMUST00000154463; BC023170; OTTMUST00000082800; OTTMUST00000082801; OTTMUST00000082802; OTTMUST00000082803; OTTMUST00000082805; OTTMUST00000082806; OTTMUST00000082807	Tnni1	troponin I, skeletal, slow 1
TC0100003870.mm.2	7.84	8.13	0.2	0.33	T	T	-1.22	0.6589	T	NM_009480; ENSMUST00000001284; ENSMUST00000159207; ENSMUST00000159371; ENSMUST00000159466; ENSMUST00000159929; ENSMUST00000160335; ENSMUST00000160486; ENSMUST00000161297; ENSMUST00000167546; BC049784; OTTMUST00000076758; OTTMUST00000076759; OTTMUST00000076760; OTTMUST00000076761; OTTMUST00000076762; OTTMUST00000076814; OTTMUST00000076815; OTTMUST00000081357	Usf1	upstream transcription factor 1
TC0100003871.mm.2	3.37	3.61	0.34	0.5	F	F	-1.18	0.5006	F	NM_001164525; ENSMUST00000171362; uc011wwd.1	Tstd1	thiosulfate sulfurtransferase (rhodanese)-like domain containing 1
TC0100003872.mm.2	5.98	6.02	0.3	0.27	T	T	-1.02	0.6915	T	NM_016851; ENSMUST00000076521; ENSMUST00000138826; ENSMUST00000140066; BC008515; OTTMUST00000083863; OTTMUST00000083864; OTTMUST00000083866; uc007edx.1; uc007edy.1; uc007edz.1	Irf6	interferon regulatory factor 6
TC0100003873.mm.2	5.06	5	0.5	0.18	T	T	1.04	0.4738	T	NM_001160359; NM_001160360; NM_181048; ENSMUST00000110831; ENSMUST00000160077; ENSMUST00000161235; ENSMUST00000178744; BC055955; uc007eeb.2; uc011wza.1; uc011wzb.1	A130010J15Rik	RIKEN cDNA A130010J15 gene
TC0100003874.mm.2	19.13	19.19	0.1	0.01	T	T	-1.04	0.5749	T	NM_153502; ENSMUST00000054665; BC132370; BC138797; BC145421; uc007aql.1; uc007aqm.1; uc011wjl.1	Ankrd23	ankyrin repeat domain 23
TC0100003875.mm.2	5.19	4.93	0.15	0.31	T	F	1.2	0.2697	F	NM_026241; ENSMUST00000001172; BC117004; BC119100; uc007aqo.1; uc007aqp.1; uc011wjm.1	Ankrd39	ankyrin repeat domain 39
TC0100003876.mm.2	6.15	5.87	0.54	0.97	T	T	1.21	0.4686	T	NM_029368; ENSMUST00000027215; ENSMUST00000125540; ENSMUST00000127923; ENSMUST00000128190; ENSMUST00000129702; ENSMUST00000133677; ENSMUST00000143327; ENSMUST00000147571; ENSMUST00000147661; ENSMUST00000149502; ENSMUST00000150911; ENSMUST00000152239; ENSMUST00000156392; BC099557; BC116881; BC119032; OTTMUST00000085988; OTTMUST00000085989; OTTMUST00000085990; OTTMUST00000085991; OTTMUST00000085992…	Tex30	testis expressed 30
TC0100003877.mm.2	7.25	7.35	0.06	0.2	T	T	-1.07	0.8259	T	NM_023645; ENSMUST00000027213; ENSMUST00000065767; ENSMUST00000141125; ENSMUST00000149665; ENSMUST00000152643; BC023141; OTTMUST00000085981; OTTMUST00000085982; OTTMUST00000085983; OTTMUST00000085985; OTTMUST00000086001; uc007awb.1; uc007awc.1; uc011wkc.1	Kdelc1	KDEL (Lys-Asp-Glu-Leu) containing 1
TC0100003878.mm.2	5.7	5.48	0.38	0.5	T	T	1.17	0.5271	T	NM_145143; ENSMUST00000066374; ENSMUST00000078874; BC061694; BC116723; uc007bdh.1; uc007bdi.2; uc007bdj.1; uc007bdk.2; uc011wlo.1	Mpp4	membrane protein, palmitoylated 4 (MAGUK p55 subfamily member 4)
TC0100003879.mm.2	8.65	8.6	0.47	0.61	T	T	1.04	0.8697	T	NM_001159948; NM_028717; NM_146109; ENSMUST00000027178; ENSMUST00000159166; ENSMUST00000160945; ENSMUST00000163058; BC031479; BC046828; OTTMUST00000051627; OTTMUST00000051628; OTTMUST00000051629; OTTMUST00000088324; uc007bdl.2; uc007bdm.2; uc007bdn.2; uc011wlp.1	Als2	amyotrophic lateral sclerosis 2 (juvenile)
TC0100003880.mm.2	4.09	4.48	0.38	0.44	F	F	-1.32	0.1659	F	NM_007774; ENSMUST00000061497; ENSMUST00000154012; BC056430; OTTMUST00000052487; OTTMUST00000052488; uc007bhk.1	Cryga	crystallin, gamma A
TC0100003881.mm.2	4.63	4.65	0.24	0.14	T	T	-1.01	0.7938	T	NM_001285881; NM_001285882; NM_175293; ENSMUST00000050047; ENSMUST00000148020; ENSMUST00000153330; BC137870	D630023F18Rik	RIKEN cDNA D630023F18 gene
TC0100003882.mm.2	6.65	5.94	0.21	0.36	T	T	1.64	0.0015	T	NM_001001565; NM_001001566; ENSMUST00000079205; ENSMUST00000094818; ENSMUST00000124042; ENSMUST00000138683; ENSMUST00000143496; BC071273; OTTMUST00000046315; OTTMUST00000046316; OTTMUST00000046317; OTTMUST00000046318; OTTMUST00000046319; uc007bph.1; uc007bpi.2; uc007bpj.2; uc007bpk.2	Chpf	chondroitin polymerizing factor
TC0100003883.mm.2	5.93	4.94	0.62	0.66	T	F	1.99	0.2954	F	NM_178884; ENSMUST00000113565; ENSMUST00000113567; ENSMUST00000127507; ENSMUST00000129403; ENSMUST00000132252; ENSMUST00000138352; ENSMUST00000145306; ENSMUST00000145382; ENSMUST00000150293; ENSMUST00000154636; ENSMUST00000155084; ENSMUST00000156705; OTTMUST00000041038; OTTMUST00000046324; OTTMUST00000046325; OTTMUST00000046326; OTTMUST00000046327; OTTMUST00000046328; OTTMUST00000046329; OTTMUST0…	Obsl1	obscurin-like 1
TC0100003884.mm.2	4.8	4.71	0.12	0.24	F	F	1.07	0.9977	F	NM_198680; ENSMUST00000086694; BC099584; OTTMUST00000049655; uc007chi.1	Serpinb3b	serine (or cysteine) peptidase inhibitor, clade B (ovalbumin), member 3B
TC0100003885.mm.2	4.19	4.13	0.13	0.33	F	F	1.04	0.9851	F	NM_201363; ENSMUST00000027565; BC132091; OTTMUST00000049658; uc007chk.2	Serpinb3c	serine (or cysteine) peptidase inhibitor, clade B, member 3C
TC0100003886.mm.2	4.96	5.26	0.24	0.07	T	T	-1.23	0.5099	T	NM_001198955; ENSMUST00000179801; uc011wvs.1	Gm7694	predicted gene 7694
TC0100003887.mm.2	6.78	6.98	0.15	0.41	T	T	-1.15	0.6813	T	NM_001109985; NM_027528; ENSMUST00000159665; ENSMUST00000160456; ENSMUST00000160466; ENSMUST00000160816; ENSMUST00000161485; ENSMUST00000161966; ENSMUST00000162090; ENSMUST00000162709; OTTMUST00000074045; OTTMUST00000074046; OTTMUST00000074154; OTTMUST00000074155; OTTMUST00000074156; OTTMUST00000074157; OTTMUST00000076093; OTTMUST00000076094; uc007dme.1; uc007dmf.1; uc007dmg.1; uc007dmh.1; uc011w…	Nos1ap	nitric oxide synthase 1 (neuronal) adaptor protein
TC0100003888.mm.2	9.77	9.28	0.34	0.15	T	T	1.41	0.0577	T	NM_008329; ENSMUST00000111214; OTTMUST00000085571; uc007drv.1	Ifi204	interferon activated gene 204
TC0100003889.mm.2	9.1	8.43	0.18	0.27	T	T	1.59	0.0118	T	NM_001033450; ENSMUST00000009340; BC132314; BC132316; BC145397; uc007drx.1	Mnda	myeloid cell nuclear differentiation antigen
TC0100003890.mm.2	8.56	8.04	0.64	0.23	T	T	1.43	0.2342	T	NM_001170853; uc007dry.2; uc007drz.2	Mndal	myeloid nuclear differentiation antigen like
TC0100003891.mm.2	10.09	9.64	0.45	0.09	T	T	1.37	0.0909	T	BC008167; OTTMUST00000066681; OTTMUST00000066682; OTTMUST00000066683; OTTMUST00000066684; OTTMUST00000066685; OTTMUST00000066947; OTTMUST00000066948; uc007dsi.2; uc007dsj.1	Ifi203	interferon activated gene 203
TC0100003892.mm.2	4.74	4.77	0.08	0.03	T	T	-1.02	0.746	T	ENSMUST00000131716	Gm1305	predicted gene 1305
TC0100003893.mm.2	6.67	7.04	0.24	0.43	T	T	-1.29	0.4176	T	NM_026375; ENSMUST00000027768; ENSMUST00000125816; ENSMUST00000127250; ENSMUST00000140489; ENSMUST00000145968; ENSMUST00000147137; ENSMUST00000151734; BC138343; BC138344; OTTMUST00000085085; OTTMUST00000085086; OTTMUST00000085087; OTTMUST00000085088; OTTMUST00000085089; OTTMUST00000085090; OTTMUST00000085091; uc007dvq.1; uc011wxn.1	Ahctf1	AT hook containing transcription factor 1
TC0200000002.mm.2	5.77	4.93	0.08	0.39	T	F	1.79	0.0035	F	NM_001081161; ENSMUST00000062934; ENSMUST00000072955; ENSMUST00000091505; ENSMUST00000115099; BC138175; OTTMUST00000025223; OTTMUST00000025224; OTTMUST00000025225; OTTMUST00000025226; uc008idm.1; uc008idn.1; uc008ido.1	Fam171a1	family with sequence similarity 171, member A1
TC0200000004.mm.2	10.39	10.51	0.31	0.19	T	T	-1.08	0.5594	T	NM_008708; ENSMUST00000081932; ENSMUST00000091504; ENSMUST00000102989; ENSMUST00000155761; BC037647; OTTMUST00000025232; OTTMUST00000025233; OTTMUST00000025234; OTTMUST00000025235	Nmt2	N-myristoyltransferase 2
TC0200000005.mm.2	4.74	4.06	0.36	0.47	T	F	1.6	0.0545	F	NM_030063; ENSMUST00000115089; OTTMUST00000025221; uc008idt.2	Acbd7	acyl-Coenzyme A binding domain containing 7
TC0200000006.mm.2	6.68	6.93	0.53	0.38	T	T	-1.19	0.4639	T	NM_001110214; NM_146114; NM_175683; ENSMUST00000061852; ENSMUST00000100463; ENSMUST00000102988; ENSMUST00000115066; ENSMUST00000129657; ENSMUST00000131433; ENSMUST00000132565; ENSMUST00000146027; ENSMUST00000152468; BC108935; OTTMUST00000025189; OTTMUST00000025190; OTTMUST00000025191; OTTMUST00000025192; OTTMUST00000025193; OTTMUST00000025194; OTTMUST00000025195; OTTMUST00000025196; uc008idy.2; u…	Dclre1c	DNA cross-link repair 1C, PSO2 homolog (S. cerevisiae)
TC0200000007.mm.2	4.5	4.61	0.02	0.16	F	F	-1.07	0.5745	F	BC119608; BC119609; uc008iec.1	Phxr1	per-hexamer repeat gene 1
TC0200000009.mm.2	11.42	11.55	0.1	0.13	T	T	-1.09	0.5165	T	NM_177647; ENSMUST00000036350; ENSMUST00000132566; ENSMUST00000140610; BC110560; OTTMUST00000025227; OTTMUST00000025228; OTTMUST00000025229; uc008iej.1	Cdnf	cerebral dopamine neurotrophic factor
TC0200000013.mm.2	8.36	8.22	0.38	0.18	T	T	1.1	0.1619	T	NM_025626; ENSMUST00000027965; ENSMUST00000115052; ENSMUST00000115053; ENSMUST00000115054; ENSMUST00000115055; ENSMUST00000176254; ENSMUST00000177037; ENSMUST00000177125; BC021353; OTTMUST00000025210; OTTMUST00000025211; OTTMUST00000025212; OTTMUST00000025213; OTTMUST00000111145; OTTMUST00000111148; OTTMUST00000111149; OTTMUST00000111150; uc008iek.1	Fam107b	family with sequence similarity 107, member B
TC0200000019.mm.2	4.39	4.49	0.29	0.13	T	T	-1.07	0.3474	T	NM_001177843; NM_001177844; NM_172475; ENSMUST00000075767; ENSMUST00000091497; ENSMUST00000115037; ENSMUST00000115039; ENSMUST00000123919; ENSMUST00000132710; ENSMUST00000137809; ENSMUST00000138735; ENSMUST00000141746; ENSMUST00000142452; ENSMUST00000147156; ENSMUST00000153160; ENSMUST00000175669; ENSMUST00000175944; ENSMUST00000176803; ENSMUST00000176828; ENSMUST00000176864; ENSMUST00000176962; …	Frmd4a	FERM domain containing 4A
TC0200000033.mm.2	6.09	6.34	0.21	0.25	T	T	-1.18	0.353	T	NM_001190400; NM_178663; ENSMUST00000056914; ENSMUST00000115022; ENSMUST00000138322; ENSMUST00000184139; BC096430; BC119370; BC144864; OTTMUST00000025073; OTTMUST00000025074; OTTMUST00000025075; OTTMUST00000025076; uc008iey.2; uc008iez.2; uc008ifa.2; uc012bou.1	Bend7	BEN domain containing 7
TC0200000036.mm.2	8	7.83	0.23	0.52	T	T	1.12	0.9829	T	NM_175400; ENSMUST00000027973; ENSMUST00000115019; ENSMUST00000140045; ENSMUST00000144565; BC065165; BC066037; OTTMUST00000025291; OTTMUST00000025292; OTTMUST00000025293; OTTMUST00000025294; uc008ifb.1; uc008ifc.1	Sephs1	selenophosphate synthetase 1
TC0200000037.mm.2	11.7	12.01	0.41	0.12	T	T	-1.24	0.0464	T	NM_010726; ENSMUST00000027975; ENSMUST00000128738; ENSMUST00000146933; BC002018; OTTMUST00000025296; OTTMUST00000025297; OTTMUST00000025298; uc008ifd.2	Phyh	phytanoyl-CoA hydroxylase
TC0200000040.mm.2	4.97	4.97	0.39	0.48	T	T	1	0.1153	T	NM_001113558; NM_001165932; NM_026754; ENSMUST00000027978; ENSMUST00000115010; ENSMUST00000127282; ENSMUST00000167607; BC115608; BC115609; OTTMUST00000025299; OTTMUST00000025300; OTTMUST00000025301; uc008ife.2; uc008iff.2; uc012bov.1; uc012bow.1	Ucma	upper zone of growth plate and cartilage matrix associated
TC0200000048.mm.2	9.59	8.86	0.41	1.11	T	T	1.66	0.196	T	NM_028804; ENSMUST00000027988; BC058616; OTTMUST00000025427; uc008ifo.1	Ccdc3	coiled-coil domain containing 3
TC0200000055.mm.2	5.04	4.98	0.11	0.07	T	T	1.04	0.8818	T	NM_016918; ENSMUST00000026927; ENSMUST00000127116; ENSMUST00000128604; ENSMUST00000138549; ENSMUST00000179748; BC004571; BC049595; OTTMUST00000025460; OTTMUST00000025461; OTTMUST00000025462; OTTMUST00000025463	Nudt5	nudix (nucleoside diphosphate linked moiety X)-type motif 5
TC0200000057.mm.2	11.24	10.83	0.18	0.19	T	T	1.33	0.142	T	NM_001081132; ENSMUST00000060092; ENSMUST00000128200; ENSMUST00000144901; BC138358; BC138359; OTTMUST00000026301; OTTMUST00000026302; OTTMUST00000027851; uc008igc.1; uc008igd.1	Upf2	UPF2 regulator of nonsense transcripts homolog (yeast)
TC0200000060.mm.2	8.57	8.06	0.47	0.17	T	T	1.42	0.0776	T	NM_001080548; NM_181399; ENSMUST00000042503; ENSMUST00000114937; ENSMUST00000132391; ENSMUST00000150515; OTTMUST00000027675; OTTMUST00000027676; OTTMUST00000027677; OTTMUST00000027678; uc008igk.1; uc008igl.1	Usp6nl	USP6 N-terminal like
TC0200000079.mm.2	5.73	5.52	0.29	0.34	T	T	1.16	0.9376	T	NR_024257; uc008ihh.2	4930412O13Rik	RIKEN cDNA 4930412O13 gene
TC0200000082.mm.2	7.04	6.64	0.26	0.21	T	T	1.31	0.1854	T	NM_025280; ENSMUST00000042512; ENSMUST00000142599; ENSMUST00000142773; BC028860; OTTMUST00000026264; OTTMUST00000026265; OTTMUST00000026266; uc008iho.1; uc008ihp.1; uc012bpd.1	Kin	antigenic determinant of rec-A protein
TC0200000083.mm.2	9.98	10.01	0.46	0.19	T	T	-1.02	0.2283	T	NM_172471; ENSMUST00000026886; BC043314; BC062196; OTTMUST00000026269; uc008ihr.1	Itih5	inter-alpha (globulin) inhibitor H5
TC0200000087.mm.2	4.4	4.65	0.18	0.39	F	F	-1.19	0.1693	F	NM_001198808; NM_001198809; NM_177386; ENSMUST00000041105; ENSMUST00000114861; ENSMUST00000114862; ENSMUST00000114864; ENSMUST00000116594; ENSMUST00000126531; ENSMUST00000145398; BC139354; BC145610; OTTMUST00000026258; OTTMUST00000026259; OTTMUST00000026260; OTTMUST00000026261; OTTMUST00000026262; OTTMUST00000026263; uc008iht.2; uc008ihu.2; uc008ihv.2; uc008ihw.2; uc008ihx.2; uc008ihy.2; uc008ihz…	Sfmbt2	Scm-like with four mbt domains 2
TC0200000211.mm.2	12.7	12.98	0.18	0.24	T	T	-1.21	0.2865	T	NM_008859; ENSMUST00000028118; ENSMUST00000102970; ENSMUST00000114853; BC138552; BC145769; OTTMUST00000026520; OTTMUST00000026521; OTTMUST00000026522; uc008iia.1; uc008iib.1; uc008iic.1	Prkcq	protein kinase C, theta
TC0200000220.mm.2	5.59	6.08	0.09	0.23	F	T	-1.4	0.0441	F	NM_008367; ENSMUST00000028111; ENSMUST00000150890; BC114437; OTTMUST00000026233; OTTMUST00000026234; uc008iip.2; uc008iiq.2	Il2ra	interleukin 2 receptor, alpha chain
TC0200000222.mm.2	8.24	8.56	0.1	0.35	T	T	-1.25	0.6268	T	NM_001271497; NM_001271498; NM_001271499; NM_001271500; NM_001271501; NM_008358; NM_133836; NR_073191; NR_073192; ENSMUST00000078834; ENSMUST00000091456; ENSMUST00000114831; ENSMUST00000114832; ENSMUST00000114833; ENSMUST00000114834; ENSMUST00000123600; ENSMUST00000124448; ENSMUST00000126394; ENSMUST00000128156; ENSMUST00000130245; ENSMUST00000133975; ENSMUST00000135341; ENSMUST00000138349; ENSMU…	Il15ra	interleukin 15 receptor, alpha chain
TC0200000223.mm.2	4.97	5.04	0.28	0.09	T	T	-1.05	0.5525	T	NM_177268; ENSMUST00000056108; ENSMUST00000125024; ENSMUST00000128774; ENSMUST00000130186; ENSMUST00000133664; ENSMUST00000142622; ENSMUST00000145547; ENSMUST00000148498; ENSMUST00000150213; ENSMUST00000150320; ENSMUST00000156067; BC116229; BC116230; OTTMUST00000026464; OTTMUST00000026465; OTTMUST00000026466; OTTMUST00000026468; OTTMUST00000026469; OTTMUST00000026470; OTTMUST00000026472; OTTMUST0…	Ankrd16	ankyrin repeat domain 16
TC0200000228.mm.2	7.82	7.9	0.41	0.27	T	T	-1.06	0.9542	T	NM_008961; ENSMUST00000028063; ENSMUST00000114796; ENSMUST00000134794; ENSMUST00000150283; ENSMUST00000154269; BC003793; OTTMUST00000026042; OTTMUST00000026043; OTTMUST00000026044; OTTMUST00000026045; OTTMUST00000026046	Pter	phosphotriesterase related
TC0200000240.mm.2	13.28	12.73	0.47	0.13	T	T	1.46	0.0492	T	NM_011701; ENSMUST00000028062; ENSMUST00000141365; ENSMUST00000148248; ENSMUST00000155605; BC089335; OTTMUST00000026365; OTTMUST00000026366; OTTMUST00000026367; OTTMUST00000026368; uc008ikb.2	Vim	vimentin
TC0200000242.mm.2	8.98	9.05	0.11	0.19	T	T	-1.05	0.6968	T	NM_011484; ENSMUST00000028050; ENSMUST00000102960; ENSMUST00000128777; ENSMUST00000131734; ENSMUST00000138989; ENSMUST00000140694; ENSMUST00000144944; ENSMUST00000156901; BC044666; BC055326; OTTMUST00000026673; OTTMUST00000026674; OTTMUST00000026675; OTTMUST00000026676; OTTMUST00000026677; OTTMUST00000026678; OTTMUST00000026679; OTTMUST00000026680; uc008ikg.1; uc008ikh.1; uc008iki.1	Stam	signal transducing adaptor molecule (SH3 domain and ITAM motif) 1
TC0200000244.mm.2	3.81	3.81	0.12	0.41	F	F	1	0.9938	F	NM_001081310; ENSMUST00000077517; OTTMUST00000026693; uc008ikj.1	Tmem236	transmembrane protein 236
TC0200000245.mm.2	10.41	9.8	0.32	0.4	T	T	1.53	0.0032	T	NM_008625; ENSMUST00000028045; ENSMUST00000146168; BC141338; OTTMUST00000026697; OTTMUST00000026698; uc008ikk.2	Mrc1	mannose receptor, C type 1
TC0200000247.mm.2	6.74	6.46	0.59	0.53	T	T	1.21	0.6178	T	NM_001012305; ENSMUST00000082290; ENSMUST00000114731; ENSMUST00000133258; BC089362; BC113764; BC113765; OTTMUST00000026694; OTTMUST00000026695; OTTMUST00000026696; uc008ikl.2	Slc39a12	solute carrier family 39 (zinc transporter), member 12
TC0200000250.mm.2	6.36	5.59	0.2	0.44	T	T	1.71	0.0739	T	NM_001252533; NM_023116; ENSMUST00000114718; ENSMUST00000114719; ENSMUST00000114723; ENSMUST00000123719; ENSMUST00000137746; ENSMUST00000144423; ENSMUST00000148676; ENSMUST00000156027; BC109156; BC109157; OTTMUST00000026326; OTTMUST00000026327; OTTMUST00000026328; OTTMUST00000026331; OTTMUST00000026332; uc008ikm.2; uc008ikn.1; uc008ikr.1; uc008iks.2; uc012brb.2; uc029tvu.1	Cacnb2	calcium channel, voltage-dependent, beta 2 subunit
TC0200000261.mm.2	7.56	7.17	0.41	0.12	T	T	1.31	0.3075	T	NM_029466; ENSMUST00000017562; ENSMUST00000069870; ENSMUST00000128682; ENSMUST00000129509; BC066810; OTTMUST00000026651; OTTMUST00000026652; OTTMUST00000077810; OTTMUST00000077811; uc008iky.1	Arl5b	ADP-ribosylation factor-like 5B
TC0200000272.mm.2	5.07	4.92	0.2	0.57	F	F	1.11	0.6585	F	ENSMUST00000146205	Malrd1	MAM and LDL receptor class A domain containing 1
TC0200000274.mm.2	13.42	13.31	0.11	0.15	T	T	1.08	0.3813	T	NM_026162; ENSMUST00000028081; ENSMUST00000114702; ENSMUST00000114703; ENSMUST00000126173; BC057881; OTTMUST00000026660; OTTMUST00000026769; OTTMUST00000026770; OTTMUST00000026771	Plxdc2	plexin domain containing 2
TC0200000293.mm.2	9.88	9.98	0.08	0.08	T	T	-1.07	0.6935	T	NM_001252560; NM_001252561; NM_010804; NR_045538; NR_045539; ENSMUST00000028076; ENSMUST00000114669; ENSMUST00000114671; ENSMUST00000114680; ENSMUST00000133649; ENSMUST00000148229; ENSMUST00000149786; ENSMUST00000150422; ENSMUST00000153279; ENSMUST00000154041; ENSMUST00000155352; BC070475; OTTMUST00000026803; OTTMUST00000026949; OTTMUST00000026950; OTTMUST00000026951; OTTMUST00000026952; OTTMUST0…	Mllt10	myeloid/lymphoid or mixed-lineage leukemia (trithorax homolog, Drosophila); translocated to, 10
TC0200000301.mm.2	10.5	10.37	0.36	0.14	T	T	1.09	0.6443	T	NM_147778; ENSMUST00000061158; ENSMUST00000130537; ENSMUST00000131369; ENSMUST00000133685; ENSMUST00000133828; ENSMUST00000137317; ENSMUST00000137817; ENSMUST00000150590; ENSMUST00000151230; ENSMUST00000151974; ENSMUST00000154519; ENSMUST00000171845; BC038077; BC048815; OTTMUST00000026751; OTTMUST00000026752; OTTMUST00000026753; OTTMUST00000026754; OTTMUST00000026755; OTTMUST00000026756; OTTMUST0…	Commd3	COMM domain containing 3
TC0200000302.mm.2	11.61	12.19	0.54	0.29	T	T	-1.49	0.2845	T	NM_007552; ENSMUST00000028071; ENSMUST00000051929; ENSMUST00000132014; ENSMUST00000134734; ENSMUST00000147365; ENSMUST00000150834; ENSMUST00000156284; BC053708; BC056384; OTTMUST00000026762; OTTMUST00000026763; OTTMUST00000026764; OTTMUST00000026765; OTTMUST00000026766; OTTMUST00000026767; uc008ily.1; uc008ilz.1	Bmi1	Bmi1 polycomb ring finger oncogene
TC0200000303.mm.2	5.92	6.06	0.16	0.16	T	T	-1.11	0.6143	T	NM_001001334; ENSMUST00000095132; ENSMUST00000137796; ENSMUST00000138017; ENSMUST00000173763; OTTMUST00000026827; OTTMUST00000094869; uc008ima.1	Spag6l	sperm associated antigen 6 like
TC0200000306.mm.2	3.4	3.37	0.25	0.21	F	F	1.03	0.8566	F	NR_024323; uc012bre.1	4930426L09Rik	RIKEN cDNA 4930426L09 gene
TC0200000309.mm.2	3.85	3.66	0.4	0.23	F	F	1.14	0.4988	F	NM_001081083; NM_001271563; NM_001271564; NM_001271565; ENSMUST00000049255; ENSMUST00000114640; BC145005; BC145013; BC150688; OTTMUST00000026828; OTTMUST00000026829	Armc3	armadillo repeat containing 3
TC0200000312.mm.2	7.33	7.83	0.19	0.22	T	T	-1.41	0.0164	T	NM_029619; ENSMUST00000023856; ENSMUST00000126894; ENSMUST00000137812; ENSMUST00000153289; BC021619; OTTMUST00000026863; OTTMUST00000026864; OTTMUST00000026865; OTTMUST00000026866; uc008imf.2	Msrb2	methionine sulfoxide reductase B2
TC0200000314.mm.2	3.66	3.76	0.18	0.26	F	F	-1.07	0.8329	F	NM_018809; ENSMUST00000028068; BC132505; BC138507; OTTMUST00000026858; uc012brh.1	Ptf1a	pancreas specific transcription factor, 1a
TC0200000316.mm.2	5.67	5.61	0.33	0.18	T	T	1.04	0.526	T	NM_027715; ENSMUST00000052168; OTTMUST00000026920; uc008imj.2	Otud1	OTU domain containing 1
TC0200000319.mm.2	14.4	14.09	0.14	0.49	T	T	1.25	0.2727	T	NM_001081006; NM_001177630; NM_001177631; NM_029895; NM_178059; ENSMUST00000045555; ENSMUST00000066509; ENSMUST00000114604; ENSMUST00000114606; ENSMUST00000114607; ENSMUST00000114608; ENSMUST00000114610; ENSMUST00000114614; ENSMUST00000114627; ENSMUST00000123383; ENSMUST00000125556; ENSMUST00000125772; ENSMUST00000129278; ENSMUST00000131714; ENSMUST00000136870; ENSMUST00000139531; ENSMUST00000146…	Etl4	enhancer trap locus 4
TC0200000339.mm.2	6.99	7.26	0.17	0.46	T	T	-1.21	0.3233	T	NM_001001297; NM_177588; ENSMUST00000054591; ENSMUST00000102951; ENSMUST00000102952; ENSMUST00000138914; ENSMUST00000138965; BC090667; BC117854; OTTMUST00000027309; OTTMUST00000027310; OTTMUST00000027311; OTTMUST00000027312; OTTMUST00000027313; uc008inb.1; uc008inc.1; uc008ind.1	Thnsl1	threonine synthase-like 1 (bacterial)
TC0200000342.mm.2	3.29	3.54	0.23	0.42	F	F	-1.19	0.209	F	NM_001004761; ENSMUST00000055946; ENSMUST00000155760; OTTMUST00000026780; OTTMUST00000026781; uc008ine.1; uc008inf.1	Gpr158	G protein-coupled receptor 158
TC0200000346.mm.2	4.56	4.26	0.61	0.24	F	F	1.23	0.789	F	NM_148413; ENSMUST00000044749; ENSMUST00000138850; ENSMUST00000138863; ENSMUST00000142435; ENSMUST00000149423; ENSMUST00000153002; uc008ing.2; uc029tvw.1; uc029tvx.1	Myo3a	myosin IIIA
TC0200000347.mm.2	3.77	4.41	0.29	0.22	F	T	-1.57	0.0561	F	NM_008078; ENSMUST00000028123; ENSMUST00000156728; BC018380; OTTMUST00000026891; OTTMUST00000026892; uc008ini.1; uc008inj.1; uc008ink.1	Gad2	glutamic acid decarboxylase 2
TC0200000352.mm.2	6.6	6.21	0.5	0.37	T	T	1.31	0.1321	T	NM_019456; ENSMUST00000014290; ENSMUST00000131195; ENSMUST00000132993; ENSMUST00000148315; BC023110; OTTMUST00000026985; OTTMUST00000026986; OTTMUST00000026987; OTTMUST00000040191; uc008inl.2; uc008inm.2; uc008inn.2; uc008ino.2	Apbb1ip	amyloid beta (A4) precursor protein-binding, family B, member 1 interacting protein
TC0200000354.mm.2	8.19	8.2	0.35	0.1	T	T	-1	0.6353	T	NM_019501; ENSMUST00000053729; ENSMUST00000135621; ENSMUST00000139472; ENSMUST00000141215; ENSMUST00000148072; ENSMUST00000149229; ENSMUST00000152170; BC026820; OTTMUST00000040189; OTTMUST00000040190; OTTMUST00000083319; OTTMUST00000083320; OTTMUST00000083321; OTTMUST00000083322; OTTMUST00000083323; uc008inp.1; uc008inq.1	Pdss1	prenyl (solanesyl) diphosphate synthase, subunit 1
TC0200000361.mm.2	10.78	10.57	0.11	0.01	T	T	1.16	0.273	T	NM_001102436; NM_001102437; NM_001102438; NM_028793; ENSMUST00000028121; ENSMUST00000114523; ENSMUST00000114526; ENSMUST00000114529; ENSMUST00000144088; ENSMUST00000155602; BC061484; BC084584; OTTMUST00000026995; OTTMUST00000026996; OTTMUST00000026997; OTTMUST00000027211; uc008inx.1; uc008iny.1; uc008inz.1; uc008ioa.1	Acbd5	acyl-Coenzyme A binding domain containing 5
TC0200000363.mm.2	13.48	13.75	0.03	0.38	T	T	-1.2	0.2907	T	NM_013771; ENSMUST00000028117; ENSMUST00000125004; ENSMUST00000134342; ENSMUST00000147750; ENSMUST00000148616; ENSMUST00000149240; BC007128; OTTMUST00000027216; OTTMUST00000027219; OTTMUST00000027220; OTTMUST00000027221; OTTMUST00000027222; OTTMUST00000028678; uc008iod.2; uc008ioe.2	Yme1l1	YME1-like 1 (S. cerevisiae)
TC0200000365.mm.2	3.7	3.8	0.63	0.13	F	F	-1.08	0.5314	F	NM_027635; ENSMUST00000028113; ENSMUST00000114505; uc008iof.2	4931423N10Rik	RIKEN cDNA 4931423N10 gene
TC0200000368.mm.2	4	3.84	0.16	0.16	F	F	1.12	0.7365	F	NM_008752; ENSMUST00000102945; BC106863; BC106864; OTTMUST00000028683; uc008iog.1	Nxph2	neurexophilin 2
TC0200000373.mm.2	3.94	4.34	0.11	0.65	F	F	-1.32	0.8637	F	NM_027163; ENSMUST00000028363; BC119517; OTTMUST00000028276; uc008ion.1	Il1f8	interleukin 1 family, member 8
TC0200000376.mm.2	4.45	4.27	0.29	0.35	F	F	1.14	0.2233	F	NM_153511; ENSMUST00000057567; BC116227; BC116228; OTTMUST00000028257; uc008ioo.2	Il1f9	interleukin 1 family, member 9
TC0200000377.mm.2	4.64	4.33	0.21	0.47	T	F	1.23	0.8402	F	NM_019450; ENSMUST00000028361; ENSMUST00000144442; BC117102; BC117104; OTTMUST00000028277; OTTMUST00000028278; uc008ioq.1; uc008ior.1	Il1f6	interleukin 1 family, member 6
TC0200000379.mm.2	4.37	4.37	0.08	0.11	F	F	1	0.8983	F	NM_001146087; NM_001146088; NM_019451; ENSMUST00000028360; ENSMUST00000114490; ENSMUST00000123053; ENSMUST00000123577; ENSMUST00000147885; ENSMUST00000168941; BC132600; BC132602; OTTMUST00000028269; OTTMUST00000028270; OTTMUST00000028271; OTTMUST00000028272; OTTMUST00000028273; uc008ios.2; uc008iot.2; uc012brp.1	Il1f5	interleukin 1 family, member 5 (delta)
TC0200000380.mm.2	5.55	5.06	0.3	0.28	T	F	1.41	0.1888	F	NM_153077; ENSMUST00000058056; BC107311; BC107312; OTTMUST00000028281; uc008iou.1	Il1f10	interleukin 1 family, member 10
TC0200000382.mm.2	3.49	3.74	0.19	0.52	F	F	-1.19	0.9711	F	NM_001039701; NM_001159562; NM_031167; ENSMUST00000114482; ENSMUST00000114485; ENSMUST00000114486; ENSMUST00000114487; ENSMUST00000142093; ENSMUST00000143423; BC042532; OTTMUST00000028283; OTTMUST00000028284; OTTMUST00000028285; OTTMUST00000028286; OTTMUST00000028287; OTTMUST00000028288; uc008iov.2; uc008iow.2; uc008iox.2	Il1rn	interleukin 1 receptor antagonist
TC0200000383.mm.2	4.4	4.43	1.01	0.29	T	F	-1.02	0.2063	F	NM_177611; ENSMUST00000056641; ENSMUST00000102942; ENSMUST00000127242; ENSMUST00000131930; ENSMUST00000132924; ENSMUST00000133730; ENSMUST00000140303; ENSMUST00000140547; ENSMUST00000142522; ENSMUST00000166388; BC068231; OTTMUST00000028258; OTTMUST00000028259; OTTMUST00000028260; OTTMUST00000028261; OTTMUST00000028262; OTTMUST00000028263; OTTMUST00000028264; OTTMUST00000028265; OTTMUST00000028266…	Psd4	pleckstrin and Sec7 domain containing 4
TC0200000391.mm.2	9.6	9.35	0.24	0.39	T	T	1.19	0.3829	T	NM_026021; ENSMUST00000028350; ENSMUST00000148042; BC027321; OTTMUST00000026903; OTTMUST00000026904; uc008ipo.1; uc008ipp.1	Zmynd19	zinc finger, MYND domain containing 19
TC0200000392.mm.2	6.35	6.18	0.31	0.34	T	T	1.13	0.944	T	NM_026044; ENSMUST00000028351; ENSMUST00000124383; ENSMUST00000126909; ENSMUST00000135339; ENSMUST00000143253; ENSMUST00000146382; ENSMUST00000153375; OTTMUST00000027007; OTTMUST00000027008; OTTMUST00000027009; OTTMUST00000027010; OTTMUST00000027011; OTTMUST00000027012; OTTMUST00000027013; uc008ipq.2; uc008ipr.2; uc008ips.2; uc008ipt.1	Dph7	diphthamine biosynethesis 7
TC0200000393.mm.2	8.19	8.1	0.26	0.19	T	T	1.07	0.2692	T	NM_146251; ENSMUST00000045295; ENSMUST00000128517; ENSMUST00000132082; ENSMUST00000137913; ENSMUST00000138536; ENSMUST00000139031; ENSMUST00000139643; ENSMUST00000141584; ENSMUST00000142139; ENSMUST00000145508; ENSMUST00000146153; ENSMUST00000152777; ENSMUST00000153618; ENSMUST00000154359; ENSMUST00000155601; BC141365; BC141366; OTTMUST00000027161; OTTMUST00000027162; OTTMUST00000027163; OTTMUST0…	Pnpla7	patatin-like phospholipase domain containing 7
TC0200000395.mm.2	5.53	5.45	0.17	0.13	F	F	1.05	0.4642	F	NM_001039386; NM_001039387; NM_001177654; NM_001177655; NM_020276; ENSMUST00000006646; ENSMUST00000074422; ENSMUST00000100334; ENSMUST00000102931; ENSMUST00000114386; ENSMUST00000114388; ENSMUST00000116574; ENSMUST00000124309; ENSMUST00000132172; ENSMUST00000134744; ENSMUST00000135328; ENSMUST00000140733; ENSMUST00000140737; ENSMUST00000141866; ENSMUST00000144520; ENSMUST00000152122; ENSMUST00000…	Nsmf	NMDA receptor synaptonuclear signaling and neuronal migration factor
TC0200000397.mm.2	3.37	3.63	0.13	0.08	F	F	-1.2	0.2347	F	NM_028093; ENSMUST00000044078; ENSMUST00000114376; ENSMUST00000114380; ENSMUST00000127384; ENSMUST00000135004; ENSMUST00000149470; ENSMUST00000150625; ENSMUST00000152326; BC031143; OTTMUST00000027631; OTTMUST00000027632; OTTMUST00000027633; OTTMUST00000027634; OTTMUST00000027635; OTTMUST00000027636; OTTMUST00000027637; OTTMUST00000027638; uc008iqf.1; uc008iqg.1; uc009vca.1	Entpd8	ectonucleoside triphosphate diphosphohydrolase 8
TC0200000398.mm.2	5.99	5.76	0.4	0.49	T	T	1.17	0.2508	T	NM_025980; ENSMUST00000104999; BC069891; OTTMUST00000027642; uc008iqk.1	Nrarp	Notch-regulated ankyrin repeat protein
TC0200000401.mm.2	4.26	4.39	0.34	0.03	F	F	-1.1	0.5935	F	NM_026624; ENSMUST00000028346; ENSMUST00000139988; BC061039; OTTMUST00000027722; OTTMUST00000027723; uc008iqr.2	Fam166a	family with sequence similarity 166, member A
TC0200000403.mm.2	3.72	3.47	0.43	0.38	F	F	1.19	0.416	F	NM_176834; ENSMUST00000060818; ENSMUST00000114355; ENSMUST00000154498; BC030073; OTTMUST00000028044; OTTMUST00000028052; uc012bru.1; uc012brv.1	Rnf208	ring finger protein 208
TC0200000404.mm.2	7.19	7.3	0.19	0.5	T	T	-1.08	0.1808	T	NM_177344; ENSMUST00000104998; BC022606; OTTMUST00000028084; uc008iqz.1	Tmem203	transmembrane protein 203
TC0200000405.mm.2	4.04	3.75	0.15	0.2	F	F	1.22	0.5912	F	NM_175286; ENSMUST00000114336; ENSMUST00000137361; ENSMUST00000141509; ENSMUST00000155738; BC089508; OTTMUST00000028085; OTTMUST00000028086; OTTMUST00000028087; OTTMUST00000028088; uc008ira.2	Tprn	taperin
TC0200000406.mm.2	8.52	8.43	0.27	0.19	T	T	1.06	0.8182	T	NM_175300; ENSMUST00000028341; ENSMUST00000125885; ENSMUST00000129265; ENSMUST00000129300; BC137583; OTTMUST00000028080; OTTMUST00000028081; OTTMUST00000028082; OTTMUST00000028083; uc008ird.2; uc008ire.2	Anapc2	anaphase promoting complex subunit 2
TC0200000407.mm.2	3.44	4.06	0.25	0.51	F	F	-1.54	0.0862	F	NM_030055; ENSMUST00000028340; ENSMUST00000144102; OTTMUST00000028089; OTTMUST00000028090; uc008irf.2	Tmem210	transmembrane protein 210
TC0200000408.mm.2	4.04	4.2	0.07	0.16	F	F	-1.11	0.5358	F	NM_146117; ENSMUST00000028337; BC004853; BC024531; BC024539; OTTMUST00000028197; uc008irg.2	Lrrc26	leucine rich repeat containing 26
TC0200000409.mm.2	5.25	5.44	0.15	0.19	T	T	-1.15	0.2895	T	NM_001242940; uc008irj.1	Grin1os	glutamate receptor, ionotropic, NMDA1 (zeta 1), opposite strand
TC0200000410.mm.2	8.29	8.38	0.16	0.16	T	T	-1.07	0.4976	T	NM_001029983; ENSMUST00000042390; ENSMUST00000126210; ENSMUST00000131826; ENSMUST00000136245; ENSMUST00000149464; ENSMUST00000152245; BC138550; BC138551; OTTMUST00000028418; OTTMUST00000028419; OTTMUST00000028420; OTTMUST00000028421; OTTMUST00000028422; OTTMUST00000028423; uc008iro.2; uc008irp.2	Man1b1	mannosidase, alpha, class 1B, member 1
TC0200000413.mm.2	3.88	3.7	0.19	0.07	F	F	1.14	0.7404	F	NM_001081085; ENSMUST00000028329; ENSMUST00000100323; ENSMUST00000114293; ENSMUST00000129214; ENSMUST00000132539; ENSMUST00000137171; ENSMUST00000155310; BC070477; OTTMUST00000028575; OTTMUST00000028576; OTTMUST00000028577; OTTMUST00000028578; OTTMUST00000028579; OTTMUST00000028580	Sapcd2	suppressor APC domain containing 2
TC0200000416.mm.2	4.46	4.5	0.15	0.02	F	F	-1.03	0.8263	F	NM_001177366; NM_001177367; NM_001289453; NM_001289454; NM_001289455; NM_001289456; NM_013524; ENSMUST00000041654; ENSMUST00000100320; ENSMUST00000114278; ENSMUST00000134259; ENSMUST00000142156; BC104732; BC105670; BC105671; BC105672; OTTMUST00000028833; OTTMUST00000028834; OTTMUST00000028835; uc008isa.2; uc008isb.2; uc012bry.1; uc012brz.1; uc012bsa.1	Fut7	fucosyltransferase 7
TC0200000417.mm.2	5.34	5.21	0.31	0.26	T	F	1.1	0.464	F	NM_007379; ENSMUST00000102919; ENSMUST00000125520; ENSMUST00000141065; ENSMUST00000143075; ENSMUST00000144560; ENSMUST00000149385; ENSMUST00000150550; OTTMUST00000028850; OTTMUST00000028851; OTTMUST00000028852; OTTMUST00000028853; OTTMUST00000028854; OTTMUST00000028855; OTTMUST00000028856; uc008isc.1	Abca2	ATP-binding cassette, sub-family A (ABC1), member 2
TC0200000419.mm.2	4.34	4.24	0.38	0.19	T	F	1.08	0.5751	F	NM_027085; ENSMUST00000102918; ENSMUST00000114265; ENSMUST00000132311; ENSMUST00000140022; ENSMUST00000142006; ENSMUST00000143862; BC060967; OTTMUST00000028906; OTTMUST00000028907; OTTMUST00000028908; OTTMUST00000028909; OTTMUST00000028910; OTTMUST00000028911; uc008isd.1	Clic3	chloride intracellular channel 3
TC0200000420.mm.2	13.26	12.87	0.14	0.18	T	T	1.31	0.1554	T	NM_013908; ENSMUST00000015239; ENSMUST00000124258; ENSMUST00000124375; ENSMUST00000126601; ENSMUST00000129104; ENSMUST00000135456; ENSMUST00000135511; ENSMUST00000142004; ENSMUST00000148845; BC010776; OTTMUST00000028918; OTTMUST00000028919; OTTMUST00000028920; OTTMUST00000028921; OTTMUST00000028922; OTTMUST00000028923; OTTMUST00000028924; OTTMUST00000028925; OTTMUST00000028926; uc008isj.1; uc008i…	Fbxw5	F-box and WD-40 domain protein 5
TC0200000422.mm.2	9.63	9.86	0.19	0.26	T	T	-1.17	0.468	T	NM_021519; ENSMUST00000015236; ENSMUST00000134689; ENSMUST00000142288; ENSMUST00000144395; ENSMUST00000153008; BC023472; OTTMUST00000029010; OTTMUST00000029011; OTTMUST00000029012; OTTMUST00000029013; OTTMUST00000029014; uc008isn.1	Edf1	endothelial differentiation-related factor 1
TC0200000427.mm.2	4.64	4.66	0.75	0.44	F	F	-1.01	0.4872	F	NM_033145; ENSMUST00000038482; BC048433; OTTMUST00000029735; uc008ita.1	Lcn8	lipocalin 8
TC0200000428.mm.2	4.8	4.45	0.16	0.28	F	F	1.28	0.1202	F	NM_001042630; NM_001276257; NM_007947; ENSMUST00000028306; ENSMUST00000100312; ENSMUST00000100313; ENSMUST00000143401; OTTMUST00000029721; OTTMUST00000029722; OTTMUST00000029723; OTTMUST00000029724	Lcn5	lipocalin 5
TC0200000429.mm.2	3.42	3.56	0.2	0.05	F	F	-1.1	0.799	F	NM_001276448; NM_177840; ENSMUST00000059693; ENSMUST00000114197; ENSMUST00000114199; ENSMUST00000139441; OTTMUST00000029736; OTTMUST00000029737; OTTMUST00000029738; OTTMUST00000029739; uc012bse.1; uc029twb.1; uc029twc.1	Lcn6	lipocalin 6
TC0200000430.mm.2	3.78	3.86	0.11	0.09	F	F	-1.05	0.9275	F	NM_178036; ENSMUST00000058912; BC119103; BC120657; OTTMUST00000029717	Lcn10	lipocalin 10
TC0200000431.mm.2	4.25	4.59	0.3	0.53	F	F	-1.27	0.0602	F	NM_153558; ENSMUST00000077667; BC027556; OTTMUST00000029734; uc008itf.1	Obp2a	odorant binding protein 2A
TC0200000432.mm.2	6.05	6.08	0.22	0.55	T	T	-1.02	0.975	T	NM_023326; ENSMUST00000061483; BC056436; BC060207; BC061001; OTTMUST00000030063; uc008itg.1	Bmyc	brain expressed myelocytomatosis oncogene
TC0200000433.mm.2	3.84	4.05	0.35	0.27	F	F	-1.16	0.3063	F	NM_001099301; ENSMUST00000114192; OTTMUST00000030061; uc008ith.1	Obp2b	odorant binding protein 2B
TC0200000434.mm.2	3.78	3.66	0.32	0.08	F	F	1.09	0.9619	F	NM_010694; ENSMUST00000028304; BC116816; BC116818; OTTMUST00000030056; uc008iti.1; uc012bsg.1	Lcn3	lipocalin 3
TC0200000435.mm.2	4.56	4.57	0.17	0.42	F	T	-1.01	0.665	F	NM_001100455; ENSMUST00000091278; OTTMUST00000030054; uc008itj.2	Lcn11	lipocalin 11
TC0200000437.mm.2	5.02	5.06	0.03	0.12	T	T	-1.03	0.8716	T	NM_029959; ENSMUST00000023978; OTTMUST00000030060; uc008itm.1	Lcn9	lipocalin 9
TC0200000438.mm.2	4.17	4.08	0.29	0.31	F	F	1.06	0.551	F	NM_001145403; NM_175462; ENSMUST00000037580; ENSMUST00000114170; ENSMUST00000114172; ENSMUST00000114176; ENSMUST00000128502; ENSMUST00000131529; ENSMUST00000138568; ENSMUST00000145544; ENSMUST00000150788; ENSMUST00000153001; ENSMUST00000171268; BC141190; BC171963; OTTMUST00000030153; OTTMUST00000030154; OTTMUST00000030155; OTTMUST00000030156; OTTMUST00000030157; OTTMUST00000030158; OTTMUST0000003…	Kcnt1	potassium channel, subfamily T, member 1
TC0200000445.mm.2	6.29	6.18	0.01	0.37	T	T	1.08	0.6669	T	NM_001199146; NM_001199147; NM_153410; ENSMUST00000066889; ENSMUST00000066936; ENSMUST00000078616; ENSMUST00000114134; ENSMUST00000123981; ENSMUST00000127453; ENSMUST00000132276; ENSMUST00000132638; ENSMUST00000142057; ENSMUST00000145884; ENSMUST00000147873; ENSMUST00000152895; ENSMUST00000153064; BC071197; OTTMUST00000030400; OTTMUST00000030401; OTTMUST00000030402; OTTMUST00000030403; OTTMUST000…	Gpsm1	G-protein signalling modulator 1 (AGS3-like, C. elegans)
TC0200000450.mm.2	12.55	12.54	0.12	0.12	T	T	1	0.7298	T	NM_173180; ENSMUST00000076431; ENSMUST00000114093; ENSMUST00000134871; ENSMUST00000135155; ENSMUST00000137686; ENSMUST00000139535; BC010810; OTTMUST00000030547; OTTMUST00000030548; OTTMUST00000030549; OTTMUST00000030550; OTTMUST00000030551; OTTMUST00000030552; uc008ivd.1; uc008ive.1	Pmpca	peptidase (mitochondrial processing) alpha
TC0200000456.mm.2	3.71	3.62	0.32	0.58	F	F	1.06	0.4099	F	XM_001472904.2	Gm2240	PREDICTED: predicted gene 2240 (Gm2240), mRNA.
TC0200000457.mm.2	13.76	14.69	0.42	0.67	T	T	-1.91	0.0618	T	NM_013721; BC065176; BC080663; BC080669; BC080712; BC084678; BC089624; BC091731; BC091769; BC099389; OTTMUST00000027522; OTTMUST00000027523; OTTMUST00000027524; OTTMUST00000027525; OTTMUST00000027526; OTTMUST00000027527; OTTMUST00000027528; uc008iwf.1	Rpl7a	ribosomal protein L7A
TC0200000459.mm.2	7.96	7.93	0.22	0.1	T	T	1.02	0.8338	T	NM_013678; ENSMUST00000015017; ENSMUST00000125408; ENSMUST00000126947; ENSMUST00000135506; ENSMUST00000143098; ENSMUST00000157066; BC096401; OTTMUST00000027503; OTTMUST00000027504; OTTMUST00000027505; OTTMUST00000027506; OTTMUST00000027507; OTTMUST00000027508; uc008iwi.1; uc008iwj.1; uc008iwk.1	Surf2	surfeit gene 2
TC0200000460.mm.2	4.15	4.08	0.12	0.19	F	F	1.05	0.9221	F	NM_198628; ENSMUST00000055406; ENSMUST00000153771; OTTMUST00000027845; OTTMUST00000078118; uc008iwm.1	Stkld1	serine/threonine kinase-like domain containing 1
TC0200000461.mm.2	3.79	3.57	0.13	0.2	F	F	1.17	0.129	F	NM_001001322; ENSMUST00000014996; ENSMUST00000102891; ENSMUST00000147216; OTTMUST00000027822; OTTMUST00000027823; OTTMUST00000027824; uc008iwo.1; uc008iwp.1; uc012bsr.1; uc012bss.1	Adamts13	a disintegrin-like and metallopeptidase (reprolysin type) with thrombospondin type 1 motif, 13
TC0200000462.mm.2	9.23	9.26	0.44	0.37	T	T	-1.02	0.6661	T	NM_001243239; NM_001243240; NM_029862; ENSMUST00000114003; ENSMUST00000114004; ENSMUST00000114005; ENSMUST00000114006; ENSMUST00000114007; ENSMUST00000133126; ENSMUST00000133807; ENSMUST00000145290; OTTMUST00000027831; OTTMUST00000027832; OTTMUST00000027833; OTTMUST00000027834; OTTMUST00000027835; OTTMUST00000027836; OTTMUST00000027837; OTTMUST00000027838; uc008iwq.2; uc008iwr.2; uc008iws.2; uc00…	Cacfd1	calcium channel flower domain containing 1
TC0200000465.mm.2	5.41	5.58	0.11	0.17	T	T	-1.12	0.5615	T	NM_029981; ENSMUST00000091233; ENSMUST00000130600; ENSMUST00000139633; ENSMUST00000143246; ENSMUST00000169787; BC128568; BC129984; OTTMUST00000027839; OTTMUST00000027840; OTTMUST00000027841; OTTMUST00000027842; OTTMUST00000091633; uc008ixa.1; uc008ixb.1	Adamtsl2	ADAMTS-like 2
TC0200000467.mm.2	4.64	4.65	0.7	0.08	F	F	-1	0.1729	F	NM_138942; ENSMUST00000000910; ENSMUST00000155290; BC141022; BC171949; OTTMUST00000027810; OTTMUST00000027811; uc008ixe.1	Dbh	dopamine beta hydroxylase
TC0200000473.mm.2	8.66	8.62	0.22	0.39	T	T	1.03	0.8582	T	NM_080848; ENSMUST00000113952; ENSMUST00000125088; ENSMUST00000140396; ENSMUST00000144315; BC016103; BC025801; OTTMUST00000028670; OTTMUST00000028671; OTTMUST00000028672; OTTMUST00000028673; uc012bsw.2	Wdr5	WD repeat domain 5
TC0200000477.mm.2	11.34	10.53	0.16	0.46	T	T	1.75	0.027	T	NM_011305; ENSMUST00000077257; ENSMUST00000100251; ENSMUST00000113934; ENSMUST00000129514; ENSMUST00000148756; ENSMUST00000166775; BC138800; BC138802; OTTMUST00000028665; OTTMUST00000028666; OTTMUST00000028667; OTTMUST00000028668; OTTMUST00000028669; uc008ixs.1	Rxra	retinoid X receptor alpha
TC0200000478.mm.2	5.15	4.5	0.41	0.18	T	T	1.57	0.0111	T	NM_015734; ENSMUST00000028280; ENSMUST00000145423; BC138447; BC138449; OTTMUST00000027017; OTTMUST00000027183; uc008ixt.2	Col5a1	collagen, type V, alpha 1
TC0200000480.mm.2	7.62	7.42	0.28	0.12	T	T	1.14	0.1535	T	NM_001038612; NM_001038613; NM_001038614; NM_019498; ENSMUST00000028177; ENSMUST00000100244; ENSMUST00000102879; ENSMUST00000113920; ENSMUST00000152415; BC026547; OTTMUST00000027193; OTTMUST00000027194; OTTMUST00000027195; OTTMUST00000027196; uc008iya.1; uc008iyb.1; uc008iyc.1; uc008iyd.1	Olfm1	olfactomedin 1
TC0200000481.mm.2	5.07	4.74	0.23	0.48	T	F	1.26	0.3538	F	NM_001005420; ENSMUST00000040324; ENSMUST00000128199; ENSMUST00000150362; ENSMUST00000154081; BC070440; OTTMUST00000027267; OTTMUST00000027268; OTTMUST00000027269; OTTMUST00000027270; uc008iye.1	Ppp1r26	protein phosphatase 1, regulatory subunit 26
TC0200000482.mm.2	8.77	8.39	0.18	0.14	T	T	1.3	0.0932	T	NM_001166031; NM_080452; ENSMUST00000038600; ENSMUST00000123533; ENSMUST00000146332; BC060503; OTTMUST00000027259; OTTMUST00000027261; OTTMUST00000027262; uc008iyg.1; uc008iyi.1; uc008iyj.1; uc008iyk.1; uc012bsy.1	Mrps2	mitochondrial ribosomal protein S2
TC0200000484.mm.2	4.75	4.35	0.03	0.16	F	F	1.32	0.146	F	NM_139197; ENSMUST00000028172; ENSMUST00000127958; ENSMUST00000163121; BC106831; OTTMUST00000027271; OTTMUST00000027272; uc008iyl.2	Gbgt1	globoside alpha-1,3-N-acetylgalactosaminyltransferase 1
TC0200000485.mm.2	4.89	4.8	0.39	0.17	T	T	1.06	0.3964	T	ENSMUST00000074761	Gm10134	predicted gene 10134 [Source:MGI Symbol;Acc:MGI:3642322]
TC0200000486.mm.2	8.88	8.32	0.07	0.15	T	T	1.47	0.0126	T	NM_001145834; NM_001145835; NM_001145836; NM_009058; ENSMUST00000028170; ENSMUST00000100241; ENSMUST00000113893; ENSMUST00000128680; ENSMUST00000130281; ENSMUST00000135803; ENSMUST00000137215; ENSMUST00000137513; ENSMUST00000140704; ENSMUST00000146217; BC027225; OTTMUST00000027249; OTTMUST00000027250; OTTMUST00000027251; OTTMUST00000027252; OTTMUST00000027253; OTTMUST00000027254; OTTMUST000000272…	Ralgds	ral guanine nucleotide dissociation stimulator
TC0200000490.mm.2	12.57	12.45	0.21	0.03	T	T	1.08	0.5651	T	NM_001289575; NM_001289576; NM_022887; ENSMUST00000028155; ENSMUST00000113867; ENSMUST00000113869; ENSMUST00000113870; ENSMUST00000124507; ENSMUST00000125715; ENSMUST00000133565; ENSMUST00000139642; ENSMUST00000150274; ENSMUST00000153625; ENSMUST00000156857; BC052399; OTTMUST00000027552; OTTMUST00000027553; OTTMUST00000027554; OTTMUST00000027555; OTTMUST00000027557; OTTMUST00000027558; OTTMUST000…	Tsc1	tuberous sclerosis 1
TC0200000492.mm.2	5.53	5.7	0.3	0.18	T	T	-1.13	0.7594	T	NM_001033874; ENSMUST00000074156; ENSMUST00000123794; ENSMUST00000137588; BC100481; BC109352; OTTMUST00000027604; OTTMUST00000027605; OTTMUST00000027606; uc008izd.1	Ak8	adenylate kinase 8
TC0200000495.mm.2	6.25	6.16	0.11	0.25	T	T	1.06	0.2966	T	NM_001033294; ENSMUST00000113853; ENSMUST00000147071; ENSMUST00000147779; ENSMUST00000152685; BC066017; BC132351; OTTMUST00000027596; OTTMUST00000027732; OTTMUST00000027733; OTTMUST00000027734; uc008izg.2	Ddx31	DEAD/H (Asp-Glu-Ala-Asp/His) box polypeptide 31
TC0200000499.mm.2	7.16	6.93	0.3	0.32	T	T	1.17	0.2867	T	NM_009442; ENSMUST00000100237; ENSMUST00000122866; ENSMUST00000130506; ENSMUST00000142786; BC059011; OTTMUST00000027759; OTTMUST00000027760; OTTMUST00000027761; OTTMUST00000077338; uc008izk.1	Ttf1	transcription termination factor, RNA polymerase I
TC0200000501.mm.2	10.15	10.06	0.35	0.2	T	T	1.06	0.7075	T	NM_198033; ENSMUST00000061578; ENSMUST00000129544; ENSMUST00000135992; ENSMUST00000145422; ENSMUST00000154910; OTTMUST00000027763; OTTMUST00000027768; OTTMUST00000027769; OTTMUST00000027770; OTTMUST00000027771; uc008izl.1; uc008izm.1; uc008izn.1	Setx	senataxin
TC0200000503.mm.2	9.05	9.25	0.4	0.46	T	T	-1.15	0.4197	T	NM_026896; ENSMUST00000028139; ENSMUST00000113830; ENSMUST00000123522; ENSMUST00000147547; ENSMUST00000159034; ENSMUST00000159280; ENSMUST00000162597; ENSMUST00000162603; ENSMUST00000162623; ENSMUST00000162773; BC016537; OTTMUST00000027868; OTTMUST00000028053; OTTMUST00000028055; OTTMUST00000028056; OTTMUST00000086748; OTTMUST00000086749; OTTMUST00000086750; OTTMUST00000086751; OTTMUST00000086752…	Med27	mediator complex subunit 27
TC0200000507.mm.2	12.69	12.06	0.23	0.29	T	T	1.55	0.0133	T	NM_001039086; NM_001039087; NM_054050; ENSMUST00000091146; ENSMUST00000095087; ENSMUST00000102872; ENSMUST00000123953; ENSMUST00000137719; ENSMUST00000147488; ENSMUST00000147755; BC129881; OTTMUST00000028646; OTTMUST00000028647; OTTMUST00000028648; OTTMUST00000028649; OTTMUST00000028650; OTTMUST00000028651; OTTMUST00000028652; uc008izt.1; uc008izu.1; uc008izv.1; uc008izw.1; uc008izx.1	Rapgef1	Rap guanine nucleotide exchange factor (GEF) 1
TC0200000509.mm.2	5.88	5.63	0.31	0.24	T	T	1.18	0.756	T	NM_001177392; ENSMUST00000113809; ENSMUST00000113810; ENSMUST00000177379; uc012btg.1	Gm13547	predicted gene 13547
TC0200000510.mm.2	6.38	6.23	0.14	0.13	T	T	1.11	0.3737	T	NM_178693; ENSMUST00000028137; ENSMUST00000138233; ENSMUST00000142694; ENSMUST00000143616; ENSMUST00000148791; ENSMUST00000176348; BC139373; BC139376; OTTMUST00000030237; OTTMUST00000030238; OTTMUST00000083476; OTTMUST00000083477; OTTMUST00000083488; OTTMUST00000110251; uc008jac.1; uc008jad.1; uc008jae.1; uc012bti.1	Coq4	coenzyme Q4 homolog (yeast)
TC0200000511.mm.2	6.13	6.08	0.1	0.31	T	T	1.03	0.9893	T	NM_011989; ENSMUST00000080065; ENSMUST00000136444; BC023114; OTTMUST00000030248; OTTMUST00000030249; uc008jaf.1	Slc27a4	solute carrier family 27 (fatty acid transporter), member 4
TC0200000512.mm.2	7.86	7.72	0.08	0.28	T	T	1.09	0.7154	T	NM_026615; ENSMUST00000091142; ENSMUST00000123021; ENSMUST00000130542; ENSMUST00000147325; ENSMUST00000149379; ENSMUST00000156944; BC026994; OTTMUST00000030242; OTTMUST00000030243; OTTMUST00000030244; OTTMUST00000030245; OTTMUST00000030246; OTTMUST00000030247; uc008jag.1; uc008jah.1	Urm1	ubiquitin related modifier 1 homolog (S. cerevisiae)
TC0200000514.mm.2	7.29	7.19	0.02	0.59	T	T	1.07	0.1385	T	NM_207298; ENSMUST00000047521; ENSMUST00000134152; ENSMUST00000153863; ENSMUST00000154464; ENSMUST00000155355; BC138847; OTTMUST00000030256; OTTMUST00000030257; OTTMUST00000030258; OTTMUST00000030259; OTTMUST00000030260; uc008jai.1	Cercam	cerebral endothelial cell adhesion molecule
TC0200000515.mm.2	5.78	6.2	0.33	0.33	T	T	-1.34	0.8668	T	NM_001113213; NM_001113214; NM_001177659; NM_001177661; NM_013615; ENSMUST00000028128; ENSMUST00000046571; ENSMUST00000113755; ENSMUST00000113756; ENSMUST00000113757; ENSMUST00000113759; ENSMUST00000113762; ENSMUST00000113763; ENSMUST00000113764; ENSMUST00000113765; ENSMUST00000113767; ENSMUST00000123335; ENSMUST00000126103; ENSMUST00000129960; ENSMUST00000130899; ENSMUST00000131165; ENSMUST00000…	Odf2	outer dense fiber of sperm tails 2
TC0200000517.mm.2	8.57	8.65	0.19	0.12	T	T	-1.06	0.7795	T	NM_028923; ENSMUST00000019859; ENSMUST00000123608; ENSMUST00000124687; ENSMUST00000127390; ENSMUST00000148983; ENSMUST00000149730; ENSMUST00000154490; BC026797; OTTMUST00000040476; OTTMUST00000040519; OTTMUST00000040520; OTTMUST00000040521; OTTMUST00000040522; OTTMUST00000040523; OTTMUST00000040524; uc008jap.2; uc008jaq.2	Gle1	GLE1 RNA export mediator (yeast)
TC0200000518.mm.2	7.49	7.03	0.34	0.58	T	T	1.38	0.6359	T	NM_001177667; NM_001177668; ENSMUST00000046257; ENSMUST00000095083; ENSMUST00000100225; ENSMUST00000113717; ENSMUST00000113719; ENSMUST00000113741; ENSMUST00000124494; ENSMUST00000129241; ENSMUST00000131827; ENSMUST00000143918; ENSMUST00000149038; ENSMUST00000149846; ENSMUST00000152453; BC150941; BC158015; BC172095; OTTMUST00000040529; OTTMUST00000040530; OTTMUST00000040531; OTTMUST00000040532; O…	Sptan1	spectrin alpha, non-erythrocytic 1
TC0200000522.mm.2	13.97	13.7	0.07	0.19	T	T	1.21	0.4661	T	NM_001204875; NM_023871; ENSMUST00000067996; ENSMUST00000102866; ENSMUST00000125824; ENSMUST00000134364; ENSMUST00000137291; ENSMUST00000147590; ENSMUST00000149578; BC018255; BC103791; OTTMUST00000040518; OTTMUST00000040609; OTTMUST00000040610; OTTMUST00000040611; OTTMUST00000040612; OTTMUST00000040613; OTTMUST00000040614; uc008jaw.2; uc008jax.2; uc008jay.2	Set	SET nuclear oncogene
TC0200000523.mm.2	6.59	6.89	0.01	0.42	T	T	-1.24	0.5717	T	NM_153805; ENSMUST00000045246; ENSMUST00000125346; ENSMUST00000126838; ENSMUST00000134591; ENSMUST00000137240; ENSMUST00000148650; ENSMUST00000150770; ENSMUST00000156197; BC034126; OTTMUST00000040621; OTTMUST00000040622; OTTMUST00000040623; OTTMUST00000040624; OTTMUST00000040625; OTTMUST00000040626; OTTMUST00000040627; OTTMUST00000040628; uc008jaz.1; uc008jba.1; uc008jbb.1; uc008jbc.1	Pkn3	protein kinase N3
TC0200000525.mm.2	6.75	6.62	0.45	0.62	T	T	1.1	0.2629	T	NM_146252; ENSMUST00000044556; ENSMUST00000125142; ENSMUST00000129789; ENSMUST00000131261; ENSMUST00000132324; ENSMUST00000134013; ENSMUST00000136183; ENSMUST00000150879; BC025586; OTTMUST00000040592; OTTMUST00000040593; OTTMUST00000040594; OTTMUST00000040595; OTTMUST00000040596; OTTMUST00000040597; OTTMUST00000040598; OTTMUST00000040599; uc008jbi.1; uc008jbj.1	Tbc1d13	TBC1 domain family, member 13
TC0200000528.mm.2	5.64	6.41	0.14	0.24	T	T	-1.71	0.0069	T	NM_007931; ENSMUST00000015481; BC030177; OTTMUST00000040620; uc008jbk.1	Endog	endonuclease G
TC0200000532.mm.2	6.61	6.15	0.32	0.35	T	T	1.37	0.0235	T	NM_001242407; NM_175392; ENSMUST00000077977; ENSMUST00000100214; ENSMUST00000116543; ENSMUST00000125610; ENSMUST00000127410; ENSMUST00000135841; ENSMUST00000137441; ENSMUST00000140075; ENSMUST00000142801; ENSMUST00000146308; ENSMUST00000175864; ENSMUST00000176517; BC051404; OTTMUST00000040765; OTTMUST00000040766; OTTMUST00000040767; OTTMUST00000040768; OTTMUST00000040769; OTTMUST00000040770; OTTM…	Fam73b	family with sequence similarity 73, member B
TC0200000533.mm.2	6.64	6.39	0.35	0.29	T	T	1.19	0.2169	T	NM_020329; ENSMUST00000028209; ENSMUST00000113612; ENSMUST00000123202; ENSMUST00000133991; ENSMUST00000137248; ENSMUST00000151018; ENSMUST00000152303; ENSMUST00000155196; ENSMUST00000156059; ENSMUST00000156704; ENSMUST00000156984; BC026544; OTTMUST00000040784; OTTMUST00000040785; OTTMUST00000040786; OTTMUST00000040787; OTTMUST00000040788; OTTMUST00000040789; OTTMUST00000040790; OTTMUST00000040791…	Dolpp1	dolichyl pyrophosphate phosphatase 1
TC0200000535.mm.2	9.05	9.04	0.06	0.04	T	T	1.01	0.8085	T	NM_138748; ENSMUST00000042055; ENSMUST00000113601; ENSMUST00000113603; ENSMUST00000125561; ENSMUST00000125743; ENSMUST00000128516; ENSMUST00000130741; ENSMUST00000131476; ENSMUST00000135105; ENSMUST00000136009; ENSMUST00000137741; ENSMUST00000152165; ENSMUST00000159932; BC006626; BC052852; OTTMUST00000040773; OTTMUST00000040774; OTTMUST00000040775; OTTMUST00000040776; OTTMUST00000040777; OTTMUST0…	Ppp2r4	protein phosphatase 2A activator, regulatory subunit B
TC0200000538.mm.2	5.61	5.05	0.54	0.16	T	F	1.48	0.0306	F	NM_030137; ENSMUST00000102853; ENSMUST00000129719; BC117017; BC117019; OTTMUST00000040798; OTTMUST00000040799; uc008jcp.1	Cstad	CSA-conditional, T cell activation-dependent protein
TC0200000542.mm.2	5.26	5.9	0.16	0.23	T	T	-1.56	0.0112	T	NM_170592; ENSMUST00000041830; ENSMUST00000126037; ENSMUST00000127566; ENSMUST00000128303; ENSMUST00000128509; ENSMUST00000129712; ENSMUST00000138889; ENSMUST00000143970; ENSMUST00000152374; BC027220; OTTMUST00000027955; OTTMUST00000027956; OTTMUST00000027957; OTTMUST00000027958; OTTMUST00000027959; OTTMUST00000027960; OTTMUST00000027961; OTTMUST00000027962; OTTMUST00000027963; uc008jcu.1; uc008j…	Ntmt1	N-terminal Xaa-Pro-Lys N-methyltransferase 1
TC0200000543.mm.2	4.84	5.18	0.31	0.19	T	T	-1.27	0.2573	T	NM_009116; ENSMUST00000041659; ENSMUST00000113592; ENSMUST00000137924; ENSMUST00000150299; BC137872; BC137874; OTTMUST00000027964; OTTMUST00000027965; OTTMUST00000027966; OTTMUST00000027967; uc008jcy.2	Prrx2	paired related homeobox 2
TC0200000545.mm.2	9.76	9.45	0.16	0.03	T	T	1.24	0.1276	T	NM_133673; ENSMUST00000028199; ENSMUST00000132514; ENSMUST00000133544; ENSMUST00000135507; ENSMUST00000155213; ENSMUST00000156711; BC018456; OTTMUST00000027995; OTTMUST00000027996; OTTMUST00000027997; OTTMUST00000027998; OTTMUST00000027999; OTTMUST00000028001; uc008jda.1; uc008jdb.1	Tor1b	torsin family 1, member B
TC0200000546.mm.2	8.23	7.3	0.59	0.28	T	T	1.9	0.0234	T	NM_028846; ENSMUST00000061544; ENSMUST00000102849; ENSMUST00000125601; ENSMUST00000127776; ENSMUST00000128295; ENSMUST00000136588; ENSMUST00000138161; ENSMUST00000142232; ENSMUST00000154351; ENSMUST00000154634; ENSMUST00000170476; BC079674; OTTMUST00000027968; OTTMUST00000027969; OTTMUST00000027970; OTTMUST00000027971; OTTMUST00000027972; OTTMUST00000027973; OTTMUST00000027974; OTTMUST00000027975…	Usp20	ubiquitin specific peptidase 20
TC0200000547.mm.2	8.27	7.57	0.26	0.27	T	T	1.62	0.0313	T	NM_178760; ENSMUST00000056433; ENSMUST00000127872; ENSMUST00000133207; ENSMUST00000146747; ENSMUST00000147099; ENSMUST00000149622; ENSMUST00000151991; ENSMUST00000153032; ENSMUST00000169333; ENSMUST00000172422; BC092231; BC117900; BC117901; OTTMUST00000028145; OTTMUST00000028146; OTTMUST00000028147; OTTMUST00000028148; OTTMUST00000028150; OTTMUST00000028151; OTTMUST00000028152; OTTMUST00000090341…	Gpr107	G protein-coupled receptor 107
TC0200000549.mm.2	5.82	5.42	0.31	0.41	T	T	1.32	0.079	T	NM_019681; ENSMUST00000000199; ENSMUST00000150670; BC059825; OTTMUST00000028142; OTTMUST00000028279; uc008jdq.1	Ncs1	neuronal calcium sensor 1
TC0200000550.mm.2	7.91	7.83	0.37	0.3	T	T	1.05	0.0972	T	OTTMUST00000028289; OTTMUST00000028510; OTTMUST00000028511; OTTMUST00000028512; OTTMUST00000083228; uc008jds.3; uc008jdt.3	Hmcn2	hemicentin 2
TC0200000551.mm.2	6.08	5.58	0.37	0.27	T	T	1.41	0.4536	T	NM_007494; NR_002687; ENSMUST00000102840; ENSMUST00000126474; ENSMUST00000130195; BC002074; BC087556; OTTMUST00000028752; OTTMUST00000028753; OTTMUST00000028754; uc008jdu.1	Ass1; Gm5424	argininosuccinate synthetase 1; argininosuccinate synthase pseudogene
TC0200000552.mm.2	7.8	7.81	0.49	0.03	T	T	-1.01	0.3467	T	NM_001033389; ENSMUST00000055244; ENSMUST00000113482; ENSMUST00000129903; ENSMUST00000130578; ENSMUST00000132534; ENSMUST00000134553; ENSMUST00000137504; ENSMUST00000137889; ENSMUST00000150473; ENSMUST00000154050; OTTMUST00000028725; OTTMUST00000028726; OTTMUST00000028727; OTTMUST00000028728; OTTMUST00000028729; OTTMUST00000028730; OTTMUST00000028731; OTTMUST00000028732; OTTMUST00000028733	Fubp3	far upstream element (FUSE) binding protein 3
TC0200000555.mm.2	3.7	3.74	0.11	0.05	F	F	-1.03	0.9803	F	NM_001123362; ENSMUST00000113470; OTTMUST00000028751; uc012bto.1	Prdm12	PR domain containing 12
TC0200000557.mm.2	7.31	7.31	0.36	0.24	T	T	1	0.5676	T	NM_144886; ENSMUST00000038474; ENSMUST00000125883; ENSMUST00000137156; ENSMUST00000146135; ENSMUST00000149094; BC021485; BC021807; OTTMUST00000028734; OTTMUST00000028735; OTTMUST00000028736; OTTMUST00000028737; OTTMUST00000028738; uc008jdy.1	Exosc2	exosome component 2
TC0200000558.mm.2	5.99	5.87	0.03	0.28	T	T	1.09	0.4766	T	NM_001112703; NM_001283045; NM_001283046; NM_001283047; NM_009594; ENSMUST00000028190; ENSMUST00000075759; ENSMUST00000123471; ENSMUST00000124089; ENSMUST00000124726; ENSMUST00000127714; ENSMUST00000135233; ENSMUST00000142554; ENSMUST00000146537; ENSMUST00000156736; BC059260; BC103770; OTTMUST00000028740; OTTMUST00000028741; OTTMUST00000028742; OTTMUST00000028743; OTTMUST00000028744; OTTMUST00000…	Abl1	c-abl oncogene 1, non-receptor tyrosine kinase
TC0200000559.mm.2	6.36	6.05	0.31	0.26	T	T	1.24	0.2079	T	NM_011836; ENSMUST00000028187; ENSMUST00000135995; ENSMUST00000138325; BC096366; OTTMUST00000029119; OTTMUST00000029120; OTTMUST00000029121; uc008jef.1; uc012btp.1	Lamc3	laminin gamma 3
TC0200000561.mm.2	8.25	8.52	0.11	0.15	T	T	-1.2	0.4119	T	NM_145144; ENSMUST00000001920; ENSMUST00000125457; ENSMUST00000128271; ENSMUST00000138833; ENSMUST00000140649; ENSMUST00000145137; ENSMUST00000148056; ENSMUST00000151276; ENSMUST00000156564; ENSMUST00000156743; BC024599; OTTMUST00000029108; OTTMUST00000029109; OTTMUST00000029110; OTTMUST00000029111; OTTMUST00000029112; OTTMUST00000029113; OTTMUST00000029114; OTTMUST00000029115; OTTMUST00000029116…	Aif1l	allograft inflammatory factor 1-like
TC0200000562.mm.2	6.87	6.84	0.15	0.21	T	T	1.02	0.5376	T	NM_172268; NR_106135; ENSMUST00000065398; ENSMUST00000123062; ENSMUST00000124455; ENSMUST00000126301; ENSMUST00000129496; ENSMUST00000130185; ENSMUST00000130975; ENSMUST00000138012; ENSMUST00000146138; ENSMUST00000152791; ENSMUST00000153096; BC039282; OTTMUST00000031160; OTTMUST00000031161; OTTMUST00000031162; OTTMUST00000031163; OTTMUST00000031164; OTTMUST00000031165; OTTMUST00000031166; OTTMUST…	Nup214; Mir7674	nucleoporin 214; microRNA 7674
TC0200000566.mm.2	11.21	10.82	0.25	0.23	T	T	1.31	0.0365	T	NM_145521; ENSMUST00000057423; ENSMUST00000140762; ENSMUST00000146502; BC016136; OTTMUST00000031093; OTTMUST00000031094; OTTMUST00000031095	Plpp7	phospholipid phosphatase 7 (inactive)
TC0200000567.mm.2	8.81	8.16	0.39	0.44	T	T	1.58	0.0131	T	NM_001159634; NM_172661; ENSMUST00000036691; ENSMUST00000069817; ENSMUST00000123270; ENSMUST00000128936; ENSMUST00000129626; ENSMUST00000132459; ENSMUST00000140015; ENSMUST00000141053; ENSMUST00000142219; ENSMUST00000156313; BC055116; OTTMUST00000031112; OTTMUST00000031113; OTTMUST00000031114; OTTMUST00000031115; OTTMUST00000031116; OTTMUST00000031117; OTTMUST00000031118; OTTMUST00000031119; OTTM…	Prrc2b	proline-rich coiled-coil 2B
TC0200000572.mm.2	8.67	8.32	0.13	0.76	T	T	1.28	0.2995	T	NM_145145; ENSMUST00000036473; ENSMUST00000123740; ENSMUST00000126784; ENSMUST00000129163; ENSMUST00000132516; ENSMUST00000132853; ENSMUST00000138000; ENSMUST00000146485; ENSMUST00000151598; ENSMUST00000154684; BC027325; OTTMUST00000031122; OTTMUST00000031123; OTTMUST00000031124; OTTMUST00000031125; OTTMUST00000031126; OTTMUST00000031127; OTTMUST00000031128; OTTMUST00000031129; OTTMUST00000031130…	Pomt1	protein-O-mannosyltransferase 1
TC0200000574.mm.2	13.48	13.06	0.24	0.23	T	T	1.34	0.1671	T	NM_001080968; NM_133852; ENSMUST00000081670; ENSMUST00000100194; ENSMUST00000113377; ENSMUST00000126276; ENSMUST00000127276; ENSMUST00000129193; ENSMUST00000131712; ENSMUST00000139494; ENSMUST00000146544; ENSMUST00000147707; ENSMUST00000149141; BC011407; OTTMUST00000031188; OTTMUST00000031189; OTTMUST00000031190; OTTMUST00000031191; OTTMUST00000031192; OTTMUST00000031193; OTTMUST00000031194; OTTM…	Golga2	golgi autoantigen, golgin subfamily a, 2
TC0200000577.mm.2	10.55	10.07	0.35	0.39	T	T	1.39	0.0896	T	NM_001252534; NM_001252536; NM_001252537; NM_001252538; NM_028412; ENSMUST00000048964; ENSMUST00000113331; ENSMUST00000113332; ENSMUST00000113334; ENSMUST00000113338; ENSMUST00000125482; ENSMUST00000125769; ENSMUST00000125818; ENSMUST00000131152; ENSMUST00000132028; ENSMUST00000132290; ENSMUST00000134141; ENSMUST00000136079; ENSMUST00000136325; ENSMUST00000137220; ENSMUST00000139637; ENSMUST00000…	Ciz1	CDKN1A interacting zinc finger protein 1
TC0200000578.mm.2	9.2	9.4	0.18	0.14	T	T	-1.15	0.388	T	NM_133783; ENSMUST00000028162; ENSMUST00000123714; ENSMUST00000130121; BC004846; OTTMUST00000028365; OTTMUST00000028366; OTTMUST00000028367; uc008jfm.2	Ptges2	prostaglandin E synthase 2
TC0200000581.mm.2	6.64	6.45	0.55	0.39	T	T	1.14	0.5896	T	NM_194335; ENSMUST00000048431; BC057613; OTTMUST00000028363; uc008jfr.1	Naif1	nuclear apoptosis inducing factor 1
TC0200000585.mm.2	6.56	6.34	0.15	0.13	T	T	1.16	0.1218	T	NM_153560; ENSMUST00000048375; ENSMUST00000133366; ENSMUST00000133512; ENSMUST00000136816; ENSMUST00000147723; BC023752; BC031157; OTTMUST00000028370; OTTMUST00000028371; OTTMUST00000028372; OTTMUST00000028373; OTTMUST00000028374; uc008jfs.1	Fam102a	family with sequence similarity 102, member A
TC0200000587.mm.2	8.73	8.57	0.17	0.1	T	T	1.12	0.3019	T	NM_001025310; NM_001025311; NM_001276425; NM_001289547; NM_001289548; NM_001289549; NM_011373; NM_016973; NR_110347; ENSMUST00000072111; ENSMUST00000081879; ENSMUST00000095044; ENSMUST00000095045; ENSMUST00000102818; ENSMUST00000113290; ENSMUST00000123080; ENSMUST00000126636; ENSMUST00000128811; ENSMUST00000129165; ENSMUST00000131229; ENSMUST00000140983; ENSMUST00000143625; ENSMUST00000146557; EN…	St6galnac6; St6galnac4	ST6 (alpha-N-acetyl-neuraminyl-2,3-beta-galactosyl-1,3)-N-acetylgalactosaminide alpha-2,6-sialyltransferase 6; ST6 (alpha-N-acetyl-neuraminyl-2,3-beta-galactosyl-1,3)-N-acetylgalactosaminide alpha-2,6-sialyltransferase 4
TC0200000591.mm.2	8.93	8.94	0.42	0.57	T	T	-1	0.3286	T	NM_001252547; NM_013781; NR_045535; ENSMUST00000074248; ENSMUST00000113242; ENSMUST00000124133; ENSMUST00000131101; ENSMUST00000139563; ENSMUST00000141670; BC113203; OTTMUST00000029789; OTTMUST00000029790; OTTMUST00000029791; OTTMUST00000029792; OTTMUST00000030034; OTTMUST00000030035; uc008jgp.2; uc008jgq.2; uc008jgr.2	Sh2d3c	SH2 domain containing 3C
TC0200000592.mm.2	6.98	7.05	0.25	0.34	T	T	-1.05	0.2872	T	NM_152800; NR_045485; ENSMUST00000009707; ENSMUST00000123624; ENSMUST00000140999; ENSMUST00000149720; ENSMUST00000149987; ENSMUST00000156617; ENSMUST00000175763; ENSMUST00000177382; BC003466; BC024469; OTTMUST00000029816; OTTMUST00000029817; OTTMUST00000029818; OTTMUST00000029819; OTTMUST00000029821; OTTMUST00000091883; OTTMUST00000110829; OTTMUST00000110830; uc008jgs.2; uc008jgt.2	Tor2a	torsin family 2, member A
TC0200000593.mm.2	5.53	5.68	0.14	0.17	T	F	-1.11	0.4074	F	NM_178595; ENSMUST00000066352; ENSMUST00000138214; BC098218; OTTMUST00000029803; OTTMUST00000029804; uc008jgx.1; uc008jgy.1	Ptrh1	peptidyl-tRNA hydrolase 1 homolog (S. cerevisiae)
TC0200000597.mm.2	7.47	7.5	0.2	0.1	T	T	-1.03	0.8526	T	NM_146119; ENSMUST00000028135; ENSMUST00000125347; ENSMUST00000138781; ENSMUST00000150875; ENSMUST00000151607; ENSMUST00000154514; BC027843; OTTMUST00000029853; OTTMUST00000029854; OTTMUST00000029855; OTTMUST00000029856; OTTMUST00000029857; OTTMUST00000029858; uc008jhc.2	Fam129b	family with sequence similarity 129, member B
TC0200000600.mm.2	13.72	14.25	0.43	0.74	T	T	-1.45	0.0772	T	NM_009076; NR_002898; ENSMUST00000102811; ENSMUST00000125415; ENSMUST00000126610; ENSMUST00000133842; ENSMUST00000134912; ENSMUST00000144644; ENSMUST00000154340; BC018321; BC081469; BC090393; OTTMUST00000029954; OTTMUST00000029955; OTTMUST00000029956; OTTMUST00000029957; OTTMUST00000029958; OTTMUST00000029959; OTTMUST00000029960; uc008jhe.2; uc012bub.1	Rpl12; Snora65	ribosomal protein L12; small nucleolar RNA, H/ACA box 65
TC0200000603.mm.2	9.63	8.83	0.24	0.41	T	T	1.75	0.0458	T	NM_011923; ENSMUST00000004208; ENSMUST00000139148; ENSMUST00000143252; BC138609; BC138610; OTTMUST00000029972; OTTMUST00000029973; OTTMUST00000029974; uc008jhp.1; uc008jhr.1	Angptl2	angiopoietin-like 2
TC0200000612.mm.2	11.01	11.29	0.17	0.3	T	T	-1.22	0.4454	T	NM_177345; ENSMUST00000113123; ENSMUST00000113124; ENSMUST00000113126; ENSMUST00000124443; ENSMUST00000129633; ENSMUST00000137021; ENSMUST00000138933; ENSMUST00000141253; ENSMUST00000147337; ENSMUST00000149383; ENSMUST00000156967; BC090644; BC096618; OTTMUST00000028215; OTTMUST00000028217; OTTMUST00000028218; OTTMUST00000028219; OTTMUST00000028220; OTTMUST00000028221; OTTMUST00000028222; OTTMUST0…	Mapkap1	mitogen-activated protein kinase associated protein 1
TC0200000620.mm.2	14.8	14.58	0.11	0.09	T	T	1.16	0.1507	T	NM_001163434; NM_022310; ENSMUST00000028222; ENSMUST00000100171; ENSMUST00000129333; ENSMUST00000137145; ENSMUST00000145466; ENSMUST00000155595; BC050927; OTTMUST00000028494; OTTMUST00000028495; OTTMUST00000028498; OTTMUST00000028499; OTTMUST00000028500; OTTMUST00000028501; uc008jis.2; uc008jit.2	Hspa5	heat shock protein 5
TC0200000626.mm.2	4.52	4.67	0.12	0.26	T	T	-1.11	0.407	T	NM_030021; ENSMUST00000028228; ENSMUST00000047447; ENSMUST00000113068; ENSMUST00000149250; ENSMUST00000184164; BC021771; OTTMUST00000028535; OTTMUST00000028536; OTTMUST00000028537; OTTMUST00000028538; uc008jjf.1; uc008jjg.1	Cutal	cutA divalent cation tolerance homolog-like
TC0200000634.mm.2	8.11	8.15	0.27	0.27	T	T	-1.03	0.5197	T	NM_012018; ENSMUST00000028235; ENSMUST00000028237; ENSMUST00000113032; ENSMUST00000113033; ENSMUST00000113034; ENSMUST00000113037; ENSMUST00000123884; ENSMUST00000124081; ENSMUST00000130457; ENSMUST00000143807; ENSMUST00000150807; ENSMUST00000156933; BC158010; OTTMUST00000029284; OTTMUST00000029285; OTTMUST00000029286; OTTMUST00000030118; OTTMUST00000030119; OTTMUST00000030265; OTTMUST00000030267…	Cntrl	centriolin
TC0200000636.mm.2	16.87	16.18	0.26	0.33	T	T	1.62	0.0104	T	NM_001206367; NM_001206368; NM_001206369; NM_146120; ENSMUST00000028239; ENSMUST00000124323; ENSMUST00000139867; ENSMUST00000142324; BC023143; BC060377; OTTMUST00000028765; OTTMUST00000030967; OTTMUST00000030968; OTTMUST00000030969; uc008jkc.2; uc008jkd.2; uc008jke.2; uc008jkf.1; uc008jkg.2	Gsn	gelsolin
TC0200000641.mm.2	11.42	10.72	0.38	0.38	T	T	1.63	0.0264	T	NM_001001602; NM_001114124; NM_001114125; ENSMUST00000065001; ENSMUST00000091010; ENSMUST00000112981; ENSMUST00000112983; ENSMUST00000112986; ENSMUST00000112987; ENSMUST00000112992; ENSMUST00000124098; ENSMUST00000135741; ENSMUST00000138957; ENSMUST00000145698; ENSMUST00000156465; ENSMUST00000156669; BC118530; OTTMUST00000028984; OTTMUST00000029170; OTTMUST00000029171; OTTMUST00000029172; OTTMUST…	Dab2ip	disabled 2 interacting protein
TC0200000646.mm.2	3.73	3.97	0.48	0.2	F	F	-1.19	0.5901	F	NM_029309; ENSMUST00000028256; BC036965; BC048673; OTTMUST00000028796; uc008jlc.1	Morn5	MORN repeat containing 5
TC0200000647.mm.2	9.64	9.96	0.23	0.06	T	T	-1.24	0.3354	T	NM_026422; ENSMUST00000028250; ENSMUST00000132042; ENSMUST00000162490; BC019787; OTTMUST00000028782; OTTMUST00000028783; OTTMUST00000087562; uc008jlj.2	Mrrf	mitochondrial ribosome recycling factor
TC0200000651.mm.2	5.36	4.75	0.53	0.68	T	F	1.52	0.1533	F	NM_008969; ENSMUST00000062069; ENSMUST00000133777; ENSMUST00000144319; ENSMUST00000149930; ENSMUST00000151351; BC005573; BC023322; OTTMUST00000028971; OTTMUST00000028972; OTTMUST00000028973; OTTMUST00000028974; OTTMUST00000028975	Ptgs1	prostaglandin-endoperoxide synthase 1
TC0200000657.mm.2	5.16	5.62	0.2	0.66	F	F	-1.37	0.2381	F	NM_146947; ENSMUST00000091006; OTTMUST00000028976; uc008jln.1	Olfr338	olfactory receptor 338
TC0200000659.mm.2	3.55	3.67	0.18	0.36	F	F	-1.09	0.4165	F	NM_146949; ENSMUST00000071437; OTTMUST00000028968; uc008jlo.1	Olfr339	olfactory receptor 339
TC0200000660.mm.2	5.18	5.29	0.37	0.27	T	T	-1.07	0.1007	T	NM_146951; ENSMUST00000072854; BC109141; OTTMUST00000028967; uc008jlp.1	Olfr340	olfactory receptor 340
TC0200000661.mm.2	3.69	4.26	0.28	0.33	F	F	-1.48	0.1915	F	NM_146948; ENSMUST00000074192; BC120521; BC120523; OTTMUST00000029071; uc008jlr.1	Olfr342	olfactory receptor 342
TC0200000663.mm.2	4.43	4.2	0.4	0.52	F	F	1.17	0.4333	F	NM_146628; ENSMUST00000075474; OTTMUST00000029083; uc008jls.1	Olfr344	olfactory receptor 344
TC0200000664.mm.2	3.19	3.38	0.04	0.25	F	F	-1.14	0.2937	F	NM_146945; ENSMUST00000076850; OTTMUST00000029067; uc008jlt.1	Olfr345	olfactory receptor 345
TC0200000665.mm.2	3.5	3.59	0.19	0.06	F	F	-1.06	0.4466	F	NM_146938; ENSMUST00000078854; OTTMUST00000029058; uc008jlu.1	Olfr346	olfactory receptor 346
TC0200000666.mm.2	3.53	3.51	0.62	0.63	F	F	1.01	0.9653	F	NM_146943; ENSMUST00000078761; BC127977; OTTMUST00000029062; uc008jlv.1	Olfr347	olfactory receptor 347
TC0200000668.mm.2	3.89	3.47	0.46	0.09	F	F	1.34	0.1371	F	NM_146944; ENSMUST00000056865; ENSMUST00000112950; OTTMUST00000029061; uc008jlw.1	Olfr348	olfactory receptor 348
TC0200000669.mm.2	4.73	4.86	0.12	0.44	F	F	-1.09	0.6646	F	NM_146946; ENSMUST00000072114; BC127978; OTTMUST00000029088; uc008jlx.1	Olfr50	olfactory receptor 50
TC0200000671.mm.2	4.77	5.69	0.2	0.33	F	T	-1.9	0.0054	F	NM_146627; ENSMUST00000055130; BC119406; OTTMUST00000029056; uc008jlz.1	Olfr350	olfactory receptor 350
TC0200000672.mm.2	3.39	3.43	0.05	0.39	F	F	-1.03	0.8736	F	NM_146940; ENSMUST00000065416; OTTMUST00000029084; uc008jmb.1	Olfr352	olfactory receptor 352
TC0200000673.mm.2	3.94	4.52	0.39	0.24	F	F	-1.5	0.1793	F	NM_146939; ENSMUST00000068475; BC119279; BC119283; OTTMUST00000029068; uc008jmd.1	Olfr354	olfactory receptor 354
TC0200000675.mm.2	3.91	4.01	0.29	0.13	F	F	-1.07	0.3822	F	NM_146624; ENSMUST00000095021; BC129799; BC148201; OTTMUST00000029082; uc008jmf.1	Olfr356	olfactory receptor 356
TC0200000676.mm.2	3.99	3.73	0.06	0.53	F	F	1.2	0.8748	F	NM_146623; ENSMUST00000069578; BC119361; BC119363; OTTMUST00000029057; uc008jmg.1	Olfr357	olfactory receptor 357
TC0200000678.mm.2	4	4.21	0.08	0.16	F	F	-1.16	0.1751	F	NM_146622; ENSMUST00000120505; ENSMUST00000120704; OTTMUST00000029074; uc008jmi.1	Olfr360	olfactory receptor 360
TC0200000680.mm.2	3.42	3.56	0.19	0.1	F	F	-1.1	0.371	F	NM_146662; ENSMUST00000074168; OTTMUST00000029063; uc008jml.1	Olfr365	olfactory receptor 365
TC0200000682.mm.2	3.53	3.78	0.52	0.28	F	F	-1.19	0.2588	F	NM_001005569; ENSMUST00000091001; OTTMUST00000029059; uc008jmm.1	Olfr366	olfactory receptor 366
TC0200000683.mm.2	3.92	4.59	1.12	0.41	F	F	-1.59	0.9464	F	NM_001081010; OTTMUST00000028982; OTTMUST00000029091; uc012buq.1	Olfr367-ps	olfactory receptor 367, pseudogene
TC0200000685.mm.2	4.85	5.35	0.21	0.33	F	F	-1.41	0.0466	F	NM_146374; ENSMUST00000053990; BC104308; OTTMUST00000030117; uc008jmo.1	Olfr368	olfactory receptor 368
TC0200000686.mm.2	12.7	12.81	0.13	0.03	T	T	-1.08	0.5958	T	NM_001033960; NM_146121; NM_177383; ENSMUST00000061179; ENSMUST00000065441; ENSMUST00000066055; ENSMUST00000112920; ENSMUST00000130601; ENSMUST00000133434; ENSMUST00000148470; ENSMUST00000153145; ENSMUST00000159092; ENSMUST00000159737; BC112377; BC138337; OTTMUST00000030109; OTTMUST00000030110; OTTMUST00000030111; OTTMUST00000030112; OTTMUST00000030113; OTTMUST00000030114; OTTMUST00000030115; OTT…	Rabgap1; Gpr21	RAB GTPase activating protein 1; G protein-coupled receptor 21
TC0200000694.mm.2	3.96	4.2	0.13	0.21	F	F	-1.18	0.2597	F	NM_001163566; ENSMUST00000050372; ENSMUST00000137693; ENSMUST00000147600; OTTMUST00000030341; OTTMUST00000030342; OTTMUST00000030343; uc008jnf.2	Crb2	crumbs family member 2
TC0200000697.mm.2	4.02	4.04	0.05	0.53	F	F	-1.01	0.7782	F	NM_010710; ENSMUST00000000253; ENSMUST00000133661; ENSMUST00000143783; ENSMUST00000149664; ENSMUST00000155964; ENSMUST00000175896; ENSMUST00000176229; BC055741; OTTMUST00000030849; OTTMUST00000030850; OTTMUST00000030851; OTTMUST00000030852; OTTMUST00000030853; OTTMUST00000103343; OTTMUST00000103344	Lhx2	LIM homeobox protein 2
TC0200000702.mm.2	8.18	8.23	0.23	0.22	T	T	-1.03	0.3511	T	NM_001159631; NM_021606; ENSMUST00000054234; ENSMUST00000112895; ENSMUST00000112902; ENSMUST00000151683; ENSMUST00000156726; BC019524; OTTMUST00000030841; OTTMUST00000030842; OTTMUST00000030843; OTTMUST00000030844; OTTMUST00000030845; uc008jnn.2; uc008jno.2	Nek6	NIMA (never in mitosis gene a)-related expressed kinase 6
TC0200000714.mm.2	7.75	7.25	0.43	0.36	T	T	1.41	0.0404	T	NM_172854; ENSMUST00000057279; BC137871; OTTMUST00000029018; uc008jnv.1	Olfml2a	olfactomedin-like 2A
TC0200000718.mm.2	7.01	6.84	0.26	0.29	T	T	1.12	0.7869	T	NM_029687; ENSMUST00000039535; ENSMUST00000112872; ENSMUST00000124062; BC115629; OTTMUST00000029382; OTTMUST00000029383; OTTMUST00000029384; uc008jnx.2	Wdr38	WD repeat domain 38
TC0200000719.mm.2	9.56	9.95	0.05	0.59	T	T	-1.32	0.4612	T	NM_028809; ENSMUST00000090993; ENSMUST00000112862; ENSMUST00000135049; ENSMUST00000141467; BC024482; OTTMUST00000029542; OTTMUST00000029543; OTTMUST00000029668; uc008joa.1	Arpc5l	actin related protein 2/3 complex, subunit 5-like
TC0200000740.mm.2	4.07	3.93	0.71	0.36	F	F	1.11	0.3131	F	NM_001289593; NM_001289594; NM_027552; ENSMUST00000028223; ENSMUST00000050511; ENSMUST00000112826; ENSMUST00000130968; ENSMUST00000138540; ENSMUST00000148855; BC026950; BC069848; OTTMUST00000029322; OTTMUST00000029323; OTTMUST00000029324; OTTMUST00000029325; OTTMUST00000029326; OTTMUST00000029327	Kynu	kynureninase (L-kynurenine hydrolase)
TC0200000741.mm.2	6.7	7.36	1.2	0.23	T	T	-1.58	0.7359	T	NM_153820; ENSMUST00000055776; ENSMUST00000112822; ENSMUST00000112824; ENSMUST00000128630; ENSMUST00000140528; BC024887; BC034881; OTTMUST00000029352; OTTMUST00000029353; OTTMUST00000029354; OTTMUST00000029355; OTTMUST00000029356; uc008jov.1; uc008jow.1; uc008jox.1	Arhgap15	Rho GTPase activating protein 15
TC0200000759.mm.2	7.5	7.6	0.08	0.14	T	T	-1.07	0.6672	T	NM_001177394; NM_001177395; ENSMUST00000127150; ENSMUST00000130827; ENSMUST00000183348; ENSMUST00000183669; ENSMUST00000184091; ENSMUST00000184656; NM_001177394.1; NM_001177395.1; OTTMUST00000029432; OTTMUST00000029433	Zeb2os; ZEB2_AS1_4; ZEB2_AS1_2; ZEB2_AS1_1; ZEB2_AS1_3; Gm13476; RP23-431O5.1	zinc finger E-box binding homeobox 2, opposite strand (Zeb2os), transcript variant 1, mRNA.; zinc finger E-box binding homeobox 2, opposite strand (Zeb2os), transcript variant 2, mRNA.; zinc finger E-box binding homeobox 2, opposite strand [Source:MGI Symbol;Acc:MGI:3652108]; ZEB2 antisense RNA 1 conserved region 4; ZEB2 antisense RNA 1 conserved region 2; ZEB2 antisense RNA 1 conserved region 1;…
TC0200000778.mm.2	4.77	5.01	0.25	0.33	T	T	-1.18	0.6714	T	XM_003084487.2	Gm19922	PREDICTED: predicted gene, 19922 (Gm19922), mRNA.
TC0200000781.mm.2	11.85	11.53	0.21	0.33	T	T	1.25	0.2802	T	NM_007396; ENSMUST00000063886; ENSMUST00000156681; BC138823; OTTMUST00000029496; OTTMUST00000029497; uc008jpn.2; uc008jpo.2	Acvr2a	activin receptor IIA
TC0200000783.mm.2	11.48	11.34	0.23	0.17	T	T	1.11	0.276	T	NM_029924; ENSMUST00000047413; ENSMUST00000112745; ENSMUST00000112754; ENSMUST00000122841; ENSMUST00000127085; ENSMUST00000132717; ENSMUST00000142250; ENSMUST00000147023; ENSMUST00000147055; ENSMUST00000148796; ENSMUST00000154653; BC138375; BC138378; OTTMUST00000029633; OTTMUST00000029644; OTTMUST00000029645; OTTMUST00000029646; OTTMUST00000029647; OTTMUST00000029662; OTTMUST00000029663; OTTMUST0…	Mbd5	methyl-CpG binding domain protein 5
TC0200000798.mm.2	10.92	10.81	0.27	0.14	T	T	1.08	0.2565	T	NM_172663; ENSMUST00000092123; ENSMUST00000152485; OTTMUST00000029659; OTTMUST00000029660; uc008jpw.2; uc008jpx.2	Epc2	enhancer of polycomb homolog 2 (Drosophila)
TC0200000801.mm.2	4.91	5.64	0.07	0.32	T	T	-1.66	0.023	T	NM_008449; ENSMUST00000028102; ENSMUST00000127245; ENSMUST00000132968; ENSMUST00000138834; ENSMUST00000146247; ENSMUST00000152353; BC067051; OTTMUST00000029661; OTTMUST00000029861; OTTMUST00000029862; OTTMUST00000029863; OTTMUST00000029864; OTTMUST00000029865; uc008jpy.1	Kif5c	kinesin family member 5C
TC0200000803.mm.2	5.81	5.72	0.42	0.53	T	T	1.06	0.6789	T	NM_027990; ENSMUST00000028103; ENSMUST00000129867; ENSMUST00000153422; BC126943; OTTMUST00000029444; OTTMUST00000029445; OTTMUST00000029446; uc008jpz.1; uc012bvf.1	Lypd6b	LY6/PLAUR domain containing 6B
TC0200000804.mm.2	5.99	6.01	0.31	0.35	T	T	-1.01	0.8681	T	NM_177139; NR_033304; ENSMUST00000053208; ENSMUST00000112712; ENSMUST00000126337; ENSMUST00000128451; ENSMUST00000169232; BC070462; OTTMUST00000029475; OTTMUST00000029476; OTTMUST00000029477; uc008jqa.3; uc012bvg.2	Lypd6	LY6/PLAUR domain containing 6
TC0200000816.mm.2	4.74	4.87	0.34	0.32	F	F	-1.09	0.2522	F	NM_199158; ENSMUST00000070028; uc008jqj.1	Tas2r134	taste receptor, type 2, member 134
TC0200000819.mm.2	6.39	5.81	0.4	0.14	T	T	1.49	0.0338	T	NM_009398; ENSMUST00000065927; BC021155; OTTMUST00000029578; uc008jqp.1	Tnfaip6	tumor necrosis factor alpha induced protein 6
TC0200000821.mm.2	8.83	8.72	0.29	0.19	T	T	1.08	0.6817	T	NM_175238; ENSMUST00000069794; ENSMUST00000112693; ENSMUST00000125116; ENSMUST00000125322; ENSMUST00000125376; ENSMUST00000126218; ENSMUST00000145130; ENSMUST00000152178; OTTMUST00000029579; OTTMUST00000029830; OTTMUST00000029831; OTTMUST00000029832; OTTMUST00000029833; OTTMUST00000029834; OTTMUST00000029835; uc008jqq.1; uc008jqr.1; uc008jqs.1; uc008jqt.1; uc012bvj.1; uc012bvk.1	Rif1	Rap1 interacting factor 1 homolog (yeast)
TC0200000833.mm.2	9.21	9.12	0.24	0.35	T	T	1.06	0.8218	T	NM_172409; ENSMUST00000049483; ENSMUST00000050719; ENSMUST00000090952; ENSMUST00000127122; ENSMUST00000134459; ENSMUST00000155586; OTTMUST00000029560; OTTMUST00000029561; OTTMUST00000029562; OTTMUST00000029563; uc008jrh.1; uc008jri.1; uc008jrj.1	Fmnl2	formin-like 2
TC0200000843.mm.2	8.68	8.29	0.2	0.52	T	T	1.31	0.26	T	NM_022989; ENSMUST00000028336; ENSMUST00000155517; BC019550; BC157980; OTTMUST00000029590; OTTMUST00000029591; uc008jrn.2; uc008jro.2	Arl6ip6	ADP-ribosylation factor-like 6 interacting protein 6
TC0200000850.mm.2	3.66	4.11	0.09	0.56	F	F	-1.37	0.111	F	NM_173030; ENSMUST00000068595; ENSMUST00000112634; ENSMUST00000112635; ENSMUST00000112636; ENSMUST00000136642; BC131651; BC131652; OTTMUST00000036656; OTTMUST00000036657; OTTMUST00000036658; OTTMUST00000036659; uc008jrq.1; uc008jrr.1; uc008jrs.1; uc012bvm.1	Galnt13	UDP-N-acetyl-alpha-D-galactosamine:polypeptide N-acetylgalactosaminyltransferase 13
TC0200000856.mm.2	4.1	4.45	0.39	0.22	T	T	-1.28	0.7515	T	NM_008426; ENSMUST00000067101; ENSMUST00000112632; ENSMUST00000112633; BC068167; BC103673; BC103674; OTTMUST00000036664; OTTMUST00000036665	Kcnj3	potassium inwardly-rectifying channel, subfamily J, member 3
TC0200000868.mm.2	15.12	15.17	0.15	0.51	T	T	-1.04	0.8692	T	NM_001145820; NM_010274; ENSMUST00000028167; ENSMUST00000112618; ENSMUST00000124689; ENSMUST00000141536; ENSMUST00000148991; ENSMUST00000154612; ENSMUST00000169687; BC021359; OTTMUST00000029883; OTTMUST00000030012; OTTMUST00000030013; OTTMUST00000031299; OTTMUST00000031300; uc008jsc.2; uc008jsd.1; uc008jse.2	Gpd2	glycerol phosphate dehydrogenase 2, mitochondrial
TC0200000872.mm.2	4.34	4.24	0.1	0.43	F	F	1.07	0.9337	F	NM_172855; ENSMUST00000112616; ENSMUST00000144671; ENSMUST00000166729; BC116332; OTTMUST00000030005; OTTMUST00000030006; uc012bvo.1	Galnt5	UDP-N-acetyl-alpha-D-galactosamine:polypeptide N-acetylgalactosaminyltransferase 5
TC0200000878.mm.2	5.48	5.26	0.34	0.2	T	F	1.16	0.416	F	ENSMUST00000167423	Gm17409	predicted gene, 17409 [Source:MGI Symbol;Acc:MGI:4937043]
TC0200000879.mm.2	4.87	5.44	0.38	0.12	T	T	-1.48	0.0486	T	NM_001289659; NM_001289660; NM_029692; ENSMUST00000059102; ENSMUST00000071543; ENSMUST00000102755; ENSMUST00000128864; ENSMUST00000135737; ENSMUST00000137007; BC027189; OTTMUST00000030468; OTTMUST00000030469; OTTMUST00000030470; OTTMUST00000030471; OTTMUST00000030472; OTTMUST00000030473	Upp2	uridine phosphorylase 2
TC0200000886.mm.2	5.88	5.69	0.5	0.07	F	F	1.14	0.5392	F	ENSMUST00000112589	Gm11099	predicted gene 11099 [Source:MGI Symbol;Acc:MGI:3779335]
TC0200000888.mm.2	10.55	10.23	0.18	0.23	T	T	1.25	0.6986	T	NM_026361; NM_175464; ENSMUST00000037903; ENSMUST00000102754; ENSMUST00000112577; ENSMUST00000122888; ENSMUST00000123908; ENSMUST00000124127; ENSMUST00000124725; ENSMUST00000126749; ENSMUST00000151452; ENSMUST00000168631; ENSMUST00000183359; ENSMUST00000183625; ENSMUST00000184332; ENSMUST00000184705; BC079848; BC082578; OTTMUST00000030307; OTTMUST00000030308; OTTMUST00000030309; OTTMUST0000003031…	Pkp4	plakophilin 4
TC0200000894.mm.2	4.88	4.69	0.42	0.35	T	F	1.14	0.3882	F	NM_029723; ENSMUST00000028369; ENSMUST00000144415; BC116916; BC116920; OTTMUST00000030305; OTTMUST00000030306; uc008jti.3; uc012bvq.2	Dapl1	death associated protein-like 1
TC0200000897.mm.2	5.63	5.36	0.56	0.41	T	F	1.2	0.9333	F	NM_198294; ENSMUST00000037526; ENSMUST00000056900; ENSMUST00000112568; ENSMUST00000126271; ENSMUST00000127013; ENSMUST00000128030; ENSMUST00000136248; ENSMUST00000139863; ENSMUST00000142573; ENSMUST00000147650; ENSMUST00000162857; BC079914; BC141367; OTTMUST00000030323; OTTMUST00000030326; OTTMUST00000030327; OTTMUST00000030328; OTTMUST00000030329; OTTMUST00000030330; OTTMUST00000030331; OTTMUST0…	Tanc1	tetratricopeptide repeat, ankyrin repeat and coiled-coil containing 1
TC0200000909.mm.2	11.31	11.95	0.22	0.28	T	T	-1.55	0.0456	T	NM_020575; ENSMUST00000067542; ENSMUST00000102747; ENSMUST00000102748; ENSMUST00000126986; ENSMUST00000131813; ENSMUST00000134905; ENSMUST00000136367; ENSMUST00000142485; ENSMUST00000143806; BC025029; OTTMUST00000030731; OTTMUST00000030732; OTTMUST00000030733; OTTMUST00000030734; OTTMUST00000030735; OTTMUST00000030736; OTTMUST00000030737; OTTMUST00000040241; uc008jtx.1; uc008jty.1; uc008jtz.1; uc…	2022-03-07	membrane-associated ring finger (C3HC4) 7
TC0200000923.mm.2	10.6	10.57	0.16	0.14	T	T	1.02	0.86	T	NM_001164071; NM_001164072; NM_011529; ENSMUST00000078074; ENSMUST00000112494; ENSMUST00000112495; ENSMUST00000112501; ENSMUST00000112502; ENSMUST00000136688; ENSMUST00000139533; ENSMUST00000141544; ENSMUST00000143515; ENSMUST00000145632; ENSMUST00000154693; BC026148; OTTMUST00000031374; OTTMUST00000031375; OTTMUST00000031376; OTTMUST00000031377; OTTMUST00000031378; OTTMUST00000031379; OTTMUST000…	Tank	TRAF family member-associated Nf-kappa B activator
TC0200000924.mm.2	9.31	9.54	0.15	0.32	T	T	-1.18	0.5857	T	NM_021526; ENSMUST00000028278; ENSMUST00000125388; ENSMUST00000134658; ENSMUST00000135265; ENSMUST00000139475; ENSMUST00000146051; ENSMUST00000153683; ENSMUST00000154627; BC003742; OTTMUST00000031567; OTTMUST00000031568; OTTMUST00000031569; OTTMUST00000031570; OTTMUST00000031571; OTTMUST00000031572; OTTMUST00000031573; OTTMUST00000031574; uc008jvc.1	Psmd14	proteasome (prosome, macropain) 26S subunit, non-ATPase, 14
TC0200000927.mm.2	4.3	4.34	0.29	0.26	F	F	-1.02	0.7099	F	NM_009322; ENSMUST00000048934; ENSMUST00000102737; ENSMUST00000131538; ENSMUST00000136867; BC052737; BC058399; OTTMUST00000031566; OTTMUST00000031578; OTTMUST00000031579; OTTMUST00000031580; uc008jvd.1	Tbr1	T-box brain gene 1
TC0200000929.mm.2	5.8	5.97	0.19	0.42	T	T	-1.12	0.2869	T	NM_001242378; NM_001242379; NM_001242380; NM_001242381; NM_001242382; NM_001242383; NM_033552; ENSMUST00000054484; ENSMUST00000102735; ENSMUST00000112480; ENSMUST00000147917; ENSMUST00000149527; ENSMUST00000155219; ENSMUST00000156534; BC039226; OTTMUST00000030426; OTTMUST00000030427; OTTMUST00000030428; OTTMUST00000030429; OTTMUST00000030479; OTTMUST00000030480; OTTMUST00000030481; uc008jve.3; uc…	Slc4a10	solute carrier family 4, sodium bicarbonate cotransporter-like, member 10
TC0200000933.mm.2	7.23	7.16	0.34	0.47	T	T	1.05	0.8632	T	NM_145523; ENSMUST00000028257; ENSMUST00000148083; BC021450; OTTMUST00000030860; OTTMUST00000030861; uc008jvp.1	Gca	grancalcin
TC0200000953.mm.2	7.92	7.13	0.43	0.4	T	T	1.72	0.0309	T	NM_001099298; ENSMUST00000028377; ENSMUST00000100067; ENSMUST00000138368; ENSMUST00000144254; OTTMUST00000031206; OTTMUST00000031207; OTTMUST00000031208; uc008jwo.2; uc012bwd.1	Scn2a1	sodium channel, voltage-gated, type II, alpha 1
TC0200000955.mm.2	4.88	5.02	0.21	0.46	T	T	-1.1	0.5808	T	NM_153409; NM_178634; ENSMUST00000053910; ENSMUST00000112394; ENSMUST00000112397; ENSMUST00000122912; ENSMUST00000129133; ENSMUST00000139896; ENSMUST00000145598; ENSMUST00000176109; BC055701; OTTMUST00000031210; OTTMUST00000031310; OTTMUST00000031311; OTTMUST00000031312; OTTMUST00000031313; OTTMUST00000031314; OTTMUST00000031315; OTTMUST00000031316; uc008jwq.2; uc008jwr.2; uc008jws.2; uc008jwt.2;…	Csrnp3	cysteine-serine-rich nuclear protein 3
TC0200000965.mm.2	3.58	3.39	0.1	0.32	F	F	1.14	0.4728	F	NM_001033477; uc012bwk.1	Gm1322	predicted gene 1322
TC0200000966.mm.2	16.19	16.41	0.08	0.22	T	T	-1.17	0.6421	T	NM_001024618; NM_001083919; ENSMUST00000028410; ENSMUST00000112347; OTTMUST00000030942; uc008jxj.1; uc008jxk.1; uc012bwl.1; uc012bwm.1; uc012bwn.1	Xirp2	xin actin-binding repeat containing 2
TC0200000967.mm.2	3.24	4.17	0.19	0.44	F	F	-1.91	0.0031	F	ENSMUST00000178898	Gm21830	predicted gene, 21830 [Source:MGI Symbol;Acc:MGI:5433994]
TC0200000969.mm.2	8.79	8.53	0.56	0.51	T	T	1.2	0.1191	T	NM_020283; ENSMUST00000042456; ENSMUST00000112346; ENSMUST00000180887; BC094660; BC132246; BC132528; OTTMUST00000030981; OTTMUST00000112460	B3galt1	UDP-Gal:betaGlcNAc beta 1,3-galactosyltransferase, polypeptide 1
TC0200000989.mm.2	5.31	4.62	0.48	0.42	F	F	1.61	0.1538	F	NM_177651; ENSMUST00000102713; ENSMUST00000137117; uc008jxq.1	4933409G03Rik	RIKEN cDNA 4933409G03 gene
TC0200000990.mm.2	4.79	5.19	0.66	0.48	T	T	-1.33	0.9215	T	NM_183113; ENSMUST00000055930; ENSMUST00000112332; ENSMUST00000125621; ENSMUST00000128259; ENSMUST00000135023; uc008jxr.1	4932414N04Rik	RIKEN cDNA 4932414N04 gene
TC0200000994.mm.2	7.13	6.83	0.4	0.37	T	T	1.24	0.2683	T	NM_172856; ENSMUST00000028426; ENSMUST00000141498; ENSMUST00000141983; ENSMUST00000155748; ENSMUST00000175684; ENSMUST00000176018; ENSMUST00000183755; BC057629; OTTMUST00000031236; OTTMUST00000031237; OTTMUST00000031238; OTTMUST00000031239; OTTMUST00000110036; OTTMUST00000110037; OTTMUST00000117228; uc008jxs.1	Cers6	ceramide synthase 6
TC0200001002.mm.2	6.61	6.89	0.16	0.35	T	T	-1.21	0.4902	T	NM_181547; ENSMUST00000041865; ENSMUST00000141276; BC069942; OTTMUST00000031234; OTTMUST00000031235; uc008jxt.2	Nostrin	nitric oxide synthase trafficker
TC0200001003.mm.2	4.63	4.35	0.57	0.19	F	F	1.21	0.5387	F	NM_001289856; NM_001289857; NM_021331; ENSMUST00000005364; ENSMUST00000112317; ENSMUST00000129288; ENSMUST00000151953; OTTMUST00000031263; OTTMUST00000031264; OTTMUST00000031265; OTTMUST00000031266	G6pc2	glucose-6-phosphatase, catalytic, 2
TC0200001006.mm.2	3.09	2.97	0.36	0.31	F	F	1.08	0.9789	F	NM_175512; ENSMUST00000063690; BC118029; OTTMUST00000031297; uc008jyb.1	Dhrs9	dehydrogenase/reductase (SDR family) member 9
TC0200001007.mm.2	4.79	5	0.3	0.28	T	T	-1.16	0.7882	T	NM_028284; ENSMUST00000074963; ENSMUST00000112286; ENSMUST00000127806; ENSMUST00000130061; ENSMUST00000134659; ENSMUST00000143165; ENSMUST00000144240; ENSMUST00000149276; BC061031; OTTMUST00000031285; OTTMUST00000031286; OTTMUST00000031287; OTTMUST00000031288; OTTMUST00000031289; OTTMUST00000031290; OTTMUST00000031291; OTTMUST00000031292; uc008jyf.1; uc012bwp.1	Bbs5	Bardet-Biedl syndrome 5 (human)
TC0200001008.mm.2	16.22	16.26	0.12	0.28	T	T	-1.03	0.375	T	NM_001081087; ENSMUST00000100050; BC150698; OTTMUST00000031350; uc008jyg.1	Klhl41	kelch-like 41
TC0200001009.mm.2	12.26	12.41	0.31	0.1	T	T	-1.11	0.4498	T	NM_001081086; ENSMUST00000040915; ENSMUST00000090858; ENSMUST00000124810; ENSMUST00000125105; ENSMUST00000128506; ENSMUST00000134424; ENSMUST00000134500; ENSMUST00000142839; ENSMUST00000143954; ENSMUST00000144652; ENSMUST00000146234; ENSMUST00000153772; BC150694; OTTMUST00000031354; OTTMUST00000031355; OTTMUST00000031356; OTTMUST00000031357; OTTMUST00000031358; OTTMUST00000031359; OTTMUST00000031…	Ppig	peptidyl-prolyl isomerase G (cyclophilin G)
TC0200001011.mm.2	9.86	10.46	0.56	0.62	T	T	-1.51	0.4756	T	NM_028521; ENSMUST00000028494; ENSMUST00000112266; ENSMUST00000128765; ENSMUST00000131100; ENSMUST00000151298; ENSMUST00000180290; BC025612; BC031523; OTTMUST00000031418; OTTMUST00000031419; OTTMUST00000031420; OTTMUST00000031421; OTTMUST00000031422; uc008jyp.1; uc008jyq.1; uc008jyr.1	Phospho2	phosphatase, orphan 2
TC0200001012.mm.2	8.8	8.72	0.06	0.3	T	T	1.05	0.7122	T	NM_177784; ENSMUST00000053087; ENSMUST00000135759; ENSMUST00000152898; BC072626; OTTMUST00000031423; OTTMUST00000031424; OTTMUST00000031425; uc008jys.2	Klhl23	kelch-like 23
TC0200001013.mm.2	13.37	13.16	0.38	0.2	T	T	1.15	0.4168	T	NM_001110145; NM_009278; ENSMUST00000090852; ENSMUST00000112260; ENSMUST00000132186; ENSMUST00000132603; ENSMUST00000156057; ENSMUST00000166411; BC003820; BC106150; OTTMUST00000031436; OTTMUST00000031437; OTTMUST00000031438; OTTMUST00000031439; OTTMUST00000031440; uc008jyt.2; uc012bws.1; uc012bwt.1	Ssb	Sjogren syndrome antigen B
TC0200001015.mm.2	15.95	15.6	0.18	0.51	T	T	1.27	0.0353	T	NM_177783; ENSMUST00000055758; ENSMUST00000112251; ENSMUST00000123890; ENSMUST00000125608; ENSMUST00000126165; ENSMUST00000131553; ENSMUST00000136543; ENSMUST00000142563; ENSMUST00000150301; ENSMUST00000152610; OTTMUST00000031645; OTTMUST00000031646; OTTMUST00000031647; OTTMUST00000031648; OTTMUST00000031649; OTTMUST00000031650; OTTMUST00000031651; OTTMUST00000031652; OTTMUST00000031653; uc008jyy…	Ubr3	ubiquitin protein ligase E3 component n-recognin 3
TC0200001018.mm.2	4.25	4.29	0.19	0.29	T	F	-1.02	0.8676	F	NM_177376; ENSMUST00000060208; ENSMUST00000112241; ENSMUST00000112243; OTTMUST00000031642; OTTMUST00000031643; uc008jzd.2; uc008jze.1; uc008jzf.2; uc012bww.1	Myo3b	myosin IIIB
TC0200001021.mm.2	3.29	2.97	0.22	0.34	F	F	1.25	0.658	F	NM_022435; ENSMUST00000100043; BC116691; BC117505; OTTMUST00000083412; uc008jzg.1	Sp5	trans-acting transcription factor 5
TC0200001022.mm.2	4.64	4.56	0.13	0.15	T	F	1.06	0.6903	F	NM_025744; ENSMUST00000100041; ENSMUST00000123137; ENSMUST00000134607; ENSMUST00000136967; ENSMUST00000153121; OTTMUST00000083413; OTTMUST00000083414; OTTMUST00000083415; OTTMUST00000083416; OTTMUST00000083417; uc008jzh.1; uc008jzi.1	Erich2	glutamate rich 2
TC0200001023.mm.2	4.95	5.45	0.38	0.13	T	T	-1.42	0.2191	T	NM_008077; ENSMUST00000094934; ENSMUST00000123330; ENSMUST00000130604; ENSMUST00000130618; ENSMUST00000130998; ENSMUST00000140478; ENSMUST00000148210; ENSMUST00000155979; BC027059; OTTMUST00000083419; OTTMUST00000083431; OTTMUST00000083432; OTTMUST00000083433; OTTMUST00000083434; OTTMUST00000083435; OTTMUST00000083436; OTTMUST00000083437; uc008jzj.1; uc008jzk.1; uc008jzl.1; uc008jzm.1	Gad1	glutamate decarboxylase 1
TC0200001025.mm.2	13.9	13.56	0.32	0.1	T	T	1.27	0.1781	T	NM_027352; NR_027343; ENSMUST00000028509; ENSMUST00000112201; ENSMUST00000112205; ENSMUST00000130970; ENSMUST00000133432; ENSMUST00000136485; BC005600; BC016455; OTTMUST00000031663; OTTMUST00000031664; OTTMUST00000031665; OTTMUST00000031666; OTTMUST00000031667; OTTMUST00000031712; uc008jzn.2; uc008jzo.2; uc008jzp.2; uc008jzq.1; uc008jzr.1; uc008jzs.2	Gorasp2	golgi reassembly stacking protein 2
TC0200001030.mm.2	8.91	8.72	0.21	0.4	T	T	1.14	0.9273	T	NM_001165980; NM_001165981; NM_001165982; NM_198005; ENSMUST00000064141; ENSMUST00000102701; ENSMUST00000112159; ENSMUST00000112167; ENSMUST00000130292; ENSMUST00000132619; ENSMUST00000135357; ENSMUST00000136299; ENSMUST00000154704; BC031546; OTTMUST00000031759; OTTMUST00000031760; OTTMUST00000031761; OTTMUST00000031762; OTTMUST00000031764; OTTMUST00000031765; OTTMUST00000031766; OTTMUST000000317…	Dcaf17	DDB1 and CUL4 associated factor 17
TC0200001032.mm.2	6.52	6.56	0.31	0.4	T	T	-1.03	0.4841	T	NM_028593; ENSMUST00000028403; OTTMUST00000031773; uc008kaf.2	Cybrd1	cytochrome b reductase 1
TC0200001033.mm.2	10.07	9.9	0.24	0.07	T	T	1.13	0.5439	T	NM_001198872; NM_001198873; NM_001198874; NM_001198875; NM_001198876; NM_001198877; NM_001198878; NM_010064; ENSMUST00000081710; ENSMUST00000100028; ENSMUST00000112136; ENSMUST00000112138; ENSMUST00000112139; ENSMUST00000112140; ENSMUST00000112142; ENSMUST00000112144; ENSMUST00000137683; ENSMUST00000138613; ENSMUST00000141619; ENSMUST00000149735; BC139374; BC139375; OTTMUST00000031778; OTTMUST000…	Dync1i2	dynein cytoplasmic 1 intermediate chain 2
TC0200001036.mm.2	9.57	9.92	0.27	0.16	T	T	-1.27	0.1951	T	NM_026115; ENSMUST00000028408; ENSMUST00000112122; ENSMUST00000144888; ENSMUST00000145147; BC055460; OTTMUST00000031861; OTTMUST00000031862; OTTMUST00000031863; uc008kap.1; uc008kaq.1	Hat1	histone aminotransferase 1
TC0200001038.mm.2	9.3	9.68	0.13	0.33	T	T	-1.3	0.3249	T	NM_025633; ENSMUST00000037210; ENSMUST00000123858; ENSMUST00000124875; ENSMUST00000138873; ENSMUST00000139045; ENSMUST00000148164; BC051534; OTTMUST00000031903; OTTMUST00000031904; OTTMUST00000031905; OTTMUST00000031906; OTTMUST00000031907; OTTMUST00000031908; uc008kar.1; uc008kas.1	Metap1d	methionyl aminopeptidase type 1D (mitochondrial)
TC0200001042.mm.2	5.96	5.62	0.4	0.19	T	T	1.26	0.6647	T	NM_010053; ENSMUST00000037119; ENSMUST00000126400; ENSMUST00000145088; ENSMUST00000145444; ENSMUST00000152711; ENSMUST00000172629; BC079609; OTTMUST00000031898; OTTMUST00000031899; OTTMUST00000031900; OTTMUST00000031901; OTTMUST00000031902; OTTMUST00000096024; uc008kau.1; uc008kav.1	Dlx1	distal-less homeobox 1
TC0200001043.mm.2	4.39	4.76	0.51	0.2	F	F	-1.3	0.4374	F	NR_037979	Platr26	pluripotency associated transcript 26
TC0200001045.mm.2	9.36	9	0.27	0.19	T	T	1.28	0.1892	T	NM_001277970; NM_008397; ENSMUST00000028522; ENSMUST00000112101; ENSMUST00000126787; ENSMUST00000133124; ENSMUST00000139760; ENSMUST00000152009; ENSMUST00000155249; ENSMUST00000155596; BC058095; OTTMUST00000032063; OTTMUST00000032064; OTTMUST00000032065; OTTMUST00000032066; OTTMUST00000032067; OTTMUST00000032069; OTTMUST00000032070; OTTMUST00000033060; uc008kbe.1; uc008kbf.1	Itga6	integrin alpha 6
TC0200001047.mm.2	12.32	12.26	0.13	0.32	T	T	1.04	0.8179	T	NM_172665; ENSMUST00000006669; ENSMUST00000129427; ENSMUST00000129887; ENSMUST00000134362; ENSMUST00000148249; ENSMUST00000151358; ENSMUST00000152696; ENSMUST00000156036; BC027196; OTTMUST00000032057; OTTMUST00000032058; OTTMUST00000032059; OTTMUST00000032060; OTTMUST00000032061; OTTMUST00000032155; OTTMUST00000032156; OTTMUST00000033061	Pdk1	pyruvate dehydrogenase kinase, isoenzyme 1
TC0200001049.mm.2	5.7	5.34	0.55	0.41	T	T	1.28	0.2135	T	NM_001204165; NM_001204166; NM_001204167; NM_019688; ENSMUST00000028525; ENSMUST00000090826; ENSMUST00000102698; ENSMUST00000122975; ENSMUST00000124004; ENSMUST00000146970; ENSMUST00000149421; ENSMUST00000150234; ENSMUST00000151236; ENSMUST00000153887; ENSMUST00000156031; BC139822; OTTMUST00000031708; OTTMUST00000031733; OTTMUST00000031734; OTTMUST00000031735; OTTMUST00000031736; OTTMUST000000317…	Rapgef4	Rap guanine nucleotide exchange factor (GEF) 4
TC0200001053.mm.2	13.11	13.15	0.08	0.14	T	T	-1.03	0.9782	T	NM_001164791; NM_023057; NM_178084; ENSMUST00000090824; ENSMUST00000112073; ENSMUST00000135204; ENSMUST00000135469; ENSMUST00000144111; ENSMUST00000150126; BC023718; OTTMUST00000031795; OTTMUST00000031796; OTTMUST00000031797; OTTMUST00000031798; OTTMUST00000031799; OTTMUST00000031800; uc008kbs.2; uc008kbt.2; uc008kbu.2; uc008kbv.2	Zak	sterile alpha motif and leucine zipper containing kinase AZK
TC0200001056.mm.2	3.71	3.81	0.11	0.12	F	F	-1.07	0.514	F	NM_025866; ENSMUST00000102691; ENSMUST00000127344; ENSMUST00000130730; ENSMUST00000137880; ENSMUST00000157019; BC066169; OTTMUST00000031801; OTTMUST00000031802; OTTMUST00000031803; OTTMUST00000031804; OTTMUST00000031805; uc008kbx.1	Cdca7	cell division cycle associated 7
TC0200001071.mm.2	6.66	7	0.3	0.42	T	T	-1.27	0.9185	T	NM_001005343; ENSMUST00000090813; ENSMUST00000147133; BC139398; BC139407; OTTMUST00000032085; OTTMUST00000032086; uc008kcj.2	Sp9	trans-acting transcription factor 9
TC0200001072.mm.2	12.33	12.9	0.27	0.27	T	T	-1.49	0.2918	T	NM_029022; ENSMUST00000090811; ENSMUST00000112050; ENSMUST00000123621; ENSMUST00000139926; ENSMUST00000154158; ENSMUST00000155019; BC139390; BC139391; OTTMUST00000032460; OTTMUST00000032461; OTTMUST00000032462; OTTMUST00000032463; OTTMUST00000032464; OTTMUST00000032465; uc008kcl.1; uc008kcm.1	Scrn3	secernin 3
TC0200001091.mm.2	3.33	3.14	0.12	0.27	T	T	1.14	0.3659	T	NM_008275; ENSMUST00000001872; OTTMUST00000032142	Hoxd13	homeobox D13
TC0200001092.mm.2	4.56	4.77	0.19	0.22	F	F	-1.16	0.5932	F	NM_008274; ENSMUST00000001878; BC145656; OTTMUST00000040008	Hoxd12	homeobox D12
TC0200001095.mm.2	5.96	5.75	0.51	0.16	T	T	1.16	0.5831	T	NM_013555; ENSMUST00000059272; BC019150; OTTMUST00000040004; uc008kdz.1	Hoxd9	homeobox D9
TC0200001096.mm.2	8.91	8.79	0.06	0.29	T	T	1.09	0.6479	T	NM_008276; ENSMUST00000019749; ENSMUST00000074721; ENSMUST00000151380; OTTMUST00000040000; OTTMUST00000040118; OTTMUST00000040119	Hoxd8	homeobox D8
TC0200001097.mm.2	5.93	5.63	0.26	0.35	T	T	1.23	0.3586	T	NM_010468; NM_010469; ENSMUST00000047830; ENSMUST00000047904; ENSMUST00000111980; ENSMUST00000111982; ENSMUST00000111983; ENSMUST00000140666; ENSMUST00000144040; ENSMUST00000144544; BC137716; BC137718; BC139206; BC139207; OTTMUST00000040120; OTTMUST00000040121; OTTMUST00000040123; OTTMUST00000040124; OTTMUST00000040125; OTTMUST00000040126; OTTMUST00000040129; uc008kee.1; uc008kef.1	Hoxd3; Hoxd4	homeobox D3; homeobox D4
TC0200001101.mm.2	4.79	4.95	0.13	0.44	F	F	-1.11	0.3586	F	NM_010467; ENSMUST00000047793; BC120537; BC120539; OTTMUST00000040130; uc008kei.1	Hoxd1	homeobox D1
TC0200001102.mm.2	8.95	9.19	0.3	0.1	T	T	-1.19	0.3449	T	NM_016804; ENSMUST00000028511; ENSMUST00000129284; ENSMUST00000155844; BC006641; OTTMUST00000040110; OTTMUST00000040111; OTTMUST00000040112; uc008kej.2; uc012bxm.1	Mtx2	metaxin 2
TC0200001115.mm.2	14.25	14.25	0.19	0.18	T	T	-1.01	0.9228	T	NM_053263; NM_146130; NM_198090; NR_033513; ENSMUST00000090792; ENSMUST00000111961; ENSMUST00000111962; ENSMUST00000111964; ENSMUST00000132392; ENSMUST00000141974; ENSMUST00000164947; BC023828; BC023908; BC038364; BC062198; BC064824; BC085474; BC116250; BC116251; BC157904; BC157919; BC158038; BC158074; BC172011; OTTMUST00000032009; OTTMUST00000032010; OTTMUST00000032011; OTTMUST00000032012; OTTMU…	Hnrnpa3; Gm6793	heterogeneous nuclear ribonucleoprotein A3; heterogeneous nuclear ribonucleoprotein A3 pseudogene
TC0200001121.mm.2	9.74	9.59	0.18	0.2	T	T	1.11	0.8155	T	NM_172666; ENSMUST00000047232; ENSMUST00000111952; ENSMUST00000175646; ENSMUST00000176056; ENSMUST00000176626; ENSMUST00000176973; ENSMUST00000177204; BC063086; OTTMUST00000032119; OTTMUST00000032120; OTTMUST00000110802; OTTMUST00000110803; OTTMUST00000110804; OTTMUST00000110805; OTTMUST00000111039; uc008kes.2; uc008ket.2	Agps	alkylglycerone phosphate synthase
TC0200001125.mm.2	10.2	10.49	0.67	0.6	T	T	-1.22	0.2428	T	NM_153405; ENSMUST00000046389; BC057890; OTTMUST00000031697; uc008kez.1	Rbm45	RNA binding motif protein 45
TC0200001127.mm.2	10.6	10.4	0.19	0.34	T	T	1.15	0.3962	T	NM_145525; ENSMUST00000077972; ENSMUST00000111929; ENSMUST00000111930; ENSMUST00000124601; ENSMUST00000128034; ENSMUST00000133275; ENSMUST00000134213; ENSMUST00000184442; BC022908; OTTMUST00000031698; OTTMUST00000031699; OTTMUST00000031700; OTTMUST00000031701; OTTMUST00000031702; OTTMUST00000031703; OTTMUST00000031704; uc008kfe.1	Osbpl6	oxysterol binding protein-like 6
[truncated: 20,726 more rows]
